# Supplementary material for: Loss of Grin2a causes a transient delay in the electrophysiological maturation of hippocampal parvalbumin interneurons
Source: Commun Biol. 2023 Sep 19;6:952. doi: 10.1038/s42003-023-05298-9 (PMC10507040; doi:10.1038/s42003-023-05298-9)
Supplement: Supplementary file 3 — Supplemental Data 1 [file 42003_2023_5298_MOESM3_ESM.xlsx]

## Sheet: Figure 1
	Figure 1A - All GRIN Variants; Pulled directly from Hansen et. al. 2021 Pharmacological Reviews, as stated in Figure Legend
		Subunit	Number of Variants	Percent of Total
		GluN1	85	12.5184
		GluN2A	297	43.7408
		GluN2B	252	37.1134
		GluN2C	19	2.79823
		GluN2D	26	3.82916
		Total 679
	Figure 1B - GRIN2A Variants; Pulled directly from Hansen et. al. 2021 Pharmacological Reviews, as stated in Figure Legend
		Variant Type	Number of Variants	Percent of Total
		Missense	199	67.0034
		Null	98	32.9966
		Total 297
	Figure 1C - Age of Seizure Onset and Off for GRIN2A Variants
		Null Variants					Missense Variants
			Age of Seizure Onset (Years)	Age of Seizure Offset (Years)				Age of Seizure Onset (Years)	Age of Seizure Offset (Years)
			2	9				3	1.7
			2	--				0.8	--
			4	--				4	--
			3	--				4	--
			1	--				8	--
			4	--				2.5	--
			6	--				3	--
			3	--				3	--
			4	--				2	--
			6	--				6.7	--
			1.5	--				7	--
			2	--				11	--
			4	--				6	--
			4	--				0.75	--
			5.5	--				0.75	--
			2.5	--				0.25	--
			6	--				0.4	--
			10	--				0.75	--
			4	--				0.25	--
			11	--				0.6	--
			4	--				0.5	--
			3.5	--				0.7	--
			2	--				0.25	--
			4	--				0.75	--
			6	--				1	--
			5	--				1.5	--
			4	--				2	--
			5	--				0.2	--
			5	12.1				2.5	--
			2	12.2				8	--
			5.75	10.2				8	--
			4	10.2				1.9	--
			7	--				4	--
			2	--				3.9	--
			5	--				7	--
			6	--				1.5	--
			3.5	--				2	--
			3.5	--				2	--
			10	--				1.25	--
			4	--				3	--
			2.5	--				1	--
			5	--				2.5	--
			4	--				7.9	--
			6	--				7.8	--
			3.5	--				3	--
			2	--
			6.2	--
			6.2	--
			10	--
			4	--
			5	--
			4	--
			3	--
			1	6
			0.9	12
			4	5
			2	--
			7	--
			3	--
			10	--
			2.5	--
			8	--
			6	--
			6	--
			6	--
			4	12
			7.7	16
			5	10
			5	20
			4.5	8
			4	10.8
			6	10
			7	12
			5	--
			1.5	8
			3	8
			10	3
			3	11
			3	15.1
			3	9
			1	--
			8	--
			0.25	--
			5.5	--
			4	--
			3.5	--
			2	--
			2.4	--
			0.04	--
			6.6	--
			7.75	--
			3	--

## Sheet: Figure 2 - Panel A
	Figure 2A - Source Data for Generating Representative Traces
	Neonatal Representative Evoked NMDA Receptor-Mediate EPSC, Amplitude Normalized						Juvenile Representative Evoked NMDA Receptor-Mediate EPSC, Amplitude Normalized
		Time (ms)	Grin2a+/+ (pA)	Grin2a+/- (pA)	Grin2a-/- (pA)			Time (ms)	Grin2a+/+ (pA)	Grin2a+/- (pA)	Grin2a-/- (pA)
		0	0.03691	3.80195e-05	0.001494			0	0.034251	-0.00787	0.01023
		5e-05	0.033878	0.000620329	-0.00445			5e-05	0.03086	-0.00721	0.014685
		0.0001	0.034886	0.000329211	-0.00985			0.0001	0.029935	-0.00292	0.015576
		0.00015	0.038927	-0.00054429	-0.01147			0.00015	0.031785	0.002694	0.01424
		0.0002	0.04296	-0.00083548	-0.01093			0.0002	0.034251	0.005997	0.013349
		0.00025	0.044977	-0.00112667	-0.00931			0.00025	0.033943	0.005997	0.012458
		0.0003	0.043968	-0.00200018	-0.00661			0.0003	0.03086	0.002694	0.011567
		0.00035	0.040439	-0.0034608	-0.00336			0.00035	0.027469	-0.0016	0.010676
		0.0004	0.03691	-0.00404311	-0.00013			0.0004	0.027469	-0.00424	0.012012
		0.00045	0.034886	-0.0031696	0.000955			0.00045	0.031168	-0.00556	0.01424
		0.0005	0.034382	-0.00170898	-0.00066			0.0005	0.0361	-0.00556	0.015131
		0.00055	0.033373	-0.00170898	-0.00336			0.00055	0.03795	-0.00688	0.015576
		0.0006	0.033878	-0.0034608	-0.00499			0.0006	0.037025	-0.00655	0.013794
		0.00065	0.034886	-0.005499	-0.00391			0.00065	0.037642	-0.00193	0.01023
		0.0007	0.03691	-0.0069548	-0.0012			0.0007	0.040724	0.005336	0.005775
		0.00075	0.038927	-0.0069548	0.000415			0.00075	0.043499	0.00963	0.00132
		0.0008	0.041448	-0.00579012	0.001494			0.0008	0.042882	0.007979	-0.00091
		0.00085	0.043968	-0.00520778	0.004733			0.00085	0.039183	0.004015	0.000429
		0.0009	0.046489	-0.00520778	0.006893			0.0009	0.035792	0.002694	0.004439
		0.00095	0.046993	-0.00462549	0.008512			0.00095	0.035792	0.002694	0.008003
		0.001	0.047497	-0.00375191	0.008512			0.001	0.039491	0.000712	0.009785
		0.00105	0.049514	-0.00375191	0.006893			0.00105	0.043499	-0.00259	0.01023
		0.0011	0.05053	-0.00462549	0.004733			0.0011	0.044423	-0.00457	0.01023
		0.00115	0.04901	-0.00491661	0.003654			0.00115	0.042574	-0.00292	0.01023
		0.0012	0.047497	-0.00462549	0.003114			0.0012	0.03795	0.001043	0.011121
		0.00125	0.045985	-0.0043343	0.003114			0.00125	0.03271	0.004345	0.01023
		0.0013	0.043968	-0.00462549	0.005273			0.0013	0.028086	0.004345	0.008894
		0.00135	0.041952	-0.00491661	0.006893			0.00135	0.024078	0.001043	0.008448
		0.0014	0.042456	-0.00579012	0.007432			0.0014	0.021612	-0.00226	0.009785
		0.00145	0.044473	-0.00753718	0.009052			0.00145	0.019763	-0.00292	0.009785
		0.0015	0.046993	-0.00841069	0.0123			0.0015	0.019454	-0.00061	0.006221
		0.00155	0.04901	-0.00870181	0.014459			0.00155	0.023154	0.001043	0.000875
		0.0016	0.04901	-0.00811947	0.013379			0.0016	0.029935	0.001043	-0.00314
		0.00165	0.048001	-0.00782831	0.009052			0.00165	0.037025	0.000382	-0.00403
		0.0017	0.046489	-0.00782831	0.004193			0.0017	0.041033	0.001043	-0.00625
		0.00175	0.045985	-0.00753718	-0.00013			0.00175	0.042266	0.002034	-0.01249
		0.0018	0.047497	-0.00666363	-0.00066			0.0018	0.042266	0.001043	-0.01828
		0.00185	0.049514	-0.00579012	0.002574			0.00185	0.042266	-0.00127	-0.02006
		0.0019	0.04901	-0.00520778	0.005273			0.0019	0.040108	-0.00226	-0.01784
		0.00195	0.047497	-0.00375191	0.004193			0.00195	0.037642	-0.00061	-0.01695
		0.002	0.045481	-0.00258729	-0.00013			0.002	0.03795	0.000712	-0.01695
		0.00205	0.044473	-0.00170898	-0.00445			0.00205	0.040724	-0.00094	-0.01561
		0.0021	0.045481	-0.00200018	-0.00661			0.0021	0.04319	-0.00523	-0.01071
		0.00215	0.047497	-0.0034608	-0.00499			0.00215	0.045656	-0.00887	-0.0067
		0.0022	0.048506	-0.00491661	-0.00013			0.0022	0.050897	-0.00821	-0.00625
		0.00225	0.050026	-0.005499	0.006893			0.00225	0.058604	-0.00523	-0.00893
		0.0023	0.051034	-0.00520778	0.008512			0.0023	0.061994	-0.00391	-0.01383
		0.00235	0.05053	-0.00520778	0.003114			0.00235	0.057678	-0.00556	-0.01873
		0.0024	0.050026	-0.00608129	-0.00499			0.0024	0.050588	-0.00854	-0.02229
		0.00245	0.05053	-0.00724601	-0.01147			0.00245	0.045965	-0.01118	-0.02185
		0.0025	0.052043	-0.00811947	-0.01417			0.0025	0.044115	-0.01151	-0.01784
		0.00255	0.053051	-0.00870181	-0.01201			0.00255	0.044115	-0.00953	-0.01472
		0.0026	0.055068	-0.00957532	-0.00877			0.0026	0.043807	-0.00688	-0.01472
		0.00265	0.05658	-0.0101577	-0.00661			0.00265	0.038875	-0.00589	-0.01695
		0.0027	0.055572	-0.0110359	-0.00553			0.0027	0.03271	-0.00754	-0.01962
		0.00275	0.052043	-0.0110359	-0.00553			0.00275	0.029319	-0.01118	-0.02096
		0.0028	0.048506	-0.0104536	-0.00499			0.0028	0.03086	-0.01547	-0.02185
		0.00285	0.045985	-0.00986649	-0.00228			0.00285	0.033943	-0.01976	-0.0214
		0.0029	0.045481	-0.0092842	-0.00013			0.0029	0.033634	-0.02406	-0.01828
		0.00295	0.04901	-0.00899298	-0.00066			0.00295	0.029935	-0.02835	-0.01472
		0.003	0.052043	-0.00899298	-0.00282			0.003	0.028086	-0.03199	-0.01383
		0.00305	0.053051	-0.00782831	-0.00282			0.00305	0.030552	-0.0343	-0.01516
		0.0031	0.052547	-0.00608129	-0.0012			0.0031	0.033634	-0.0343	-0.01695
		0.00315	0.052043	-0.0043343	0.002034			0.00315	0.033943	-0.03232	-0.01917
		0.0032	0.052547	-0.00375191	0.004733			0.0032	0.032401	-0.03	-0.02229
		0.00325	0.053555	-0.00404311	0.005273			0.00325	0.027777	-0.02868	-0.02318
		0.0033	0.055572	-0.00462549	0.006893			0.0033	0.022845	-0.02967	-0.02318
		0.00335	0.057588	-0.00520778	0.01122			0.00335	0.022229	-0.03165	-0.02274
		0.0034	0.059101	-0.00462549	0.014999			0.0034	0.02562	-0.03397	-0.02229
		0.00345	0.060109	-0.0031696	0.016078			0.00345	0.029935	-0.0343	-0.02318
		0.0035	0.059101	-0.0022961	0.0123			0.0035	0.03271	-0.03132	-0.02541
		0.00355	0.05658	-0.00258729	0.007432			0.00355	0.033943	-0.02505	-0.02719
		0.0036	0.053555	-0.00462549	0.003114			0.0036	0.033943	-0.01976	-0.02675
		0.00365	0.052043	-0.00753718	0.000955			0.00365	0.034867	-0.0191	-0.02675
		0.0037	0.052043	-0.0104536	0.000955			0.0037	0.0361	-0.02109	-0.02541
		0.00375	0.054059	-0.0122006	0.002034			0.00375	0.036717	-0.02307	-0.0214
		0.0038	0.057588	-0.0122006	0.002034			0.0038	0.037642	-0.02472	-0.01695
		0.00385	0.059605	-0.0110359	0.000955			0.00385	0.037642	-0.02538	-0.01516
		0.0039	0.057588	-0.00986649	0.000415			0.0039	0.034867	-0.02274	-0.01695
		0.00395	0.055572	-0.00957532	0.001494			0.00395	0.031785	-0.01844	-0.01962
		0.004	0.055572	-0.00957532	0.004193			0.004	0.031168	-0.01415	-0.02185
		0.00405	0.05658	-0.0104536	0.006893			0.00405	0.03271	-0.01184	-0.02185
		0.0041	0.055572	-0.0119095	0.007972			0.0041	0.033326	-0.00953	-0.02096
		0.00415	0.053051	-0.0133653	0.010132			0.00415	0.032401	-0.00424	-0.01917
		0.0042	0.051034	-0.0142388	0.01176			0.0042	0.028394	5.19e-05	-0.01828
		0.00425	0.05053	-0.0139476	0.01122			0.00425	0.021304	-0.00061	-0.01917
		0.0043	0.049514	-0.0136565	0.007972			0.0043	0.012056	-0.00622	-0.02051
		0.00435	0.046489	-0.01453	0.005813			0.00435	0.00435	-0.01085	-0.02229
		0.0044	0.045985	-0.016277	0.004733			0.0044	0.001267	-0.01019	-0.02363
		0.00445	0.049514	-0.018024	0.004193			0.00445	0.004042	-0.00424	-0.02497
		0.0045	0.055068	-0.0186064	0.002574			0.0045	0.00959	0.001373	-0.0263
		0.00455	0.057588	-0.0194846	0.002034			0.00455	0.013906	0.002694	-0.0263
		0.0046	0.057084	-0.0206493	0.002574			0.0046	0.015139	0.000712	-0.02363
		0.00465	0.05658	-0.0215228	0.003654			0.00465	0.016064	-0.00424	-0.01828
		0.0047	0.057084	-0.0221052	0.003654			0.0047	0.017913	-0.00854	-0.01427
		0.00475	0.058092	-0.0229787	0.002034			0.00475	0.017605	-0.0092	-0.01383
		0.0048	0.058597	-0.0238522	-0.00066			0.0048	0.014831	-0.00754	-0.01516
		0.00485	0.058092	-0.0238522	-0.00282			0.00485	0.011748	-0.00655	-0.01472
		0.0049	0.058092	-0.0232698	-0.00391			0.0049	0.010515	-0.00754	-0.01294
		0.00495	0.058597	-0.021814	-0.00282			0.00495	0.011132	-0.00953	-0.0116
		0.005	0.061117	-0.0194846	-0.00013			0.005	0.011132	-0.01184	-0.01249
		0.00505	0.063134	-0.0183152	0.001494			0.00505	0.009282	-0.01316	-0.01427
		0.0051	0.060613	-0.0183152	0.001494			0.0051	0.006816	-0.01316	-0.01605
		0.00515	0.057084	-0.0197759	-0.00066			0.00515	0.005583	-0.01085	-0.01516
		0.0052	0.055572	-0.0206493	-0.00174			0.0052	0.005891	-0.00721	-0.01338
		0.00525	0.055572	-0.0206493	-0.00013			0.00525	0.007741	-0.00424	-0.01205
		0.0053	0.055068	-0.0197759	0.002034			0.0053	0.010515	-0.00259	-0.01115
		0.00535	0.054059	-0.018024	0.003654			0.00535	0.012365	-0.0016	-0.01071
		0.0054	0.053555	-0.0165682	0.003114			0.0054	0.012056	-0.00127	-0.00937
		0.00545	0.053555	-0.0165682	0.000415			0.00545	0.01144	-0.00193	-0.00893
		0.0055	0.054059	-0.0177328	-0.00013			0.0055	0.012981	-0.00358	-0.00804
		0.00555	0.054563	-0.0177328	0.003654			0.00555	0.017297	-0.00325	-0.00625
		0.0056	0.054059	-0.0174417	0.010132			0.0056	0.022537	-0.00127	-0.00358
		0.00565	0.053555	-0.0168593	0.013379			0.00565	0.025003	0.002364	-0.0018
		0.0057	0.053555	-0.016277	0.010132			0.0057	0.022845	0.005997	-0.00269
		0.00575	0.053555	-0.0168593	0.002574			0.00575	0.01853	0.008309	-0.00358
		0.0058	0.052043	-0.0183152	-0.00499			0.0058	0.014831	0.007318	-0.00581
		0.00585	0.050026	-0.0203581	-0.00877			0.00585	0.011132	0.004015	-0.00714
		0.0059	0.048506	-0.021814	-0.00769			0.0059	0.007124	0.001373	-0.00848
		0.00595	0.047497	-0.0226875	-0.00607			0.00595	0.004966	-0.00028	-0.00893
		0.006	0.045985	-0.0229787	-0.00391			0.006	0.006508	-0.00028	-0.00848
		0.00605	0.044977	-0.0238522	-0.00228			0.00605	0.00959	0.001043	-0.0067
		0.0061	0.045481	-0.0247257	-0.0012			0.0061	0.010207	0.003024	-0.00314
		0.00615	0.047497	-0.025308	-0.00174			0.00615	0.007432	0.004345	-1.6e-05
		0.0062	0.049514	-0.0241433	-0.00336			0.0062	0.004966	0.004345	-1.6e-05
		0.00625	0.049514	-0.0226875	-0.00553			0.00625	0.005275	0.001703	-0.00358
		0.0063	0.04901	-0.021814	-0.00607			0.0063	0.006816	-0.00127	-0.00714
		0.00635	0.048506	-0.0215228	-0.00282			0.00635	0.008357	-0.00226	-0.00804
		0.0064	0.04901	-0.0221052	-0.00013			0.0064	0.008665	-0.00028	-0.00804
		0.00645	0.050026	-0.0226875	0.000955			0.00645	0.008357	0.002694	-0.00759
		0.0065	0.050026	-0.0229787	-0.00174			0.0065	0.006508	0.005336	-0.00893
		0.00655	0.05053	-0.0229787	-0.00391			0.00655	0.005583	0.005336	-0.01294
		0.0066	0.050026	-0.0229787	-0.00445			0.0066	0.006508	0.004345	-0.01695
		0.00665	0.048001	-0.0229787	-0.00445			0.00665	0.008357	0.004676	-0.01695
		0.0067	0.047497	-0.0229787	-0.00661			0.0067	0.00959	0.006327	-0.0116
		0.00675	0.049514	-0.0226875	-0.01201			0.00675	0.01144	0.005667	-0.00759
		0.0068	0.052547	-0.0215228	-0.01525			0.0068	0.013906	0.002694	-0.00714
		0.00685	0.053051	-0.020067	-0.01255			0.00685	0.015447	-0.00028	-0.00937
		0.0069	0.051539	-0.020067	-0.00661			0.0069	0.015447	-0.00127	-0.01205
		0.00695	0.049514	-0.0215228	-0.00282			0.00695	0.014214	-0.00028	-0.01294
		0.007	0.048506	-0.0235611	-0.00445			0.007	0.012673	0.002364	-0.01115
		0.00705	0.050026	-0.0255992	-0.00877			0.00705	0.01144	0.005336	-0.0067
		0.0071	0.051034	-0.0270599	-0.01039			0.0071	0.012056	0.007648	-0.00447
		0.00715	0.051034	-0.027351	-0.00823			0.00715	0.015447	0.008309	-0.00804
		0.0072	0.050026	-0.0264727	-0.00499			0.0072	0.019454	0.007979	-0.01338
		0.00725	0.050026	-0.0247257	-0.00228			0.00725	0.020071	0.007318	-0.01472
		0.0073	0.052547	-0.0223963	-0.00228			0.0073	0.017297	0.007648	-0.01115
		0.00735	0.054059	-0.0194846	-0.00336			0.00735	0.014522	0.01029	-0.00714
		0.0074	0.052547	-0.0168593	-0.00282			0.0074	0.013906	0.012933	-0.00759
		0.00745	0.05053	-0.016277	0.002574			0.00745	0.015447	0.013923	-0.01115
		0.0075	0.04901	-0.0177328	0.006893			0.0075	0.018221	0.012933	-0.01472
		0.00755	0.049514	-0.0209405	0.006893			0.00755	0.020071	0.01029	-0.01294
		0.0076	0.051539	-0.0238522	0.003114			0.0076	0.020379	0.006657	-0.00759
		0.00765	0.054059	-0.0247257	-0.00391			0.00765	0.020071	0.004676	-0.00403
		0.0077	0.055068	-0.0235611	-0.00715			0.0077	0.01853	0.006988	-0.00314
		0.00775	0.055068	-0.0223963	-0.00282			0.00775	0.017913	0.011942	-0.00358
		0.0078	0.055068	-0.0221052	0.007972			0.0078	0.018838	0.015905	-0.00358
		0.00785	0.055068	-0.0223963	0.015539			0.00785	0.019763	0.019538	-0.00358
		0.0079	0.055572	-0.0223963	0.016078			0.0079	0.01853	0.02218	-0.00358
		0.00795	0.055068	-0.0212317	0.009592			0.00795	0.017913	0.02185	-0.00492
		0.008	0.053555	-0.0194846	0.001494			0.008	0.020996	0.018878	-0.00536
		0.00805	0.052043	-0.018024	-0.00553			0.00805	0.028086	0.015245	-0.00358
		0.0081	0.051539	-0.018024	-0.00823			0.0081	0.034867	0.013593	0.000875
		0.00815	0.052547	-0.020067	-0.00553			0.00815	0.0361	0.013923	0.004439
		0.0082	0.054059	-0.0223963	0.000415			0.0082	0.032401	0.013263	0.003993
		0.00825	0.055572	-0.0229787	0.005273			0.00825	0.027777	0.010621	0.00132
		0.0083	0.055068	-0.021814	0.006893			0.0083	0.025003	0.008639	-0.00091
		0.00835	0.054059	-0.0209405	0.010132			0.00835	0.02377	0.0093	-0.0018
		0.0084	0.052547	-0.0221052	0.01176			0.0084	0.022229	0.010951	-0.00091
		0.00845	0.052043	-0.0244345	0.01068			0.00845	0.021304	0.01029	0.00132
		0.0085	0.053555	-0.0264727	0.008512			0.0085	0.021612	0.008309	0.004439
		0.00855	0.055068	-0.0270599	0.005273			0.00855	0.023154	0.005997	0.00533
		0.0086	0.055572	-0.0270599	0.002034			0.0086	0.027469	0.005997	0.002211
		0.00865	0.055068	-0.0270599	-0.00174			0.00865	0.033943	0.008969	-0.00269
		0.0087	0.053555	-0.0279334	-0.00499			0.0087	0.040108	0.012933	-0.00447
		0.00875	0.052043	-0.0282245	-0.00661			0.00875	0.042266	0.016896	-0.00269
		0.0088	0.051539	-0.0279334	-0.00445			0.0088	0.040416	0.02185	0.000875
		0.00885	0.052043	-0.0270599	0.000415			0.00885	0.037333	0.026144	0.003993
		0.0089	0.052547	-0.0261815	0.005273			0.0089	0.035484	0.027135	0.004439
		0.00895	0.052547	-0.0255992	0.007972			0.00895	0.034867	0.026804	0.000875
		0.009	0.054059	-0.025308	0.007432			0.009	0.033634	0.027795	-0.00403
		0.00905	0.056076	-0.0238522	0.006893			0.00905	0.032401	0.030768	-0.00893
		0.0091	0.057084	-0.0212317	0.007972			0.0091	0.032401	0.032749	-0.01249
		0.00915	0.055572	-0.0194846	0.01068			0.00915	0.033634	0.031428	-0.01338
		0.0092	0.053051	-0.0197759	0.01122			0.0092	0.033943	0.027795	-0.01205
		0.00925	0.052547	-0.0212317	0.008512			0.00925	0.033018	0.024823	-0.01071
		0.0093	0.055572	-0.0226875	0.002034			0.0093	0.031785	0.023171	-0.01026
		0.00935	0.057588	-0.0235611	-0.00174			0.00935	0.030244	0.02185	-0.01071
		0.0094	0.058597	-0.0241433	-0.0012			0.0094	0.027777	0.019868	-0.01205
		0.00945	0.058597	-0.0247257	0.002574			0.00945	0.027161	0.020199	-0.01338
		0.0095	0.058092	-0.0247257	0.007432			0.0095	0.029011	0.023171	-0.01472
		0.00955	0.057084	-0.0247257	0.01068			0.00955	0.032401	0.027795	-0.01605
		0.0096	0.05658	-0.025308	0.014459			0.0096	0.034559	0.031098	-0.01561
		0.00965	0.055572	-0.0255992	0.018238			0.00965	0.034559	0.030107	-0.01338
		0.0097	0.055572	-0.025308	0.021477			0.0097	0.032401	0.027135	-0.01026
		0.00975	0.057084	-0.0247257	0.020397			0.00975	0.030552	0.025483	-0.00848
		0.0098	0.05658	-0.0250169	0.014999			0.0098	0.031168	0.027465	-0.01115
		0.00985	0.055572	-0.0255992	0.007972			0.00985	0.033018	0.029116	-0.01561
		0.0099	0.054563	-0.0261815	0.002574			0.0099	0.033943	0.028125	-0.01784
		0.00995	0.055068	-0.0264727	0.000415			0.00995	0.033943	0.025483	-0.01784
		0.01	0.056076	-0.0261815	0.001494			0.01	0.033326	0.022511	-0.01739
		0.01005	0.057588	-0.0247257	0.003114			0.01005	0.031785	0.020199	-0.01561
		0.0101	0.058092	-0.0229787	0.002574			0.0101	0.031168	0.017557	-0.01338
		0.01015	0.059101	-0.0215228	-0.00013			0.01015	0.032093	0.014584	-0.01026
		0.0102	0.061621	-0.0203581	-0.0012			0.0102	0.032401	0.012272	-0.00759
		0.01025	0.063134	-0.0191935	-0.0012			0.01025	0.031168	0.012272	-0.0067
		0.0103	0.063134	-0.0186064	-0.00013			0.0103	0.030244	0.012272	-0.00893
		0.01035	0.062125	-0.0177328	-0.00013			0.01035	0.031168	0.012272	-0.01294
		0.0104	0.061117	-0.0171505	-0.00013			0.0104	0.03086	0.012933	-0.01561
		0.01045	0.060613	-0.0171505	0.002034			0.01045	0.028702	0.013593	-0.01427
		0.0105	0.060613	-0.0177328	0.005273			0.0105	0.026544	0.013263	-0.01115
		0.01055	0.061621	-0.018024	0.007432			0.01055	0.02562	0.010621	-0.0116
		0.0106	0.06263	-0.0177328	0.005813			0.0106	0.025311	0.006988	-0.01516
		0.01065	0.063134	-0.0177328	0.002034			0.01065	0.026236	0.004345	-0.01917
		0.0107	0.06263	-0.0186064	-0.0012			0.0107	0.027777	0.005667	-0.0214
		0.01075	0.062125	-0.020067	0.000415			0.01075	0.029319	0.010621	-0.02051
		0.0108	0.063134	-0.0209405	0.006353			0.0108	0.028702	0.016566	-0.01739
		0.01085	0.063134	-0.0206493	0.01176			0.01085	0.027469	0.019868	-0.01605
		0.0109	0.061117	-0.020067	0.01122			0.0109	0.025928	0.018217	-0.01739
		0.01095	0.058597	-0.0194846	0.004193			0.01095	0.024387	0.012933	-0.02096
		0.011	0.05658	-0.0197759	-0.00391			0.011	0.024078	0.008639	-0.02497
		0.01105	0.057084	-0.0209405	-0.00715			0.01105	0.025311	0.006657	-0.02497
		0.0111	0.058597	-0.0223963	-0.00445			0.0111	0.026236	0.005336	-0.02185
		0.01115	0.060109	-0.0229787	-0.00013			0.01115	0.026853	0.005667	-0.01784
		0.0112	0.061117	-0.0226875	0.002034			0.0112	0.027161	0.007318	-0.01516
		0.01125	0.063134	-0.0232698	0.000415			0.01125	0.027161	0.00996	-0.01427
		0.0113	0.065158	-0.0255992	-0.00066			0.0113	0.025928	0.012933	-0.01516
		0.01135	0.064654	-0.0279334	-0.00174			0.01135	0.023462	0.013923	-0.01516
		0.0114	0.061621	-0.0282245	-0.00228			0.0114	0.020379	0.011281	-0.01294
		0.01145	0.060109	-0.0270599	-0.0012			0.01145	0.020071	0.006327	-0.00982
		0.0115	0.060613	-0.0255992	-0.0012			0.0115	0.020996	0.003355	-0.00759
		0.01155	0.062125	-0.0244345	-0.00228			0.01155	0.020071	0.003685	-0.00804
		0.0116	0.064654	-0.0235611	-0.00391			0.0116	0.01668	0.005336	-0.01115
		0.01165	0.066671	-0.0235611	-0.00336			0.01165	0.013906	0.005667	-0.01472
		0.0117	0.068687	-0.0235611	-0.00174			0.0117	0.014522	0.003685	-0.01695
		0.01175	0.070704	-0.0235611	-0.00013			0.01175	0.019454	0.000712	-0.02006
		0.0118	0.071208	-0.0238522	0.000955			0.0118	0.026853	-0.00094	-0.02363
		0.01185	0.0702	-0.0247257	0.002574			0.01185	0.030552	-0.00226	-0.02675
		0.0119	0.069192	-0.0250169	0.002574			0.0119	0.031168	-0.00292	-0.02853
		0.01195	0.069192	-0.0238522	0.001494			0.01195	0.033634	-0.00292	-0.03209
		0.012	0.069696	-0.0229787	-0.00066			0.012	0.0361	-0.00292	-0.03699
		0.01205	0.068687	-0.0223963	-0.00282			0.01205	0.035792	-0.00259	-0.03878
		0.0121	0.066671	-0.0221052	-0.00282			0.0121	0.033018	-0.00226	-0.03432
		0.01215	0.064654	-0.0226875	-0.00174			0.01215	0.031477	-0.00259	-0.02764
		0.0122	0.063134	-0.0235611	-0.00174			0.0122	0.032093	-0.00457	-0.02363
		0.01225	0.063638	-0.0241433	-0.00391			0.01225	0.033943	-0.00589	-0.02185
		0.0123	0.065663	-0.0244345	-0.00607			0.0123	0.034867	-0.00589	-0.02185
		0.01235	0.068183	-0.025308	-0.00769			0.01235	0.035484	-0.00655	-0.02407
		0.0124	0.070704	-0.0267639	-0.00877			0.0124	0.035484	-0.00821	-0.02764
		0.01245	0.071712	-0.0285157	-0.01093			0.01245	0.035484	-0.00887	-0.0312
		0.0125	0.071208	-0.0293892	-0.01201			0.0125	0.035792	-0.00655	-0.03209
		0.01255	0.069696	-0.0285157	-0.01417			0.01255	0.037025	-0.00292	-0.02942
		0.0126	0.067679	-0.0264727	-0.01471			0.0126	0.037642	-0.00127	-0.0263
		0.01265	0.066167	-0.025308	-0.01363			0.01265	0.0398	-0.00325	-0.02586
		0.0127	0.064654	-0.0261815	-0.01147			0.0127	0.044115	-0.0049	-0.02719
		0.01275	0.064654	-0.0285157	-0.01039			0.01275	0.049047	-0.00325	-0.02987
		0.0128	0.066167	-0.0311362	-0.01039			0.0128	0.052746	0.001043	-0.03388
		0.01285	0.066167	-0.0323009	-0.01093			0.01285	0.053363	0.004676	-0.03789
		0.0129	0.066671	-0.0320097	-0.01255			0.0129	0.05028	0.004345	-0.041
		0.01295	0.067679	-0.0308451	-0.01201			0.01295	0.045656	0.000382	-0.04189
		0.013	0.067175	-0.0293892	-0.01039			0.013	0.040724	-0.00424	-0.03967
		0.01305	0.066167	-0.0276422	-0.00715			0.01305	0.036717	-0.00787	-0.03388
		0.0131	0.065663	-0.0267639	-0.00499			0.0131	0.035792	-0.01184	-0.0263
		0.01315	0.065158	-0.0264727	-0.00661			0.01315	0.0361	-0.01448	-0.01917
		0.0132	0.063638	-0.0261815	-0.01363			0.0132	0.036409	-0.0158	-0.01338
		0.01325	0.06263	-0.0261815	-0.02011			0.01325	0.0361	-0.01679	-0.01071
		0.0133	0.06415	-0.0261815	-0.02389			0.0133	0.035792	-0.01811	-0.0116
		0.01335	0.066167	-0.0264727	-0.02173			0.01335	0.035484	-0.01646	-0.01383
		0.0134	0.067175	-0.0258904	-0.01849			0.0134	0.035176	-0.01316	-0.01516
		0.01345	0.066671	-0.0247257	-0.01579			0.01345	0.034251	-0.01019	-0.01472
		0.0135	0.065158	-0.0235611	-0.01633			0.0135	0.033018	-0.00986	-0.01427
		0.01355	0.063134	-0.0232698	-0.01795			0.01355	0.033018	-0.01118	-0.01561
		0.0136	0.063134	-0.0235611	-0.01795			0.0136	0.034867	-0.01382	-0.01873
		0.01365	0.062125	-0.0232698	-0.01471			0.01365	0.037025	-0.0158	-0.02318
		0.0137	0.061117	-0.0229787	-0.01255			0.0137	0.040724	-0.01613	-0.02586
		0.01375	0.062125	-0.0221052	-0.01255			0.01375	0.04504	-0.0158	-0.02497
		0.0138	0.065158	-0.0209405	-0.01417			0.0138	0.046889	-0.01547	-0.02096
		0.01385	0.067175	-0.020067	-0.01363			0.01385	0.045348	-0.01448	-0.01739
		0.0139	0.065158	-0.020067	-0.01147			0.0139	0.041649	-0.01316	-0.01605
		0.01395	0.06263	-0.020067	-0.01201			0.01395	0.038567	-0.0125	-0.01472
		0.014	0.059605	-0.0194846	-0.01741			0.014	0.0398	-0.01118	-0.01338
		0.01405	0.059605	-0.0191935	-0.02443			0.01405	0.042574	-0.0092	-0.01383
		0.0141	0.061621	-0.0203581	-0.02821			0.0141	0.04319	-0.00622	-0.01917
		0.01415	0.063638	-0.0226875	-0.02713			0.01415	0.040108	-0.00457	-0.02541
		0.0142	0.064654	-0.0244345	-0.02227			0.0142	0.037333	-0.00655	-0.02897
		0.01425	0.065158	-0.0250169	-0.01741			0.01425	0.035792	-0.01085	-0.02897
		0.0143	0.065158	-0.0255992	-0.01525			0.0143	0.035792	-0.01448	-0.02719
		0.01435	0.066671	-0.0264727	-0.01633			0.01435	0.037333	-0.01514	-0.02407
		0.0144	0.067175	-0.0276422	-0.01741			0.0144	0.040724	-0.01349	-0.02096
		0.01445	0.065663	-0.0288068	-0.01579			0.01445	0.043807	-0.01085	-0.02006
		0.0145	0.063134	-0.0285157	-0.01255			0.0145	0.044115	-0.00854	-0.02051
		0.01455	0.061621	-0.0270599	-0.00931			0.01455	0.04319	-0.00754	-0.02051
		0.0146	0.060109	-0.0250169	-0.00769			0.0146	0.042574	-0.00787	-0.01828
		0.01465	0.059101	-0.0229787	-0.00661			0.01465	0.04319	-0.01019	-0.01516
		0.0147	0.060109	-0.0223963	-0.00823			0.0147	0.043807	-0.01415	-0.00893
		0.01475	0.061621	-0.0226875	-0.01309			0.01475	0.042266	-0.01745	-0.00269
		0.0148	0.063638	-0.0226875	-0.01957			0.0148	0.0398	-0.01745	-0.00135
		0.01485	0.066167	-0.0226875	-0.02605			0.01485	0.038875	-0.01514	-0.00358
		0.0149	0.068183	-0.0229787	-0.02983			0.0149	0.040724	-0.01349	-0.00536
		0.01495	0.069696	-0.0226875	-0.02983			0.01495	0.043499	-0.01481	-0.00492
		0.015	0.069192	-0.0221052	-0.02713			0.015	0.045656	-0.01811	-0.00358
		0.01505	0.067175	-0.021814	-0.02551			0.01505	0.047814	-0.02076	-0.00403
		0.0151	0.065663	-0.021814	-0.02713			0.0151	0.048123	-0.02142	-0.00625
		0.01515	0.066167	-0.0221052	-0.02875			0.01515	0.045965	-0.02076	-0.00804
		0.0152	0.066671	-0.0232698	-0.02659			0.0152	0.040724	-0.02142	-0.00714
		0.01525	0.066671	-0.0244345	-0.02335			0.01525	0.035484	-0.02373	-0.00492
		0.0153	0.067175	-0.0235611	-0.02173			0.0153	0.034559	-0.02538	-0.00269
		0.01535	0.068687	-0.021814	-0.02173			0.01535	0.0361	-0.02571	-0.00224
		0.0154	0.0702	-0.0203581	-0.02119			0.0154	0.037333	-0.02505	-0.00358
		0.01545	0.0702	-0.020067	-0.01795			0.01545	0.03795	-0.02637	-0.00625
		0.0155	0.069192	-0.0206493	-0.01363			0.0155	0.038875	-0.02901	-0.00625
		0.01555	0.067679	-0.0197759	-0.01201			0.01555	0.039491	-0.02868	-0.00492
		0.0156	0.066167	-0.018024	-0.01525			0.0156	0.037642	-0.02406	-0.00135
		0.01565	0.065663	-0.0156947	-0.02065			0.01565	0.033943	-0.02043	0.002211
		0.0157	0.065663	-0.0139476	-0.02389			0.0157	0.031477	-0.02076	0.003102
		0.01575	0.066167	-0.0133653	-0.02389			0.01575	0.033018	-0.02505	-0.00091
		0.0158	0.066671	-0.01453	-0.02173			0.0158	0.036409	-0.0267	-0.00848
		0.01585	0.067175	-0.016277	-0.02119			0.01585	0.039183	-0.02274	-0.01561
		0.0159	0.066671	-0.0165682	-0.02119			0.0159	0.0398	-0.01613	-0.01917
		0.01595	0.066167	-0.0148211	-0.02335			0.01595	0.038875	-0.01151	-0.01828
		0.016	0.066167	-0.0124918	-0.02713			0.016	0.036409	-0.00986	-0.01472
		0.01605	0.067175	-0.0110359	-0.02821			0.01605	0.033634	-0.01052	-0.01026
		0.0161	0.069696	-0.0116183	-0.02713			0.0161	0.032093	-0.01283	-0.00848
		0.01615	0.071712	-0.012783	-0.02335			0.01615	0.029319	-0.01382	-0.00937
		0.0162	0.070704	-0.0133653	-0.01903			0.0162	0.026544	-0.0125	-0.00937
		0.01625	0.067679	-0.0124918	-0.01525			0.01625	0.025311	-0.01151	-0.0067
		0.0163	0.065663	-0.0113271	-0.01471			0.0163	0.026853	-0.0125	-0.00403
		0.01635	0.065663	-0.0119095	-0.01633			0.01635	0.028702	-0.01481	-0.00447
		0.0164	0.067175	-0.0142388	-0.01849			0.0164	0.027777	-0.01679	-0.00804
		0.01645	0.068183	-0.0168593	-0.01957			0.01645	0.026236	-0.01844	-0.00982
		0.0165	0.067679	-0.0174417	-0.01903			0.0165	0.025928	-0.0191	-0.00714
		0.01655	0.066671	-0.016277	-0.01957			0.01655	0.026853	-0.01745	-0.00358
		0.0166	0.065158	-0.0151123	-0.02119			0.0166	0.027161	-0.01547	-0.00269
		0.01665	0.06263	-0.0151123	-0.02389			0.01665	0.026853	-0.01349	-0.00403
		0.0167	0.062125	-0.0168593	-0.02659			0.0167	0.026544	-0.01184	-0.00447
		0.01675	0.061621	-0.0174417	-0.02605			0.01675	0.027161	-0.00986	-0.00224
		0.0168	0.060613	-0.0174417	-0.02443			0.0168	0.028702	-0.00589	0.000875
		0.01685	0.060109	-0.0168593	-0.02335			0.01685	0.031785	-0.0016	0.002211
		0.0169	0.061117	-0.0168593	-0.02389			0.0169	0.037333	0.000382	0.000429
		0.01695	0.063134	-0.0165682	-0.02389			0.01695	0.042882	-0.00292	-0.00358
		0.017	0.065663	-0.016277	-0.02065			0.017	0.043499	-0.00854	-0.00581
		0.01705	0.067679	-0.0156947	-0.01687			0.01705	0.038258	-0.01283	-0.00581
		0.0171	0.068183	-0.0156947	-0.01795			0.0171	0.032093	-0.01547	-0.0067
		0.01715	0.067175	-0.0165682	-0.02389			0.01715	0.028702	-0.01778	-0.00982
		0.0172	0.065158	-0.0174417	-0.02983			0.0172	0.029319	-0.0201	-0.01472
		0.01725	0.062125	-0.0177328	-0.03145			0.01725	0.031785	-0.02043	-0.01917
		0.0173	0.060613	-0.0168593	-0.02767			0.0173	0.033634	-0.01613	-0.01917
		0.01735	0.060109	-0.0168593	-0.02227			0.01735	0.034559	-0.01085	-0.01472
		0.0174	0.060613	-0.0174417	-0.01687			0.0174	0.035176	-0.00854	-0.00848
		0.01745	0.060613	-0.0186064	-0.01363			0.01745	0.035792	-0.00953	-0.00536
		0.0175	0.061117	-0.0197759	-0.01255			0.0175	0.035484	-0.00953	-0.00447
		0.01755	0.06263	-0.0203581	-0.01309			0.01755	0.034559	-0.00688	-0.00269
		0.0176	0.063638	-0.0194846	-0.01363			0.0176	0.035792	-0.00292	0.00132
		0.01765	0.064654	-0.0189023	-0.01579			0.01765	0.0398	-0.00226	0.006221
		0.0177	0.063638	-0.0194846	-0.01795			0.0177	0.04504	-0.0049	0.006221
		0.01775	0.062125	-0.0209405	-0.02011			0.01775	0.048431	-0.00589	0.000875
		0.0178	0.061621	-0.0212317	-0.02119			0.0178	0.047506	-0.00259	-0.00536
		0.01785	0.060613	-0.0206493	-0.02389			0.01785	0.041957	0.001373	-0.00714
		0.0179	0.060613	-0.0194846	-0.02713			0.0179	0.034867	0.003355	-0.00314
		0.01795	0.062125	-0.0194846	-0.02767			0.01795	0.030244	0.002694	0.00533
		0.018	0.065158	-0.020067	-0.02551			0.018	0.029319	0.002034	0.011121
		0.01805	0.067175	-0.0203581	-0.02173			0.01805	0.031168	0.001043	0.01023
		0.0181	0.067175	-0.020067	-0.02011			0.0181	0.034251	-0.00193	0.003102
		0.01815	0.06415	-0.0197759	-0.02119			0.01815	0.036409	-0.00655	-0.00492
		0.0182	0.060613	-0.0186064	-0.02227			0.0182	0.036409	-0.01184	-0.00982
		0.01825	0.058597	-0.0177328	-0.02281			0.01825	0.033634	-0.0158	-0.01071
		0.0183	0.058597	-0.0171505	-0.02389			0.0183	0.030552	-0.01613	-0.00848
		0.01835	0.057588	-0.0168593	-0.02389			0.01835	0.029627	-0.01415	-0.00403
		0.0184	0.05658	-0.016277	-0.02335			0.0184	0.031477	-0.01316	0.00132
		0.01845	0.055572	-0.0148211	-0.02281			0.01845	0.033018	-0.01316	0.006221
		0.0185	0.056076	-0.0130741	-0.02443			0.0185	0.032401	-0.01217	0.008894
		0.01855	0.055572	-0.0113271	-0.02605			0.01855	0.029627	-0.00986	0.009339
		0.0186	0.056076	-0.0107448	-0.02497			0.0186	0.027161	-0.00688	0.008003
		0.01865	0.057084	-0.0107448	-0.02227			0.01865	0.026853	-0.00523	0.00533
		0.0187	0.05658	-0.0116183	-0.02011			0.0187	0.027777	-0.00589	0.002657
		0.01875	0.055068	-0.0124918	-0.02173			0.01875	0.027469	-0.00821	0.000875
		0.0188	0.054563	-0.0136565	-0.02767			0.0188	0.025928	-0.01184	-1.6e-05
		0.01885	0.054563	-0.01453	-0.02983			0.01885	0.02562	-0.01349	-0.00135
		0.0189	0.054059	-0.0159858	-0.02767			0.0189	0.027161	-0.01283	-0.00269
		0.01895	0.054563	-0.018024	-0.02335			0.01895	0.029011	-0.01349	-0.00269
		0.019	0.055068	-0.0194846	-0.02065			0.019	0.029011	-0.01613	-0.00224
		0.01905	0.055068	-0.0203581	-0.02119			0.01905	0.027161	-0.01778	-0.00224
		0.0191	0.053051	-0.0206493	-0.02335			0.0191	0.025311	-0.01481	-0.00358
		0.01915	0.050026	-0.0203581	-0.02443			0.01915	0.023154	-0.0092	-0.00492
		0.0192	0.048506	-0.0203581	-0.02551			0.0192	0.019454	-0.00391	-0.00714
		0.01925	0.050026	-0.0197759	-0.02659			0.01925	0.015755	-0.00061	-0.00937
		0.0193	0.05053	-0.0183152	-0.02497			0.0193	0.015447	-0.00061	-0.01115
		0.01935	0.049514	-0.0177328	-0.02605			0.01935	0.016988	-0.00424	-0.0116
		0.0194	0.05053	-0.0186064	-0.02983			0.0194	0.019454	-0.00787	-0.00893
		0.01945	0.053555	-0.0209405	-0.03145			0.01945	0.022229	-0.00721	-0.00581
		0.0195	0.055068	-0.0232698	-0.03037			0.0195	0.02377	-0.00193	-0.00358
		0.01955	0.055068	-0.0250169	-0.02713			0.01955	0.023154	0.005997	-0.00269
		0.0196	0.055068	-0.0258904	-0.02227			0.0196	0.022537	0.012933	-0.00358
		0.01965	0.055572	-0.025308	-0.02173			0.01965	0.021304	0.016235	-0.00714
		0.0197	0.056076	-0.0229787	-0.02443			0.0197	0.020071	0.015245	-0.0116
		0.01975	0.05658	-0.0206493	-0.02821			0.01975	0.019454	0.012933	-0.01294
		0.0198	0.05658	-0.0191935	-0.03091			0.0198	0.020071	0.010951	-0.00893
		0.01985	0.057084	-0.0186064	-0.03416			0.01985	0.021304	0.01029	-0.0018
		0.0199	0.057588	-0.0177328	-0.03794			0.0199	0.024078	0.01029	0.004439
		0.01995	0.057588	-0.0168593	-0.04064			0.01995	0.027161	0.01029	0.007557
		0.02	0.056076	-0.0165682	-0.04226			0.02	0.028702	0.0093	0.008448
		0.02005	0.055572	-0.0177328	-0.04172			0.02005	0.027469	0.006988	0.009339
		0.0201	0.055572	-0.0183152	-0.03956			0.0201	0.024078	0.005336	0.009785
		0.02015	0.055572	-0.018024	-0.03956			0.02015	0.022229	0.004676	0.007557
		0.0202	0.056076	-0.0177328	-0.04172			0.0202	0.023462	0.003024	0.003102
		0.02025	0.057084	-0.0177328	-0.0455			0.02025	0.025928	-0.00094	-0.0018
		0.0203	0.059605	-0.0186064	-0.04712			0.0203	0.026853	-0.00391	-0.00447
		0.02035	0.061621	-0.0191935	-0.04658			0.02035	0.027777	-0.00391	-0.00625
		0.0204	0.061621	-0.0197759	-0.0455			0.0204	0.028702	-0.00094	-0.00714
		0.02045	0.061117	-0.0197759	-0.0428			0.02045	0.026236	0.003685	-0.00625
		0.0205	0.059605	-0.0191935	-0.04172			0.0205	0.018838	0.006988	-0.00269
		0.02055	0.057588	-0.0183152	-0.04334			0.02055	0.00959	0.007318	0.000429
		0.0206	0.054059	-0.0168593	-0.04604			0.0206	0.003733	0.005006	0.00132
		0.02065	0.051539	-0.0154035	-0.04658			0.02065	0.004042	0.002034	-0.00046
		0.0207	0.051539	-0.0154035	-0.04388			0.0207	0.007432	0.001043	-0.00314
		0.02075	0.052547	-0.016277	-0.03956			0.02075	0.009282	0.003024	-0.00581
		0.0208	0.053555	-0.0171505	-0.0374			0.0208	0.010207	0.005336	-0.0067
		0.02085	0.055068	-0.018024	-0.03848			0.02085	0.013289	0.005336	-0.00759
		0.0209	0.05658	-0.0186064	-0.03956			0.0209	0.018221	0.002364	-0.01115
		0.02095	0.057084	-0.0183152	-0.04172			0.02095	0.022537	-0.00061	-0.01695
		0.021	0.058092	-0.0177328	-0.04604			0.021	0.025003	-0.00259	-0.02096
		0.02105	0.058092	-0.0171505	-0.04982			0.02105	0.025003	-0.00226	-0.02096
		0.0211	0.055572	-0.018024	-0.05036			0.0211	0.02377	-0.0016	-0.01917
		0.02115	0.052547	-0.0197759	-0.04712			0.02115	0.021304	-0.00193	-0.01695
		0.0212	0.051034	-0.0215228	-0.04496			0.0212	0.018838	-0.00457	-0.01383
		0.02125	0.051539	-0.0226875	-0.04496			0.02125	0.016372	-0.00721	-0.01115
		0.0213	0.053555	-0.0215228	-0.04496			0.0213	0.013598	-0.00986	-0.00893
		0.02135	0.054059	-0.0203581	-0.04334			0.02135	0.010515	-0.01217	-0.00937
		0.0214	0.052547	-0.0197759	-0.04172			0.0214	0.009282	-0.01448	-0.01205
		0.02145	0.050026	-0.0209405	-0.04118			0.02145	0.010823	-0.01547	-0.01249
		0.0215	0.048506	-0.0229787	-0.04334			0.0215	0.013289	-0.01448	-0.00804
		0.02155	0.047497	-0.0244345	-0.0482			0.02155	0.014831	-0.01217	-0.00269
		0.0216	0.047497	-0.0255992	-0.0536			0.0216	0.012673	-0.01019	-0.00358
		0.02165	0.04901	-0.025308	-0.05522			0.02165	0.006816	-0.00953	-0.00937
		0.0217	0.051539	-0.0247257	-0.05144			0.0217	0.000342	-0.00986	-0.01472
		0.02175	0.052043	-0.0232698	-0.04604			0.02175	-0.00397	-0.01052	-0.0165
		0.0218	0.051539	-0.0223963	-0.04388			0.0218	-0.00428	-0.00953	-0.01695
		0.02185	0.05053	-0.021814	-0.04658			0.02185	-0.00274	-0.00787	-0.01739
		0.0219	0.05053	-0.021814	-0.04982			0.0219	-0.00182	-0.00655	-0.01828
		0.02195	0.050026	-0.021814	-0.0509			0.02195	-0.00151	-0.0049	-0.01962
		0.022	0.04901	-0.0215228	-0.04982			0.022	-0.0012	-0.00259	-0.02096
		0.02205	0.047497	-0.0209405	-0.04928			0.02205	-0.00182	-0.00127	-0.02185
		0.0221	0.046993	-0.0206493	-0.05036			0.0221	-0.00274	-0.00193	-0.02185
		0.02215	0.050026	-0.0206493	-0.05036			0.02215	-0.00397	-0.00589	-0.02006
		0.0222	0.054059	-0.0203581	-0.04712			0.0222	-0.00459	-0.00986	-0.01784
		0.02225	0.056076	-0.0194846	-0.0428			0.02225	-0.00428	-0.01184	-0.01561
		0.0223	0.055068	-0.0186064	-0.03902			0.0223	-0.00428	-0.00887	-0.01383
		0.02235	0.053555	-0.0174417	-0.03794			0.02235	-0.00551	-0.00292	-0.01249
		0.0224	0.05053	-0.016277	-0.04064			0.0224	-0.00767	0.001373	-0.0116
		0.02245	0.048001	-0.0151123	-0.04334			0.02245	-0.00706	0.003685	-0.00937
		0.0225	0.048001	-0.0148211	-0.04496			0.0225	-0.00336	0.003685	-0.00625
		0.02255	0.04901	-0.0151123	-0.04334			0.02255	-0.0012	0.002364	-0.00536
		0.0226	0.049514	-0.0148211	-0.0401			0.0226	-0.00274	0.001703	-0.00893
		0.02265	0.050026	-0.0139476	-0.03632			0.02265	-0.00736	0.001703	-0.01472
		0.0227	0.049514	-0.0139476	-0.03632			0.0227	-0.01106	0.001043	-0.01917
		0.02275	0.048506	-0.0156947	-0.04064			0.02275	-0.01075	-0.00061	-0.01917
		0.0228	0.04901	-0.0174417	-0.04658			0.0228	-0.00952	-0.00028	-0.01605
		0.02285	0.051539	-0.018024	-0.0482			0.02285	-0.01075	0.004015	-0.01249
		0.0229	0.053051	-0.0186064	-0.04604			0.0229	-0.01384	0.0093	-0.0116
		0.02295	0.052043	-0.0194846	-0.04388			0.02295	-0.016	0.011612	-0.0116
		0.023	0.04901	-0.0206493	-0.04442			0.023	-0.01569	0.010951	-0.01071
		0.02305	0.046993	-0.0197759	-0.04334			0.02305	-0.016	0.00996	-0.00893
		0.0231	0.047497	-0.0174417	-0.0401			0.0231	-0.01846	0.0093	-0.00937
		0.02315	0.048506	-0.0156947	-0.03794			0.02315	-0.02062	0.008639	-0.01071
		0.0232	0.050026	-0.0159858	-0.03956			0.0232	-0.02	0.010621	-0.01026
		0.02325	0.052547	-0.0171505	-0.04226			0.02325	-0.01969	0.013923	-0.00982
		0.0233	0.053555	-0.0183152	-0.04388			0.0233	-0.02185	0.015245	-0.01026
		0.02335	0.051539	-0.0194846	-0.04496			0.02335	-0.02555	0.015575	-0.01026
		0.0234	0.048506	-0.0191935	-0.04604			0.0234	-0.02894	0.016896	-0.01026
		0.02345	0.047497	-0.018024	-0.04712			0.02345	-0.03141	0.019868	-0.01249
		0.0235	0.050026	-0.0168593	-0.04658			0.0235	-0.02987	0.02218	-0.01472
		0.02355	0.054563	-0.0156947	-0.0428			0.02355	-0.02771	0.020859	-0.01561
		0.0236	0.05658	-0.0142388	-0.03686			0.0236	-0.02678	0.017887	-0.01472
		0.02365	0.055068	-0.0136565	-0.03145			0.02365	-0.02617	0.015905	-0.01294
		0.0237	0.051539	-0.0136565	-0.02875			0.0237	-0.02339	0.015905	-0.00982
		0.02375	0.048506	-0.01453	-0.02983			0.02375	-0.01969	0.018878	-0.00804
		0.0238	0.048001	-0.0156947	-0.03362			0.0238	-0.01908	0.023171	-0.00759
		0.02385	0.048506	-0.016277	-0.03902			0.02385	-0.02185	0.026144	-0.00982
		0.0239	0.04901	-0.0159858	-0.04388			0.0239	-0.02617	0.026804	-0.01294
		0.02395	0.051539	-0.0151123	-0.04658			0.02395	-0.02956	0.025813	-0.01605
		0.024	0.054059	-0.0148211	-0.0455			0.024	-0.03079	0.024492	-0.01873
		0.02405	0.055068	-0.0156947	-0.04172			0.02405	-0.02863	0.024162	-0.02051
		0.0241	0.056076	-0.016277	-0.03632			0.0241	-0.02463	0.024823	-0.02051
		0.02415	0.057588	-0.0156947	-0.03362			0.02415	-0.02093	0.025813	-0.01917
		0.0242	0.058597	-0.0139476	-0.03416			0.0242	-0.01939	0.026474	-0.01828
		0.02425	0.059101	-0.0116183	-0.03848			0.02425	-0.02216	0.025483	-0.01784
		0.0243	0.059101	-0.0101577	-0.04496			0.0243	-0.02802	0.024492	-0.01873
		0.02435	0.060613	-0.0101577	-0.04766			0.02435	-0.03357	0.025153	-0.02051
		0.0244	0.06263	-0.0107448	-0.04658			0.0244	-0.03542	0.028786	-0.02318
		0.02445	0.063638	-0.0107448	-0.04388			0.02445	-0.03233	0.032749	-0.02586
		0.0245	0.063638	-0.0104536	-0.04064			0.0245	-0.02709	0.03374	-0.02675
		0.02455	0.064654	-0.0107448	-0.03956			0.02455	-0.02247	0.030437	-0.0263
		0.0246	0.066167	-0.0122006	-0.0401			0.0246	-0.01969	0.026804	-0.02452
		0.02465	0.065663	-0.0130741	-0.03902			0.02465	-0.0163	0.026144	-0.02185
		0.0247	0.063638	-0.012783	-0.03632			0.0247	-0.01168	0.028125	-0.01873
		0.02475	0.060613	-0.0116183	-0.03307			0.02475	-0.00798	0.028125	-0.0165
		0.0248	0.059101	-0.0119095	-0.03091			0.0248	-0.00613	0.026474	-0.01561
		0.02485	0.060613	-0.0142388	-0.03037			0.02485	-0.00397	0.023832	-0.01472
		0.0249	0.061117	-0.0177328	-0.03145			0.0249	-0.00089	0.020199	-0.01115
		0.02495	0.061117	-0.0191935	-0.03091			0.02495	0.001884	0.017887	-0.00714
		0.025	0.060109	-0.0183152	-0.03037			0.025	0.0025	0.018878	-0.00625
		0.02505	0.060109	-0.0168593	-0.02929			0.02505	0.003117	0.02218	-0.00759
		0.0251	0.061621	-0.0159858	-0.02821			0.0251	0.003425	0.023171	-0.00848
		0.02515	0.063134	-0.0151123	-0.02821			0.02515	0.000342	0.02185	-0.00804
		0.0252	0.063134	-0.0136565	-0.02767			0.0252	-0.00521	0.020859	-0.0067
		0.02525	0.059605	-0.0130741	-0.02713			0.02525	-0.00952	0.020529	-0.00759
		0.0253	0.057588	-0.0130741	-0.02875			0.0253	-0.01137	0.019868	-0.01071
		0.02535	0.057084	-0.0130741	-0.03199			0.02535	-0.01199	0.018217	-0.01338
		0.0254	0.058597	-0.0122006	-0.03524			0.0254	-0.0126	0.016566	-0.01472
		0.02545	0.061621	-0.0104536	-0.03686			0.02545	-0.01322	0.016566	-0.01383
		0.0255	0.064654	-0.0092842	-0.0374			0.0255	-0.01106	0.016566	-0.01205
		0.02555	0.065663	-0.0092842	-0.03578			0.02555	-0.00582	0.015245	-0.01205
		0.0256	0.065158	-0.00986649	-0.03416			0.0256	-0.00089	0.014584	-0.01427
		0.02565	0.06415	-0.0107448	-0.0347			0.02565	0.001267	0.015245	-0.0165
		0.0257	0.063638	-0.0113271	-0.03686			0.0257	0.000959	0.015245	-0.01605
		0.02575	0.063638	-0.0119095	-0.03794			0.02575	-0.00243	0.013263	-0.01294
		0.0258	0.063638	-0.0124918	-0.03902			0.0258	-0.00891	0.011281	-0.01026
		0.02585	0.063638	-0.012783	-0.0401			0.02585	-0.016	0.011612	-0.01071
		0.0259	0.063638	-0.0130741	-0.03794			0.0259	-0.02	0.014254	-0.01561
		0.02595	0.06263	-0.0130741	-0.03416			0.02595	-0.01939	0.016235	-0.02274
		0.026	0.061621	-0.0124918	-0.03145			0.026	-0.01569	0.013263	-0.0263
		0.02605	0.06263	-0.0119095	-0.02929			0.02605	-0.01168	0.006327	-0.02407
		0.0261	0.063134	-0.0113271	-0.02875			0.0261	-0.00921	5.19e-05	-0.02006
		0.02615	0.06415	-0.0110359	-0.03091			0.02615	-0.00829	-0.00292	-0.01561
		0.0262	0.064654	-0.0101577	-0.03416			0.0262	-0.00706	-0.00226	-0.0116
		0.02625	0.065663	-0.00870181	-0.03686			0.02625	-0.0049	-0.00028	-0.00893
		0.0263	0.066671	-0.00724601	-0.03686			0.0263	-0.00428	0.001043	-0.01026
		0.02635	0.067679	-0.00666363	-0.03524			0.02635	-0.00521	0.001043	-0.01338
		0.0264	0.067679	-0.00724601	-0.03362			0.0264	-0.00767	0.001043	-0.01695
		0.02645	0.065158	-0.00811947	-0.03253			0.02645	-0.00921	-0.00028	-0.01873
		0.0265	0.064654	-0.00811947	-0.03199			0.0265	-0.00767	-0.00292	-0.01917
		0.02655	0.066167	-0.00753718	-0.03091			0.02655	-0.00366	-0.00589	-0.01784
		0.0266	0.067175	-0.00724601	-0.03037			0.0266	0.000651	-0.00754	-0.01383
		0.02665	0.065158	-0.00753718	-0.03037			0.02665	0.003733	-0.00622	-0.00982
		0.0267	0.061621	-0.00899298	-0.03199			0.0267	0.00435	-0.00391	-0.00848
		0.02675	0.060109	-0.0107448	-0.03578			0.02675	0.004042	-0.00391	-0.01115
		0.0268	0.061117	-0.0122006	-0.03902			0.0268	0.00435	-0.00589	-0.01427
		0.02685	0.063134	-0.0130741	-0.03902			0.02685	0.005275	-0.00821	-0.01561
		0.0269	0.065663	-0.0130741	-0.03524			0.0269	0.005583	-0.00887	-0.01561
		0.02695	0.069192	-0.0124918	-0.03037			0.02695	0.004042	-0.00887	-0.01294
		0.027	0.071712	-0.0113271	-0.02713			0.027	-0.00089	-0.00854	-0.00848
		0.02705	0.071208	-0.0107448	-0.02551			0.02705	-0.00459	-0.00721	-0.00536
		0.0271	0.069192	-0.0110359	-0.02713			0.0271	-0.00459	-0.00556	-0.00714
		0.02715	0.069696	-0.0116183	-0.03145			0.02715	-0.0012	-0.00358	-0.01115
		0.0272	0.072216	-0.0110359	-0.0374			0.0272	0.001884	-0.00094	-0.01383
		0.02725	0.073729	-0.00899298	-0.04118			0.02725	0.0025	0.001043	-0.01427
		0.0273	0.073729	-0.00782831	-0.0401			0.0273	0.000959	0.001703	-0.01205
		0.02735	0.072216	-0.00782831	-0.03578			0.02735	0.000342	0.002364	-0.00937
		0.0274	0.070704	-0.00870181	-0.03091			0.0274	0.001267	0.002694	-0.00625
		0.02745	0.071208	-0.00957532	-0.02929			0.02745	0.001576	0.000712	-0.00314
		0.0275	0.072216	-0.0092842	-0.02983			0.0275	0.000651	-0.00358	-0.00046
		0.02755	0.071208	-0.0092842	-0.02767			0.02755	0.001576	-0.00688	0.00132
		0.0276	0.068183	-0.00957532	-0.02443			0.0276	0.004042	-0.00754	0.00132
		0.02765	0.064654	-0.0101577	-0.02335			0.02765	0.003733	-0.00787	0.002211
		0.0277	0.06263	-0.0101577	-0.02659			0.0277	-0.00058	-0.0092	0.003993
		0.02775	0.062125	-0.00899298	-0.03307			0.02775	-0.00459	-0.01118	0.003993
		0.0278	0.062125	-0.00782831	-0.0374			0.0278	-0.0049	-0.01217	0.000429
		0.02785	0.062125	-0.00753718	-0.0374			0.02785	-0.00305	-0.01217	-0.00403
		0.0279	0.063134	-0.00782831	-0.03794			0.0279	-0.00027	-0.01283	-0.0067
		0.02795	0.066167	-0.00899298	-0.04118			0.02795	0.000651	-0.0125	-0.00581
		0.028	0.069696	-0.00986649	-0.04388			0.028	-0.00243	-0.01118	-0.00358
		0.02805	0.07272	-0.00986649	-0.04388			0.02805	-0.00582	-0.00887	-0.00224
		0.0281	0.074737	-0.00957532	-0.04118			0.0281	-0.00613	-0.00688	-0.0018
		0.02815	0.075241	-0.0092842	-0.03632			0.02815	-0.00336	-0.0049	-1.6e-05
		0.0282	0.07272	-0.00899298	-0.03091			0.0282	3.42e-05	-0.00193	0.003548
		0.02825	0.071208	-0.00957532	-0.02875			0.02825	0.002809	0.001043	0.007112
		0.0283	0.072216	-0.00986649	-0.02767			0.0283	0.004658	0.003024	0.009339
		0.02835	0.071712	-0.0101577	-0.02605			0.02835	0.006508	0.003685	0.008894
		0.0284	0.069696	-0.0107448	-0.02551			0.0284	0.008665	0.004345	0.005775
		0.02845	0.066167	-0.0113271	-0.02875			0.02845	0.008357	0.006657	0.000875
		0.0285	0.063638	-0.012783	-0.03416			0.0285	0.006199	0.00996	-0.00358
		0.02855	0.062125	-0.01453	-0.03956			0.02855	0.001884	0.012602	-0.00314
		0.0286	0.063134	-0.01453	-0.04118			0.0286	-0.00243	0.012272	0.000429
		0.02865	0.065158	-0.0119095	-0.0401			0.02865	-0.00428	0.00963	0.003993
		0.0287	0.066671	-0.00957532	-0.0374			0.0287	-0.00274	0.006657	0.004884
		0.02875	0.066671	-0.00899298	-0.03416			0.02875	-0.00058	0.006327	0.002211
		0.0288	0.065158	-0.00957532	-0.03416			0.0288	-0.00058	0.008639	-0.00358
		0.02885	0.06415	-0.00957532	-0.0347			0.02885	-0.00182	0.011612	-0.00804
		0.0289	0.063638	-0.00899298	-0.03362			0.0289	-0.0012	0.015245	-0.00848
		0.02895	0.063134	-0.00899298	-0.03145			0.02895	0.000342	0.018217	-0.00714
		0.029	0.062125	-0.00870181	-0.03091			0.029	0.002192	0.020199	-0.00625
		0.02905	0.060109	-0.00841069	-0.03253			0.02905	0.004042	0.020859	-0.00625
		0.0291	0.058597	-0.00811947	-0.03145			0.0291	0.004658	0.019868	-0.00492
		0.02915	0.058092	-0.0069548	-0.02767			0.02915	0.005275	0.017557	-0.00403
		0.0292	0.057588	-0.00462549	-0.02335			0.0292	0.005275	0.014584	-0.00403
		0.02925	0.057588	-0.00083548	-0.02227			0.02925	0.004966	0.011942	-0.00536
		0.0293	0.058092	0.00236741	-0.02389			0.0293	0.003425	0.010621	-0.0067
		0.02935	0.058597	0.00382322	-0.02389			0.02935	-0.00027	0.011612	-0.00714
		0.0294	0.060109	0.00324091	-0.02335			0.0294	-0.00521	0.014584	-0.00714
		0.02945	0.061117	0.00207622	-0.02713			0.02945	-0.00736	0.017887	-0.00625
		0.0295	0.061117	0.000911523	-0.03578			0.0295	-0.00428	0.020199	-0.00625
		0.02955	0.060613	3.80195e-05	-0.04334			0.02955	0.003117	0.022511	-0.00848
		0.0296	0.060613	-0.00025317	-0.0428			0.0296	0.010515	0.025153	-0.01115
		0.02965	0.061117	0.000620329	-0.03794			0.02965	0.012673	0.028786	-0.01338
		0.0297	0.062125	0.00178502	-0.03416			0.0297	0.010515	0.031758	-0.01338
		0.02975	0.063134	0.00236741	-0.03416			0.02975	0.006199	0.032089	-0.01026
		0.0298	0.06263	0.00120271	-0.03416			0.0298	0.000959	0.028786	-0.0067
		0.02985	0.061621	-0.00083548	-0.03253			0.02985	-0.0012	0.02185	-0.00403
		0.0299	0.060613	-0.00258729	-0.03091			0.0299	0.000342	0.015245	-0.0018
		0.02995	0.060613	-0.00200018	-0.03199			0.02995	0.002809	0.012272	0.002211
		0.03	0.060109	0.000329211	-0.0347			0.03	0.003733	0.013593	0.006221
		0.03005	0.059605	0.00207622	-0.0347			0.03005	0.003425	0.017226	0.007557
		0.0301	0.060109	0.00236741	-0.03037			0.0301	0.002192	0.02119	0.007112
		0.03015	0.060613	0.000620329	-0.02389			0.03015	0.000651	0.025153	0.006666
		0.0302	0.060613	-0.00141779	-0.01957			0.0302	3.42e-05	0.026804	0.007112
		0.03025	0.059605	-0.00287841	-0.01849			0.03025	0.0025	0.026144	0.009339
		0.0303	0.057588	-0.0034608	-0.01687			0.0303	0.005891	0.024162	0.013349
		0.03035	0.055068	-0.00375191	-0.01579			0.03035	0.006816	0.020859	0.018249
		0.0304	0.055068	-0.00404311	-0.01741			0.0304	0.005891	0.014254	0.022259
		0.03045	0.058597	-0.00375191	-0.02119			0.03045	0.005275	0.007979	0.024041
		0.0305	0.062125	-0.00287841	-0.02659			0.0305	0.006199	0.006327	0.02315
		0.03055	0.063638	-0.0022961	-0.03145			0.03055	0.009282	0.00963	0.021814
		0.0306	0.063638	-0.00200018	-0.03416			0.0306	0.012981	0.014584	0.022259
		0.03065	0.065158	-0.00141779	-0.03253			0.03065	0.012673	0.019208	0.022259
		0.0307	0.067175	-0.00054429	-0.02875			0.0307	0.008049	0.02218	0.021368
		0.03075	0.067175	0.00120271	-0.02551			0.03075	0.004658	0.023832	0.020477
		0.0308	0.064654	0.00265853	-0.02389			0.0308	0.004966	0.022841	0.019586
		0.03085	0.061621	0.00236741	-0.02119			0.03085	0.005583	0.020529	0.018249
		0.0309	0.059101	3.80195e-05	-0.01903			0.0309	0.001884	0.019208	0.018695
		0.03095	0.058092	-0.00258729	-0.01903			0.03095	-0.00336	0.02119	0.020032
		0.031	0.059605	-0.00520778	-0.02011			0.031	-0.00613	0.024162	0.020032
		0.03105	0.061117	-0.00724601	-0.02011			0.03105	-0.00459	0.024823	0.017804
		0.0311	0.062125	-0.00724601	-0.01633			0.0311	-0.00212	0.023171	0.016467
		0.03115	0.062125	-0.00608129	-0.01147			0.03115	-0.00274	0.019538	0.016467
		0.0312	0.063638	-0.00375191	-0.00877			0.0312	-0.00706	0.017557	0.017804
		0.03125	0.066671	-0.00170898	-0.00931			0.03125	-0.01322	0.018547	0.016913
		0.0313	0.067175	-0.00054429	-0.01471			0.0313	-0.01723	0.02119	0.013349
		0.03135	0.064654	0.000620329	-0.01957			0.03135	-0.01661	0.023171	0.008003
		0.0314	0.063134	0.00120271	-0.01957			0.0314	-0.0126	0.022511	0.005775
		0.03145	0.064654	0.00120271	-0.01687			0.03145	-0.00613	0.02119	0.007557
		0.0315	0.067175	0.00120271	-0.01687			0.0315	-0.0012	0.020529	0.011121
		0.03155	0.068687	0.00120271	-0.01957			0.03155	0.001267	0.020199	0.015131
		0.0316	0.067175	0.000911523	-0.02173			0.0316	0.002809	0.018217	0.019141
		0.03165	0.065663	-0.00083548	-0.02065			0.03165	0.004042	0.014584	0.023596
		0.0317	0.065663	-0.00462549	-0.01903			0.0317	0.004658	0.010951	0.026269
		0.03175	0.066671	-0.00870181	-0.01903			0.03175	0.002192	0.00963	0.024932
		0.0318	0.067175	-0.0107448	-0.02227			0.0318	-0.00366	0.00963	0.021368
		0.03185	0.065663	-0.0116183	-0.02497			0.03185	-0.00952	0.0093	0.017804
		0.0319	0.06415	-0.0113271	-0.02497			0.0319	-0.01106	0.008639	0.016022
		0.03195	0.06415	-0.0110359	-0.02281			0.03195	-0.00798	0.008969	0.016913
		0.032	0.064654	-0.0101577	-0.02119			0.032	-0.00366	0.00996	0.021814
		0.03205	0.065663	-0.0092842	-0.02119			0.03205	-0.0012	0.011612	0.028496
		0.0321	0.065663	-0.00899298	-0.02335			0.0321	3.42e-05	0.013923	0.032506
		0.03215	0.065158	-0.00899298	-0.02767			0.03215	0.000959	0.015905	0.033397
		0.0322	0.06415	-0.0092842	-0.03037			0.0322	0.000651	0.015905	0.031615
		0.03225	0.063134	-0.00957532	-0.02929			0.03225	-0.00089	0.012602	0.028496
		0.0323	0.06263	-0.0101577	-0.02605			0.0323	-0.00336	0.00996	0.025378
		0.03235	0.064654	-0.0119095	-0.02227			0.03235	-0.00551	0.0093	0.02315
		0.0324	0.067175	-0.0124918	-0.01795			0.0324	-0.00521	0.00996	0.023596
		0.03245	0.067175	-0.0116183	-0.01525			0.03245	-0.00366	0.0093	0.024487
		0.0325	0.065663	-0.0092842	-0.01579			0.0325	-0.00243	0.007648	0.024932
		0.03255	0.063638	-0.00782831	-0.01849			0.03255	-0.00366	0.007648	0.024041
		0.0326	0.063638	-0.00724601	-0.02065			0.0326	-0.00613	0.008969	0.022259
		0.03265	0.065663	-0.00782831	-0.02065			0.03265	-0.00921	0.0093	0.022705
		0.0327	0.067679	-0.00841069	-0.01795			0.0327	-0.0126	0.008639	0.024932
		0.03275	0.068183	-0.0092842	-0.01633			0.03275	-0.01415	0.00996	0.028051
		0.0328	0.066671	-0.0092842	-0.01903			0.0328	-0.01168	0.012602	0.030724
		0.03285	0.06415	-0.00811947	-0.02281			0.03285	-0.00644	0.014254	0.030278
		0.0329	0.063134	-0.00637251	-0.02389			0.0329	-0.00151	0.012933	0.02716
		0.03295	0.06415	-0.00491661	-0.02335			0.03295	0.0025	0.0093	0.024487
		0.033	0.065158	-0.00491661	-0.02065			0.033	0.005583	0.005997	0.021814
		0.03305	0.06415	-0.00608129	-0.01471			0.03305	0.006199	0.005997	0.019586
		0.0331	0.060613	-0.0069548	-0.01039			0.0331	0.0025	0.0093	0.017804
		0.03315	0.058597	-0.00724601	-0.01039			0.03315	-0.00305	0.012933	0.016913
		0.0332	0.058597	-0.00666363	-0.01363			0.0332	-0.00582	0.014254	0.016913
		0.03325	0.061117	-0.005499	-0.01525			0.03325	-0.00366	0.014584	0.016467
		0.0333	0.063638	-0.00404311	-0.01579			0.0333	0.000651	0.013923	0.014685
		0.03335	0.063134	-0.0031696	-0.01687			0.03335	0.003425	0.012272	0.013794
		0.0334	0.060613	-0.0031696	-0.02011			0.0334	0.002192	0.0093	0.012012
		0.03345	0.058092	-0.00375191	-0.02335			0.03345	3.42e-05	0.006327	0.009339
		0.0335	0.057588	-0.00375191	-0.02551			0.0335	3.42e-05	0.005336	0.008003
		0.03355	0.060613	-0.00258729	-0.02497			0.03355	0.001884	0.007979	0.009339
		0.0336	0.065663	-0.00112667	-0.02389			0.0336	0.000651	0.012272	0.012012
		0.03365	0.068183	-0.00025317	-0.02227			0.03365	-0.00459	0.012933	0.013349
		0.0337	0.066671	0.000329211	-0.02065			0.0337	-0.00891	0.01029	0.015576
		0.03375	0.062125	0.000620329	-0.02011			0.03375	-0.01045	0.006988	0.020923
		0.0338	0.057084	0.000620329	-0.02011			0.0338	-0.01106	0.006988	0.025378
		0.03385	0.055572	0.000329211	-0.01849			0.03385	-0.01045	0.01029	0.025823
		0.0339	0.058092	-0.00025317	-0.01741			0.0339	-0.00891	0.013593	0.022259
		0.03395	0.063134	-0.00083548	-0.01849			0.03395	-0.00736	0.015575	0.017804
		0.034	0.066671	-0.00141779	-0.02065			0.034	-0.00613	0.015575	0.01424
		0.03405	0.066167	-0.00083548	-0.02227			0.03405	-0.00182	0.013263	0.011121
		0.0341	0.063134	3.80195e-05	-0.02065			0.0341	0.005583	0.00996	0.008894
		0.03415	0.062125	0.00120271	-0.01849			0.03415	0.010515	0.006988	0.008894
		0.0342	0.061621	0.00265853	-0.01903			0.0342	0.008049	0.005006	0.009785
		0.03425	0.060613	0.00353203	-0.02065			0.03425	0.000342	0.004676	0.01023
		0.0343	0.059605	0.00498792	-0.02011			0.0343	-0.00706	0.006988	0.008894
		0.03435	0.059101	0.00673971	-0.01795			0.03435	-0.00891	0.012602	0.008448
		0.0344	0.060109	0.00906902	-0.01687			0.0344	-0.00551	0.018217	0.01023
		0.03445	0.061117	0.0113984	-0.01525			0.03445	-0.00151	0.020859	0.012458
		0.0345	0.061117	0.0128542	-0.01525			0.0345	-0.00089	0.02152	0.012903
		0.03455	0.060613	0.0131454	-0.01417			0.03455	-0.00366	0.022511	0.010676
		0.0346	0.059605	0.0122719	-0.01255			0.0346	-0.00706	0.023832	0.006221
		0.03465	0.060613	0.0111073	-0.00985			0.03465	-0.00891	0.023502	0.004439
		0.0347	0.06415	0.0102337	-0.00823			0.0347	-0.0086	0.020529	0.006666
		0.03475	0.066167	0.00965141	-0.00769			0.03475	-0.00551	0.018217	0.008894
		0.0348	0.064654	0.00965141	-0.00823			0.0348	-0.00151	0.019208	0.008003
		0.03485	0.062125	0.00936024	-0.00715			0.03485	0.001884	0.02218	0.003548
		0.0349	0.061621	0.00790434	-0.00661			0.0349	0.003733	0.02218	-0.00091
		0.03495	0.063638	0.00673971	-0.00769			0.03495	0.004042	0.017557	-0.00403
		0.035	0.066167	0.00673971	-0.00769			0.035	0.003117	0.01029	-0.00625
		0.03505	0.067175	0.0087779	-0.00499			0.03505	0.000959	0.005667	-0.00893
		0.0351	0.066167	0.0116895	-0.00228			0.0351	-0.00151	0.005997	-0.01115
		0.03515	0.064654	0.014019	-0.0012			0.03515	-0.00212	0.008969	-0.0116
		0.0352	0.06415	0.0151884	-0.00391			0.0352	3.42e-05	0.010951	-0.01071
		0.03525	0.06415	0.0151884	-0.00715			0.03525	0.003733	0.011942	-0.00804
		0.0353	0.063134	0.0143101	-0.00985			0.0353	0.006816	0.013593	-0.00759
		0.03535	0.061117	0.0125631	-0.01039			0.03535	0.008665	0.016566	-0.01071
		0.0354	0.057084	0.0102337	-0.00877			0.0354	0.010823	0.019208	-0.01516
		0.03545	0.054059	0.00819551	-0.00607			0.03545	0.013598	0.019868	-0.01695
		0.0355	0.054563	0.0061526	-0.00445			0.0355	0.014214	0.019208	-0.01561
		0.03555	0.056076	0.00586143	-0.00499			0.03555	0.012365	0.019868	-0.01338
		0.0356	0.057588	0.00703084	-0.00607			0.0356	0.011132	0.02119	-0.01071
		0.03565	0.057588	0.0087779	-0.00715			0.03565	0.011748	0.02119	-0.00893
		0.0357	0.057084	0.00936024	-0.00931			0.0357	0.012365	0.019208	-0.00581
		0.03575	0.05658	0.0087779	-0.01147			0.03575	0.011748	0.016235	-1.6e-05
		0.0358	0.057084	0.0087779	-0.01201			0.0358	0.010515	0.013593	0.006666
		0.03585	0.057084	0.00936024	-0.01039			0.03585	0.008049	0.011281	0.011121
		0.0359	0.057588	0.00936024	-0.00823			0.0359	0.005275	0.00996	0.012458
		0.03595	0.059101	0.00790434	-0.00715			0.03595	0.000959	0.010951	0.012903
		0.036	0.059605	0.00673971	-0.00661			0.036	-0.00459	0.012933	0.012012
		0.03605	0.058597	0.00703084	-0.00715			0.03605	-0.00767	0.013923	0.007112
		0.0361	0.058092	0.00848673	-0.00823			0.0361	-0.0049	0.012933	0.000429
		0.03615	0.057588	0.0102337	-0.01039			0.03615	0.000651	0.010951	-0.00625
		0.0362	0.055572	0.0113984	-0.01039			0.0362	0.006816	0.008969	-0.00893
		0.03625	0.052043	0.0116895	-0.00931			0.03625	0.009898	0.008969	-0.00804
		0.0363	0.04901	0.0105249	-0.00715			0.0363	0.00959	0.010621	-0.00536
		0.03635	0.046489	0.00906902	-0.00553			0.03635	0.007741	0.013593	-0.00314
		0.0364	0.045481	0.00790434	-0.00445			0.0364	0.005583	0.015575	-0.00224
		0.03645	0.045985	0.00848673	-0.00445			0.03645	0.003733	0.015245	-0.00135
		0.0365	0.046993	0.00936024	-0.00553			0.0365	0.004658	0.015245	0.000429
		0.03655	0.045481	0.00906902	-0.00877			0.03655	0.008357	0.018547	0.000429
		0.0366	0.044473	0.00703084	-0.01093			0.0366	0.009898	0.023832	-0.00091
		0.03665	0.044977	0.00469672	-0.01039			0.03665	0.008049	0.026804	-0.00269
		0.0367	0.046489	0.00236741	-0.00985			0.0367	0.006508	0.026144	-0.0018
		0.03675	0.04901	0.000329211	-0.01255			0.03675	0.006816	0.023502	0.000429
		0.0368	0.04901	-0.00112667	-0.01849			0.0368	0.006199	0.022511	0.001766
		0.03685	0.046993	-0.00054429	-0.02443			0.03685	0.004658	0.023832	0.002211
		0.0369	0.045481	0.000911523	-0.02713			0.0369	0.002192	0.026144	0.003102
		0.03695	0.047497	0.00149391	-0.02605			0.03695	-0.00089	0.027135	0.003548
		0.037	0.051034	3.80195e-05	-0.02173			0.037	-0.00212	0.027465	0.003993
		0.03705	0.054059	-0.00258729	-0.01633			0.03705	3.42e-05	0.027795	0.00533
		0.0371	0.056076	-0.00491661	-0.01147			0.0371	0.004658	0.028786	0.009785
		0.03715	0.055068	-0.00666363	-0.01039			0.03715	0.010515	0.029116	0.016467
		0.0372	0.053051	-0.00666363	-0.01255			0.0372	0.013598	0.028125	0.022705
		0.03725	0.051034	-0.00579012	-0.01687			0.03725	0.009898	0.027465	0.024487
		0.0373	0.050026	-0.005499	-0.02065			0.0373	0.004042	0.027795	0.02315
		0.03735	0.04901	-0.00666363	-0.02335			0.03735	0.001884	0.027465	0.02315
		0.0374	0.048506	-0.00870181	-0.02551			0.0374	0.002809	0.024823	0.024041
		0.03745	0.048001	-0.00957532	-0.02713			0.03745	0.003733	0.023502	0.022705
		0.0375	0.04901	-0.00986649	-0.02605			0.0375	0.004658	0.024823	0.016913
		0.03755	0.04901	-0.0110359	-0.02443			0.03755	0.006508	0.027465	0.011121
		0.0376	0.048506	-0.0142388	-0.02443			0.0376	0.010207	0.029116	0.008894
		0.03765	0.046993	-0.0171505	-0.02389			0.03765	0.016064	0.029446	0.011121
		0.0377	0.045985	-0.0171505	-0.02389			0.0377	0.020379	0.030107	0.014685
		0.03775	0.045985	-0.0148211	-0.02335			0.03775	0.018838	0.030437	0.014685
		0.0378	0.045985	-0.0119095	-0.02335			0.0378	0.012673	0.028125	0.010676
		0.03785	0.045481	-0.0101577	-0.02011			0.03785	0.005891	0.023502	0.005775
		0.0379	0.045481	-0.00986649	-0.01417			0.0379	0.0025	0.020199	0.003548
		0.03795	0.047497	-0.0110359	-0.01309			0.03795	0.003425	0.018878	0.004439
		0.038	0.050026	-0.0116183	-0.01687			0.038	0.006508	0.018217	0.006221
		0.03805	0.051034	-0.0113271	-0.02173			0.03805	0.008665	0.016566	0.009339
		0.0381	0.050026	-0.0104536	-0.02065			0.0381	0.009282	0.016566	0.012903
		0.03815	0.050026	-0.0092842	-0.01903			0.03815	0.00959	0.020199	0.015576
		0.0382	0.048506	-0.00870181	-0.02173			0.0382	0.009898	0.026474	0.015576
		0.03825	0.045985	-0.00957532	-0.02551			0.03825	0.008665	0.030107	0.01424
		0.0383	0.04296	-0.0110359	-0.02605			0.0383	0.006816	0.029777	0.009785
		0.03835	0.041448	-0.0124918	-0.02281			0.03835	0.006816	0.027135	0.00533
		0.0384	0.041952	-0.012783	-0.01903			0.0384	0.007124	0.025813	0.003102
		0.03845	0.04296	-0.0119095	-0.01687			0.03845	0.006508	0.025153	0.003102
		0.0385	0.04296	-0.0104536	-0.01579			0.0385	0.004658	0.025483	0.004884
		0.03855	0.041952	-0.0092842	-0.01687			0.03855	0.004042	0.026144	0.005775
		0.0386	0.04296	-0.00870181	-0.01903			0.0386	0.004658	0.026144	0.006666
		0.03865	0.043464	-0.0092842	-0.02119			0.03865	0.003733	0.025153	0.007112
		0.0387	0.044473	-0.0110359	-0.02281			0.0387	0.001576	0.023171	0.007557
		0.03875	0.045985	-0.0119095	-0.02659			0.03875	0.000342	0.019208	0.008448
		0.0388	0.048506	-0.0110359	-0.02983			0.0388	0.002192	0.014584	0.008448
		0.03885	0.051034	-0.00870181	-0.02875			0.03885	0.00435	0.010951	0.008003
		0.0389	0.052547	-0.00637251	-0.02497			0.0389	0.004966	0.01029	0.008003
		0.03895	0.053051	-0.00491661	-0.02551			0.03895	0.003425	0.012272	0.009339
		0.039	0.053051	-0.00404311	-0.03037			0.039	0.000651	0.013593	0.010676
		0.03905	0.052043	-0.00404311	-0.0347			0.03905	-0.00274	0.013263	0.01023
		0.0391	0.050026	-0.00404311	-0.03253			0.0391	-0.00551	0.013263	0.006666
		0.03915	0.046993	-0.00462549	-0.02443			0.03915	-0.00613	0.014914	0.003993
		0.0392	0.045481	-0.00637251	-0.01633			0.0392	-0.00459	0.017557	0.004439
		0.03925	0.047497	-0.00870181	-0.01417			0.03925	-0.00243	0.018217	0.007112
		0.0393	0.05053	-0.0101577	-0.01687			0.0393	-0.00151	0.018217	0.007557
		0.03935	0.053051	-0.0107448	-0.01957			0.03935	-0.00089	0.017226	0.004884
		0.0394	0.052547	-0.0110359	-0.02011			0.0394	0.001267	0.015575	0.002211
		0.03945	0.051034	-0.0107448	-0.02011			0.03945	0.005583	0.013923	0.000875
		0.0395	0.05053	-0.00986649	-0.02281			0.0395	0.009898	0.013923	-0.00046
		0.03955	0.049514	-0.00841069	-0.02713			0.03955	0.010823	0.016566	-0.0018
		0.0396	0.048506	-0.00753718	-0.03091			0.0396	0.008665	0.020529	-0.00135
		0.03965	0.048001	-0.00782831	-0.03037			0.03965	0.006199	0.022841	0.00132
		0.0397	0.048506	-0.00957532	-0.02875			0.0397	0.006199	0.02152	0.003993
		0.03975	0.04901	-0.0122006	-0.02821			0.03975	0.006816	0.017887	0.003993
		0.0398	0.049514	-0.0156947	-0.02713			0.0398	0.007124	0.012933	-1.6e-05
		0.03985	0.050026	-0.0186064	-0.02497			0.03985	0.008357	0.008969	-0.00447
		0.0399	0.050026	-0.0197759	-0.02281			0.0399	0.011748	0.0093	-0.00625
		0.03995	0.05053	-0.0189023	-0.02335			0.03995	0.017297	0.012933	-0.00581
		0.04	0.051539	-0.0183152	-0.02335			0.04	0.021304	0.016896	-0.0067
		0.04005	0.053555	-0.0191935	-0.02119			0.04005	0.018838	0.019538	-0.00848
		0.0401	0.055068	-0.0206493	-0.01903			0.0401	0.011132	0.02185	-0.00893
		0.04015	0.057588	-0.0221052	-0.02011			0.04015	0.003733	0.023832	-0.00625
		0.0402	0.059605	-0.0229787	-0.02443			0.0402	0.001884	0.024492	-0.00224
		0.04025	0.059605	-0.0226875	-0.02551			0.04025	0.00435	0.024162	0.002657
		0.0403	0.058092	-0.0209405	-0.02281			0.0403	0.008049	0.023502	0.007112
		0.04035	0.055572	-0.0191935	-0.01795			0.04035	0.00959	0.022841	0.012012
		0.0404	0.053555	-0.0189023	-0.01363			0.0404	0.008665	0.02152	0.017358
		0.04045	0.053051	-0.020067	-0.01039			0.04045	0.007432	0.020199	0.020923
		0.0405	0.054563	-0.0215228	-0.01039			0.0405	0.008049	0.018547	0.020477
		0.04055	0.056076	-0.0226875	-0.01417			0.04055	0.00959	0.018217	0.018249
		0.0406	0.056076	-0.0229787	-0.02065			0.0406	0.008974	0.015905	0.015131
		0.04065	0.055572	-0.0229787	-0.02443			0.04065	0.007741	0.012933	0.012012
		0.0407	0.055572	-0.0238522	-0.02227			0.0407	0.008049	0.011942	0.011567
		0.04075	0.05658	-0.025308	-0.02011			0.04075	0.009898	0.015575	0.013349
		0.0408	0.057084	-0.0264727	-0.02011			0.0408	0.011748	0.022511	0.015131
		0.04085	0.055572	-0.0264727	-0.02119			0.04085	0.013289	0.028786	0.016913
		0.0409	0.054563	-0.025308	-0.01957			0.0409	0.014831	0.031428	0.016913
		0.04095	0.053051	-0.0250169	-0.01579			0.04095	0.017297	0.030107	0.015576
		0.041	0.051539	-0.0244345	-0.01147			0.041	0.019763	0.025813	0.01424
		0.04105	0.05053	-0.0235611	-0.01201			0.04105	0.019146	0.02119	0.014685
		0.0411	0.051034	-0.0221052	-0.01525			0.0411	0.013289	0.019538	0.015576
		0.04115	0.054059	-0.0209405	-0.01795			0.04115	0.005583	0.02185	0.016467
		0.0412	0.055572	-0.020067	-0.01795			0.0412	3.42e-05	0.024492	0.017358
		0.04125	0.055572	-0.0197759	-0.01687			0.04125	-0.00027	0.025153	0.019586
		0.0413	0.053555	-0.0194846	-0.01633			0.0413	0.002192	0.024162	0.022705
		0.04135	0.051539	-0.0186064	-0.01471			0.04135	0.00435	0.026144	0.024932
		0.0414	0.051539	-0.0177328	-0.00985			0.0414	0.005583	0.031758	0.026269
		0.04145	0.053051	-0.0171505	-0.00499			0.04145	0.007432	0.037373	0.025378
		0.0415	0.055068	-0.0171505	-0.00228			0.0415	0.010823	0.040015	0.023596
		0.04155	0.057084	-0.018024	-0.00013			0.04155	0.013598	0.039355	0.020923
		0.0416	0.058092	-0.0186064	-0.00066			0.0416	0.013906	0.037043	0.020923
		0.04165	0.05658	-0.0189023	-0.00445			0.04165	0.010515	0.037043	0.024041
		0.0417	0.055068	-0.018024	-0.01039			0.0417	0.005275	0.039025	0.026714
		0.04175	0.053051	-0.0165682	-0.01471			0.04175	0.003425	0.041667	0.027605
		0.0418	0.051539	-0.0159858	-0.01633			0.0418	0.006816	0.042988	0.025823
		0.04185	0.050026	-0.0168593	-0.01417			0.04185	0.013598	0.044969	0.023596
		0.0419	0.049514	-0.0183152	-0.01201			0.0419	0.019454	0.046291	0.022259
		0.04195	0.050026	-0.0177328	-0.01147			0.04195	0.021304	0.04563	0.022259
		0.042	0.052547	-0.0156947	-0.01147			0.042	0.01853	0.0453	0.02315
		0.04205	0.055572	-0.0142388	-0.01039			0.04205	0.013598	0.044969	0.024041
		0.0421	0.05658	-0.0139476	-0.00769			0.0421	0.010823	0.043648	0.025823
		0.04215	0.055572	-0.0139476	-0.00445			0.04215	0.010823	0.041336	0.028496
		0.0422	0.054563	-0.0136565	-0.00391			0.0422	0.012056	0.039685	0.031169
		0.04225	0.054563	-0.0136565	-0.00715			0.04225	0.013289	0.039685	0.031615
		0.0423	0.056076	-0.0148211	-0.00931			0.0423	0.013289	0.041006	0.030724
		0.04235	0.058092	-0.0171505	-0.00823			0.04235	0.013289	0.042988	0.031169
		0.0424	0.060109	-0.0191935	-0.00553			0.0424	0.014831	0.044309	0.032951
		0.04245	0.060109	-0.0189023	-0.00445			0.04245	0.017913	0.043648	0.031615
		0.0425	0.057084	-0.0171505	-0.00499			0.0425	0.019763	0.041667	0.025823
		0.04255	0.053051	-0.0148211	-0.00607			0.04255	0.019454	0.038364	0.019141
		0.0426	0.051034	-0.0124918	-0.00391			0.0426	0.019146	0.036052	0.016467
		0.04265	0.051539	-0.0104536	-0.00174			0.04265	0.020996	0.036382	0.017358
		0.0427	0.053051	-0.00870181	-0.00174			0.0427	0.024387	0.038364	0.019586
		0.04275	0.053555	-0.00811947	-0.00661			0.04275	0.028394	0.039025	0.020032
		0.0428	0.053051	-0.00841069	-0.01255			0.0428	0.03086	0.038694	0.020477
		0.04285	0.053051	-0.00957532	-0.01471			0.04285	0.030552	0.037043	0.02315
		0.0429	0.052547	-0.0119095	-0.01201			0.0429	0.027161	0.035722	0.025823
		0.04295	0.052547	-0.0139476	-0.00553			0.04295	0.023462	0.036713	0.02716
		0.043	0.052043	-0.0136565	-0.00066			0.043	0.023154	0.039355	0.026269
		0.04305	0.051539	-0.0124918	0.000415			0.04305	0.026853	0.040676	0.022705
		0.0431	0.05053	-0.0116183	-0.00282			0.0431	0.033326	0.039685	0.017358
		0.04315	0.050026	-0.0122006	-0.00499			0.04315	0.039491	0.037043	0.01424
		0.0432	0.05053	-0.0133653	-0.00445			0.0432	0.042882	0.034401	0.01424
		0.04325	0.052547	-0.0136565	-0.00228			0.04325	0.042266	0.03308	0.016022
		0.0433	0.053555	-0.0133653	-0.00013			0.0433	0.039183	0.03374	0.016022
		0.04335	0.053051	-0.0119095	0.001494			0.04335	0.036409	0.035391	0.012903
		0.0434	0.05053	-0.0104536	0.000415			0.0434	0.034867	0.036382	0.01023
		0.04345	0.046993	-0.00957532	-0.00174			0.04345	0.033943	0.037703	0.009785
		0.0435	0.043968	-0.0101577	-0.00282			0.0435	0.033634	0.038694	0.012458
		0.04355	0.04296	-0.0116183	-0.00336			0.04355	0.033326	0.039685	0.016467
		0.0436	0.043464	-0.0130741	-0.00553			0.0436	0.03086	0.040015	0.018695
		0.04365	0.04296	-0.0130741	-0.00877			0.04365	0.028702	0.039355	0.015576
		0.0437	0.041952	-0.0122006	-0.01147			0.0437	0.029319	0.037703	0.008894
		0.04375	0.041448	-0.0110359	-0.01309			0.04375	0.033634	0.035391	0.004439
		0.0438	0.04296	-0.0110359	-0.01255			0.0438	0.035176	0.03407	0.00533
		0.04385	0.045481	-0.0119095	-0.00715			0.04385	0.03271	0.03341	0.01023
		0.0439	0.048001	-0.0133653	-0.0012			0.0439	0.03086	0.03374	0.012903
		0.04395	0.048506	-0.0139476	0.001494			0.04395	0.032401	0.036052	0.012012
		0.044	0.046993	-0.0130741	-0.00066			0.044	0.035176	0.039355	0.009339
		0.04405	0.045481	-0.0113271	-0.00499			0.04405	0.036717	0.041997	0.008003
		0.0441	0.045481	-0.0092842	-0.00877			0.0441	0.035484	0.041997	0.009785
		0.04415	0.045985	-0.00753718	-0.01147			0.04415	0.032401	0.037703	0.012458
		0.0442	0.046993	-0.0069548	-0.01471			0.0442	0.029627	0.031098	0.012903
		0.04425	0.050026	-0.0069548	-0.01525			0.04425	0.027777	0.025813	0.01023
		0.0443	0.052043	-0.00841069	-0.01795			0.0443	0.02562	0.023171	0.006221
		0.04435	0.052043	-0.0101577	-0.02281			0.04435	0.025311	0.022511	0.003548
		0.0444	0.050026	-0.0119095	-0.02821			0.0444	0.026544	0.022511	0.00132
		0.04445	0.047497	-0.0133653	-0.03037			0.04445	0.026544	0.022511	-1.6e-05
		0.0445	0.045985	-0.01453	-0.02497			0.0445	0.026236	0.02218	0.000875
		0.04455	0.045481	-0.016277	-0.01579			0.04455	0.025928	0.020859	0.003548
		0.0446	0.045481	-0.0171505	-0.01039			0.0446	0.026853	0.018878	0.006666
		0.04465	0.046993	-0.0165682	-0.00877			0.04465	0.028086	0.015575	0.008003
		0.0447	0.04901	-0.0151123	-0.00715			0.0447	0.031168	0.013263	0.008894
		0.04475	0.052547	-0.01453	-0.00661			0.04475	0.033326	0.013263	0.01023
		0.0448	0.055068	-0.0151123	-0.00553			0.0448	0.031785	0.014584	0.011567
		0.04485	0.055572	-0.0165682	-0.00661			0.04485	0.027469	0.014254	0.012458
		0.0449	0.055068	-0.0177328	-0.00985			0.0449	0.023154	0.00996	0.012012
		0.04495	0.053051	-0.0177328	-0.01471			0.04495	0.019763	0.004345	0.01023
		0.045	0.051034	-0.0177328	-0.01741			0.045	0.017913	0.000712	0.006666
		0.04505	0.05053	-0.0177328	-0.01741			0.04505	0.018838	0.000712	0.003548
		0.0451	0.051539	-0.0174417	-0.01633			0.0451	0.021612	0.001043	0.002657
		0.04515	0.052547	-0.0168593	-0.01417			0.04515	0.023154	0.000712	0.003548
		0.0452	0.051539	-0.0165682	-0.01201			0.0452	0.020996	-0.00028	0.004439
		0.04525	0.050026	-0.0168593	-0.01093			0.04525	0.01853	-0.00094	0.003548
		0.0453	0.04901	-0.0177328	-0.01039			0.0453	0.019454	-0.00094	0.001766
		0.04535	0.04901	-0.0186064	-0.00985			0.04535	0.023154	0.000712	0.000429
		0.0454	0.051034	-0.0197759	-0.00931			0.0454	0.025003	0.004345	0.001766
		0.04545	0.053555	-0.0206493	-0.01093			0.04545	0.02377	0.007318	0.003993
		0.0455	0.055068	-0.0206493	-0.01201			0.0455	0.023462	0.006988	0.007112
		0.04555	0.055068	-0.0197759	-0.01255			0.04555	0.023154	0.003355	0.010676
		0.0456	0.053555	-0.0194846	-0.01147			0.0456	0.021921	-0.00193	0.012903
		0.04565	0.05053	-0.0209405	-0.01093			0.04565	0.01853	-0.00523	0.013349
		0.0457	0.048001	-0.0226875	-0.01201			0.0457	0.013289	-0.00325	0.012012
		0.04575	0.046993	-0.0244345	-0.01417			0.04575	0.008357	0.001373	0.008448
		0.0458	0.046993	-0.025308	-0.01417			0.0458	0.007741	0.005006	0.005775
		0.04585	0.045985	-0.0244345	-0.01255			0.04585	0.010207	0.004015	0.003993
		0.0459	0.044977	-0.0226875	-0.01093			0.0459	0.012673	-0.00028	0.001766
		0.04595	0.044977	-0.0221052	-0.01363			0.04595	0.013906	-0.00358	-0.00091
		0.046	0.043968	-0.0223963	-0.01687			0.046	0.013906	-0.00424	-0.00358
		0.04605	0.04296	-0.0229787	-0.01795			0.04605	0.013906	-0.00259	-0.00447
		0.0461	0.043968	-0.0226875	-0.01579			0.0461	0.013598	-0.00193	-0.00314
		0.04615	0.046993	-0.0223963	-0.01417			0.04615	0.012365	-0.00226	-0.00447
		0.0462	0.048506	-0.0223963	-0.01471			0.0462	0.009282	-0.00358	-0.00893
		0.04625	0.048001	-0.0232698	-0.01633			0.04625	0.007432	-0.00391	-0.01294
		0.0463	0.046489	-0.0235611	-0.01849			0.0463	0.007432	-0.00424	-0.01383
		0.04635	0.044977	-0.0232698	-0.02011			0.04635	0.007741	-0.00457	-0.01205
		0.0464	0.044473	-0.0212317	-0.02065			0.0464	0.006508	-0.0049	-0.00982
		0.04645	0.043968	-0.018024	-0.02227			0.04645	0.007124	-0.00523	-0.00848
		0.0465	0.044473	-0.0156947	-0.02497			0.0465	0.009282	-0.00457	-0.0067
		0.04655	0.045481	-0.0165682	-0.02497			0.04655	0.009282	-0.00292	-0.00625
		0.0466	0.046993	-0.0186064	-0.02281			0.0466	0.006508	-0.0016	-0.00625
		0.04665	0.047497	-0.0206493	-0.02227			0.04665	0.00435	-0.0016	-0.00625
		0.0467	0.045481	-0.021814	-0.02443			0.0467	0.005275	-0.00259	-0.00447
		0.04675	0.04296	-0.0226875	-0.02659			0.04675	0.008049	-0.00325	-0.00314
		0.0468	0.041448	-0.0221052	-0.02605			0.0468	0.010207	-0.00358	-0.00403
		0.04685	0.040944	-0.0197759	-0.02227			0.04685	0.010207	-0.00325	-0.00937
		0.0469	0.040944	-0.0183152	-0.01687			0.0469	0.008974	-0.00292	-0.01784
		0.04695	0.041448	-0.018024	-0.01417			0.04695	0.007741	-0.0016	-0.02497
		0.047	0.041448	-0.0186064	-0.01471			0.047	0.006199	0.001703	-0.02764
		0.04705	0.041952	-0.018024	-0.01903			0.04705	0.003733	0.006657	-0.02942
		0.0471	0.041952	-0.016277	-0.02335			0.0471	0.000651	0.011281	-0.03254
		0.04715	0.041448	-0.0139476	-0.02389			0.04715	0.000342	0.013923	-0.03566
		0.0472	0.040944	-0.012783	-0.01957			0.0472	0.003425	0.013263	-0.03744
		0.04725	0.041952	-0.012783	-0.01633			0.04725	0.007124	0.011281	-0.03744
		0.0473	0.044473	-0.0130741	-0.01633			0.0473	0.008974	0.00963	-0.03655
		0.04735	0.046489	-0.0133653	-0.01903			0.04735	0.008357	0.0093	-0.03432
		0.0474	0.046993	-0.0136565	-0.02065			0.0474	0.007124	0.010621	-0.03298
		0.04745	0.045985	-0.0133653	-0.01957			0.04745	0.006199	0.012933	-0.03388
		0.0475	0.045481	-0.0142388	-0.01903			0.0475	0.004966	0.013923	-0.03477
		0.04755	0.046489	-0.0159858	-0.02119			0.04755	0.0025	0.014254	-0.03298
		0.0476	0.048001	-0.0171505	-0.02335			0.0476	-0.00182	0.013263	-0.02808
		0.04765	0.048001	-0.0168593	-0.02389			0.04765	-0.00613	0.011612	-0.02318
		0.0477	0.046489	-0.0159858	-0.02119			0.0477	-0.00921	0.00963	-0.02274
		0.04775	0.045481	-0.0151123	-0.01795			0.04775	-0.01075	0.007648	-0.02586
		0.0478	0.045481	-0.0151123	-0.01687			0.0478	-0.01075	0.006657	-0.02987
		0.04785	0.046993	-0.0151123	-0.01795			0.04785	-0.00952	0.006988	-0.0312
		0.0479	0.048001	-0.01453	-0.02119			0.0479	-0.00952	0.008969	-0.0312
		0.04795	0.048001	-0.0136565	-0.02551			0.04795	-0.01075	0.010951	-0.02987
		0.048	0.048001	-0.0136565	-0.02983			0.048	-0.01106	0.011942	-0.02942
		0.04805	0.047497	-0.01453	-0.03362			0.04805	-0.00798	0.011281	-0.03076
		0.0481	0.044977	-0.0159858	-0.03307			0.0481	-0.00336	0.00963	-0.03298
		0.04815	0.041952	-0.0174417	-0.02713			0.04815	0.000342	0.008639	-0.03566
		0.0482	0.041448	-0.0191935	-0.02065			0.0482	0.001884	0.008639	-0.03699
		0.04825	0.041952	-0.0197759	-0.01741			0.04825	0.001576	0.007318	-0.03922
		0.0483	0.04296	-0.0189023	-0.01903			0.0483	0.001267	0.004015	-0.04145
		0.04835	0.044473	-0.0174417	-0.02173			0.04835	0.000651	0.001043	-0.041
		0.0484	0.045985	-0.0165682	-0.02227			0.0484	0.001576	0.001373	-0.03789
		0.04845	0.046993	-0.0159858	-0.01903			0.04845	0.003425	0.004676	-0.03566
		0.0485	0.047497	-0.0156947	-0.01525			0.0485	0.004042	0.008969	-0.03566
		0.04855	0.046993	-0.0156947	-0.01687			0.04855	0.000959	0.011942	-0.03566
		0.0486	0.045985	-0.0154035	-0.02281			0.0486	-0.00366	0.012272	-0.03343
		0.04865	0.045481	-0.0156947	-0.02713			0.04865	-0.00675	0.012272	-0.0312
		0.0487	0.044473	-0.0165682	-0.02875			0.0487	-0.00582	0.013923	-0.02897
		0.04875	0.04296	-0.0174417	-0.02605			0.04875	-0.00428	0.016896	-0.0263
		0.0488	0.041952	-0.0186064	-0.02227			0.0488	-0.00336	0.019208	-0.02229
		0.04885	0.043464	-0.0194846	-0.02011			0.04885	-0.00305	0.020529	-0.01739
		0.0489	0.043968	-0.0206493	-0.01957			0.0489	-0.00397	0.020199	-0.01472
		0.04895	0.043464	-0.0215228	-0.01957			0.04895	-0.00521	0.020199	-0.01605
		0.049	0.04296	-0.0229787	-0.02065			0.049	-0.00428	0.020199	-0.01962
		0.04905	0.044473	-0.0238522	-0.02335			0.04905	-0.00212	0.019208	-0.0214
		0.0491	0.046489	-0.0244345	-0.02659			0.0491	-0.00151	0.016896	-0.02051
		0.04915	0.04901	-0.0244345	-0.02713			0.04915	-0.00336	0.015245	-0.01739
		0.0492	0.051539	-0.0247257	-0.02389			0.0492	-0.00582	0.016235	-0.01383
		0.04925	0.052547	-0.0247257	-0.02119			0.04925	-0.00706	0.019208	-0.01294
		0.0493	0.051539	-0.0247257	-0.02065			0.0493	-0.00582	0.020529	-0.01383
		0.04935	0.04901	-0.0244345	-0.02119			0.04935	-0.00428	0.018547	-0.01383
		0.0494	0.046489	-0.0244345	-0.02281			0.0494	-0.00613	0.014254	-0.01249
		0.04945	0.044977	-0.0250169	-0.02605			0.04945	-0.01014	0.011942	-0.01205
		0.0495	0.044977	-0.0258904	-0.02821			0.0495	-0.0123	0.012272	-0.01294
		0.04955	0.046993	-0.027351	-0.02875			0.04955	-0.01168	0.015575	-0.01427
		0.0496	0.04901	-0.0285157	-0.02821			0.0496	-0.00798	0.017557	-0.01739
		0.04965	0.051034	-0.0285157	-0.02821			0.04965	-0.00336	0.016896	-0.02051
		0.0497	0.051539	-0.0279334	-0.03199			0.0497	0.001267	0.014584	-0.02185
		0.04975	0.051539	-0.027351	-0.0347			0.04975	0.004966	0.012272	-0.01962
		0.0498	0.05053	-0.027351	-0.03524			0.0498	0.006508	0.01029	-0.0165
		0.04985	0.049514	-0.0264727	-0.03307			0.04985	0.006199	0.010621	-0.01561
		0.0499	0.051034	-0.025308	-0.02983			0.0499	0.004658	0.012933	-0.01784
		0.04995	0.054059	-0.025308	-0.02659			0.04995	0.002809	0.015245	-0.02096
		0.05	0.055572	-0.0258904	-0.02605			0.05	0.000651	0.015905	-0.0214
		0.05005	0.055572	-0.0261815	-0.02713			0.05005	-0.00151	0.016566	-0.01962
		0.0501	0.054059	-0.0255992	-0.02713			0.0501	-0.00274	0.018217	-0.01784
		0.05015	0.052547	-0.0258904	-0.02551			0.05015	-0.00243	0.02119	-0.01917
		0.0502	0.052547	-0.0264727	-0.02227			0.0502	-0.0012	0.025483	-0.02229
		0.05025	0.052547	-0.0270599	-0.02011			0.05025	-0.00058	0.030107	-0.02407
		0.0503	0.053051	-0.0270599	-0.02119			0.0503	-0.00305	0.032419	-0.02407
		0.05035	0.054563	-0.0267639	-0.02335			0.05035	-0.00736	0.031098	-0.02318
		0.0504	0.055068	-0.0261815	-0.02605			0.0504	-0.01045	0.027795	-0.02363
		0.05045	0.054059	-0.0264727	-0.02605			0.05045	-0.01045	0.024492	-0.02452
		0.0505	0.053051	-0.027351	-0.02497			0.0505	-0.0086	0.020859	-0.02497
		0.05055	0.053051	-0.0279334	-0.02551			0.05055	-0.00706	0.018217	-0.02452
		0.0506	0.053555	-0.0279334	-0.02551			0.0506	-0.00521	0.017557	-0.02229
		0.05065	0.053555	-0.0279334	-0.02227			0.05065	-0.00212	0.018878	-0.01873
		0.0507	0.053051	-0.027351	-0.01795			0.0507	-0.00089	0.020529	-0.01561
		0.05075	0.051539	-0.0276422	-0.01579			0.05075	-0.0012	0.02185	-0.01383
		0.0508	0.049514	-0.0288068	-0.01687			0.0508	0.000342	0.022511	-0.01383
		0.05085	0.048506	-0.0302627	-0.01687			0.05085	0.005891	0.023502	-0.01561
		0.0509	0.048506	-0.0305538	-0.01525			0.0509	0.010515	0.024492	-0.01739
		0.05095	0.05053	-0.0299715	-0.01525			0.05095	0.009898	0.025483	-0.01739
		0.051	0.051539	-0.0305538	-0.01849			0.051	0.006508	0.026474	-0.01383
		0.05105	0.052043	-0.032592	-0.02335			0.05105	0.006816	0.028125	-0.00759
		0.0511	0.051539	-0.0355085	-0.02767			0.0511	0.012056	0.029777	-0.00224
		0.05115	0.053051	-0.0372556	-0.02875			0.05115	0.018221	0.030437	-0.00135
		0.0512	0.054563	-0.0372556	-0.02821			0.0512	0.022229	0.030107	-0.00447
		0.05125	0.055572	-0.036382	-0.02659			0.05125	0.024387	0.029116	-0.00848
		0.0513	0.055068	-0.0360909	-0.02605			0.0513	0.025003	0.026804	-0.01071
		0.05135	0.054059	-0.036382	-0.02713			0.05135	0.025003	0.025813	-0.00937
		0.0514	0.053555	-0.0366732	-0.02659			0.0514	0.02377	0.028456	-0.0067
		0.05145	0.054059	-0.0366732	-0.02281			0.05145	0.020688	0.035061	-0.00625
		0.0515	0.054059	-0.0360909	-0.01633			0.0515	0.015755	0.040015	-0.00804
		0.05155	0.053051	-0.0355085	-0.01201			0.05155	0.009898	0.040015	-0.01071
		0.0516	0.052043	-0.0349214	-0.01255			0.0516	0.006199	0.035061	-0.0116
		0.05165	0.053051	-0.0352126	-0.01633			0.05165	0.007741	0.029446	-0.01071
		0.0517	0.055068	-0.0352126	-0.02065			0.0517	0.014522	0.028786	-0.00937
		0.05175	0.055572	-0.0349214	-0.02443			0.05175	0.024078	0.03308	-0.00804
		0.0518	0.054563	-0.0340479	-0.02713			0.0518	0.029627	0.038694	-0.00804
		0.05185	0.053051	-0.0343391	-0.02929			0.05185	0.028702	0.042658	-0.01026
		0.0519	0.051539	-0.0357997	-0.03145			0.0519	0.024078	0.044969	-0.01338
		0.05195	0.049514	-0.0381291	-0.03253			0.05195	0.020688	0.0453	-0.01561
		0.052	0.046489	-0.0404584	-0.03145			0.052	0.020379	0.043979	-0.0165
		0.05205	0.045985	-0.0410408	-0.03145			0.05205	0.021612	0.042658	-0.0165
		0.0521	0.048001	-0.0401673	-0.0347			0.0521	0.021304	0.042658	-0.01427
		0.05215	0.051034	-0.0395849	-0.0401			0.05215	0.020379	0.043979	-0.00982
		0.0522	0.051034	-0.0401673	-0.04064			0.0522	0.019763	0.0453	-0.00625
		0.05225	0.049514	-0.0410408	-0.03794			0.05225	0.020688	0.0453	-0.00536
		0.0523	0.048001	-0.0413319	-0.0347			0.0523	0.021612	0.04563	-0.00625
		0.05235	0.045985	-0.0419143	-0.03253			0.05235	0.021304	0.047942	-0.00714
		0.0524	0.044473	-0.0433701	-0.03145			0.0524	0.020996	0.052566	-0.00536
		0.05245	0.044473	-0.0454131	-0.03199			0.05245	0.019763	0.056199	-0.00224
		0.0525	0.046489	-0.0465777	-0.03362			0.0525	0.01853	0.05719	0.001766
		0.05255	0.04901	-0.0451219	-0.03307			0.05255	0.017913	0.056199	0.004884
		0.0526	0.052043	-0.0419143	-0.02929			0.0526	0.018221	0.054878	0.008003
		0.05265	0.054563	-0.0390026	-0.02443			0.05265	0.019146	0.054878	0.012012
		0.0527	0.055068	-0.0381291	-0.02281			0.0527	0.020379	0.055538	0.017358
		0.05275	0.053555	-0.0381291	-0.02173			0.05275	0.020379	0.056859	0.021814
		0.0528	0.052547	-0.0378378	-0.02227			0.0528	0.01853	0.05719	0.02315
		0.05285	0.053051	-0.0369643	-0.02551			0.05285	0.014214	0.056529	0.022259
		0.0529	0.052547	-0.0369643	-0.02983			0.0529	0.008357	0.054878	0.020477
		0.05295	0.051034	-0.0375467	-0.03199			0.05295	0.005891	0.054217	0.020032
		0.053	0.05053	-0.0372556	-0.03199			0.053	0.006816	0.056859	0.021368
		0.05305	0.05053	-0.0369643	-0.03145			0.05305	0.008049	0.062144	0.022705
		0.0531	0.05053	-0.0360909	-0.03307			0.0531	0.008665	0.066437	0.023596
		0.05315	0.051034	-0.0355085	-0.03578			0.05315	0.010515	0.067759	0.022705
		0.0532	0.051539	-0.0346303	-0.03686			0.0532	0.01144	0.068749	0.020923
		0.05325	0.051539	-0.0352126	-0.03686			0.05325	0.010207	0.070401	0.020923
		0.0533	0.053051	-0.0366732	-0.03794			0.0533	0.006199	0.071061	0.022705
		0.05335	0.054059	-0.0378378	-0.0374			0.05335	0.000959	0.07007	0.025378
		0.0534	0.052547	-0.0375467	-0.03686			0.0534	-0.00336	0.067098	0.02716
		0.05345	0.051539	-0.0366732	-0.03848			0.05345	-0.00459	0.063465	0.026269
		0.0535	0.051539	-0.036382	-0.0401			0.0535	-0.00428	0.060492	0.023596
		0.05355	0.05053	-0.0360909	-0.0401			0.05355	-0.00428	0.05785	0.022259
		0.0536	0.050026	-0.0349214	-0.03902			0.0536	-0.00521	0.055869	0.024932
		0.05365	0.049514	-0.0337568	-0.03794			0.05365	-0.00706	0.055208	0.030278
		0.0537	0.04901	-0.032592	-0.03848			0.0537	-0.00921	0.055869	0.03607
		0.05375	0.048506	-0.0323009	-0.0401			0.05375	-0.0086	0.05752	0.039189
		0.0538	0.04901	-0.0317185	-0.04226			0.0538	-0.00675	0.059832	0.040525
		0.05385	0.05053	-0.0308451	-0.04172			0.05385	-0.00675	0.061814	0.039189
		0.0539	0.051034	-0.0299715	-0.04118			0.0539	-0.00736	0.061814	0.035624
		0.05395	0.049514	-0.0299715	-0.0401			0.05395	-0.00521	0.059832	0.031169
		0.054	0.046489	-0.0299715	-0.03902			0.054	-0.0012	0.05752	0.028496
		0.05405	0.043464	-0.0296803	-0.03902			0.05405	0.001267	0.054548	0.028496
		0.0541	0.040439	-0.029098	-0.04118			0.0541	0.000959	0.051245	0.030278
		0.05415	0.037919	-0.0285157	-0.04334			0.05415	-0.00274	0.048603	0.029387
		0.0542	0.037415	-0.0279334	-0.04496			0.0542	-0.00798	0.048933	0.025378
		0.05425	0.039935	-0.027351	-0.04442			0.05425	-0.01075	0.052566	0.020477
		0.0543	0.042456	-0.0276422	-0.0455			0.0543	-0.00921	0.05719	0.019586
		0.05435	0.04296	-0.0270599	-0.04766			0.05435	-0.00644	0.059502	0.02315
		0.0544	0.042456	-0.0261815	-0.04874			0.0544	-0.00551	0.059172	0.029387
		0.05445	0.041448	-0.0258904	-0.04604			0.05445	-0.00767	0.05785	0.035179
		0.0545	0.038927	-0.0261815	-0.04064			0.0545	-0.01322	0.056199	0.039634
		0.05455	0.03691	-0.0258904	-0.03794			0.05455	-0.01846	0.055538	0.041862
		0.0546	0.036406	-0.0244345	-0.03956			0.0546	-0.02062	0.055869	0.042753
		0.05465	0.037919	-0.0238522	-0.04172			0.05465	-0.01815	0.056199	0.040971
		0.0547	0.040439	-0.0247257	-0.04118			0.0547	-0.0126	0.056529	0.037406
		0.05475	0.041952	-0.0261815	-0.04064			0.05475	-0.00921	0.056859	0.035624
		0.0548	0.042456	-0.0267639	-0.04064			0.0548	-0.01045	0.058511	0.036515
		0.05485	0.04296	-0.0264727	-0.04118			0.05485	-0.01384	0.059172	0.039189
		0.0549	0.043968	-0.0258904	-0.0401			0.0549	-0.01661	0.056859	0.043198
		0.05495	0.044977	-0.0258904	-0.03686			0.05495	-0.01723	0.052236	0.045426
		0.055	0.044473	-0.0258904	-0.03632			0.055	-0.01661	0.047942	0.047208
		0.05505	0.043968	-0.0258904	-0.0401			0.05505	-0.01692	0.049593	0.046762
		0.0551	0.044977	-0.0255992	-0.0428			0.0551	-0.0163	0.055208	0.044535
		0.05515	0.044977	-0.0258904	-0.04334			0.05515	-0.01538	0.059832	0.04008
		0.0552	0.043464	-0.0267639	-0.04172			0.0552	-0.01445	0.058181	0.038298
		0.05525	0.04296	-0.027351	-0.04118			0.05525	-0.01445	0.052566	0.04008
		0.0553	0.043968	-0.0270599	-0.04226			0.0553	-0.01538	0.050584	0.043198
		0.05535	0.045481	-0.0264727	-0.04604			0.05535	-0.01692	0.054548	0.046762
		0.0554	0.044473	-0.0264727	-0.04712			0.0554	-0.01784	0.060162	0.049881
		0.05545	0.04296	-0.0264727	-0.04442			0.05545	-0.01569	0.060823	0.052554
		0.0555	0.041448	-0.0267639	-0.04064			0.0555	-0.01137	0.05719	0.050772
		0.05555	0.041448	-0.0264727	-0.04118			0.05555	-0.00736	0.054878	0.04498
		0.0556	0.04296	-0.0261815	-0.0428			0.0556	-0.00675	0.055538	0.038743
		0.05565	0.046993	-0.025308	-0.04226			0.05565	-0.00798	0.054878	0.035179
		0.0557	0.051034	-0.0247257	-0.0401			0.0557	-0.00983	0.050915	0.03206
		0.05575	0.051539	-0.0250169	-0.0374			0.05575	-0.01291	0.04596	0.029833
		0.0558	0.04901	-0.025308	-0.03632			0.0558	-0.01723	0.041997	0.028942
		0.05585	0.047497	-0.0255992	-0.03686			0.05585	-0.02031	0.041667	0.03206
		0.0559	0.045985	-0.0258904	-0.03902			0.0559	-0.02216	0.0453	0.035179
		0.05595	0.043464	-0.0264727	-0.04172			0.05595	-0.02247	0.049263	0.035624
		0.056	0.041952	-0.0267639	-0.04064			0.056	-0.02062	0.050584	0.030724
		0.05605	0.041952	-0.0264727	-0.03902			0.05605	-0.01569	0.049593	0.02315
		0.0561	0.04296	-0.0255992	-0.03686			0.0561	-0.01106	0.046951	0.017804
		0.05615	0.043464	-0.025308	-0.03524			0.05615	-0.00952	0.042658	0.016022
		0.0562	0.043968	-0.0250169	-0.0347			0.0562	-0.00983	0.038034	0.015131
		0.05625	0.045481	-0.0258904	-0.03578			0.05625	-0.00891	0.034401	0.012903
		0.0563	0.047497	-0.0270599	-0.0374			0.0563	-0.00675	0.031758	0.010676
		0.05635	0.048001	-0.0279334	-0.03686			0.05635	-0.00366	0.030437	0.008448
		0.0564	0.048001	-0.027351	-0.03578			0.0564	-0.00151	0.031098	0.008894
		0.05645	0.047497	-0.0261815	-0.03253			0.05645	-0.00151	0.03374	0.012458
		0.0565	0.047497	-0.0247257	-0.02929			0.0565	-0.00582	0.038034	0.017804
		0.05655	0.046993	-0.0244345	-0.02821			0.05655	-0.01291	0.041667	0.021368
		0.0566	0.045985	-0.025308	-0.02767			0.0566	-0.01815	0.042658	0.020923
		0.05665	0.044977	-0.0258904	-0.02659			0.05665	-0.01908	0.041006	0.018695
		0.0567	0.043464	-0.0250169	-0.02281			0.0567	-0.01692	0.040015	0.016913
		0.05675	0.040944	-0.0226875	-0.02011			0.05675	-0.0123	0.041336	0.016467
		0.0568	0.038927	-0.0215228	-0.02119			0.0568	-0.00736	0.042988	0.017358
		0.05685	0.037919	-0.0226875	-0.02497			0.05685	-0.00366	0.042327	0.019586
		0.0569	0.038927	-0.025308	-0.02767			0.0569	-0.00089	0.041667	0.02315
		0.05695	0.040944	-0.0276422	-0.02929			0.05695	0.001267	0.041997	0.024932
		0.057	0.04296	-0.0276422	-0.03199			0.057	3.42e-05	0.042327	0.025823
		0.05705	0.043464	-0.0264727	-0.03307			0.05705	-0.00366	0.041336	0.026714
		0.0571	0.041448	-0.0250169	-0.03199			0.0571	-0.00551	0.039355	0.027605
		0.05715	0.038927	-0.0244345	-0.02983			0.05715	-0.0049	0.037043	0.028942
		0.0572	0.03691	-0.025308	-0.02767			0.0572	-0.00428	0.036382	0.029833
		0.05725	0.036406	-0.0267639	-0.02821			0.05725	-0.0049	0.038364	0.028051
		0.0573	0.036406	-0.0276422	-0.03037			0.0573	-0.00767	0.042327	0.02315
		0.05735	0.03691	-0.027351	-0.03199			0.05735	-0.01106	0.04596	0.018695
		0.0574	0.03691	-0.0267639	-0.03037			0.0574	-0.01291	0.048603	0.016467
		0.05745	0.035902	-0.0270599	-0.02821			0.05745	-0.0126	0.050584	0.018695
		0.0575	0.034886	-0.027351	-0.02659			0.0575	-0.00921	0.051905	0.022705
		0.05755	0.033373	-0.0261815	-0.02605			0.05755	-0.00397	0.051575	0.027605
		0.0576	0.033373	-0.0250169	-0.02929			0.0576	-0.00058	0.050584	0.032506
		0.05765	0.035902	-0.0241433	-0.0347			0.05765	-0.00058	0.049263	0.035179
		0.0577	0.039935	-0.0241433	-0.03632			0.0577	-0.00366	0.048272	0.034733
		0.05775	0.042456	-0.0247257	-0.03253			0.05775	-0.00736	0.046951	0.032506
		0.0578	0.041448	-0.0258904	-0.02659			0.0578	-0.00921	0.0453	0.029387
		0.05785	0.036406	-0.0267639	-0.02227			0.05785	-0.0086	0.043318	0.026269
		0.0579	0.032365	-0.027351	-0.02281			0.0579	-0.00644	0.041336	0.02315
		0.05795	0.031861	-0.0261815	-0.02389			0.05795	-0.00551	0.040346	0.021814
		0.058	0.033878	-0.0238522	-0.02389			0.058	-0.0049	0.040015	0.021814
		0.05805	0.034886	-0.0223963	-0.02443			0.05805	-0.00274	0.039685	0.02315
		0.0581	0.034886	-0.0226875	-0.02497			0.0581	-0.00089	0.038034	0.026714
		0.05815	0.033878	-0.0235611	-0.02551			0.05815	-0.0012	0.036052	0.031169
		0.0582	0.034382	-0.0235611	-0.02551			0.0582	-0.00336	0.036713	0.032951
		0.05825	0.034886	-0.0221052	-0.02443			0.05825	-0.00582	0.038364	0.031169
		0.0583	0.035398	-0.0206493	-0.02389			0.0583	-0.00798	0.037703	0.028496
		0.05835	0.035398	-0.0209405	-0.02335			0.05835	-0.00952	0.034401	0.02716
		0.0584	0.034382	-0.0223963	-0.02065			0.0584	-0.01014	0.031098	0.027605
		0.05845	0.033373	-0.0238522	-0.01957			0.05845	-0.00829	0.030107	0.027605
		0.0585	0.033373	-0.0238522	-0.02281			0.0585	-0.00706	0.030107	0.02716
		0.05855	0.033373	-0.0235611	-0.02821			0.05855	-0.0086	0.029446	0.02716
		0.0586	0.033373	-0.0232698	-0.03091			0.0586	-0.0126	0.028125	0.028942
		0.05865	0.033373	-0.0226875	-0.03145			0.05865	-0.01723	0.026144	0.030278
		0.0587	0.032365	-0.0229787	-0.03307			0.0587	-0.01908	0.024492	0.028942
		0.05875	0.030853	-0.0238522	-0.0347			0.05875	-0.01692	0.025153	0.025378
		0.0588	0.030349	-0.0258904	-0.03524			0.0588	-0.01353	0.027795	0.022259
		0.05885	0.032869	-0.027351	-0.03362			0.05885	-0.01137	0.031428	0.020923
		0.0589	0.033373	-0.0276422	-0.03307			0.0589	-0.01106	0.034401	0.022259
		0.05895	0.032365	-0.0270599	-0.03578			0.05895	-0.0126	0.035061	0.024932
		0.059	0.030349	-0.0270599	-0.03794			0.059	-0.01476	0.032749	0.026269
		0.05905	0.030349	-0.0267639	-0.03686			0.05905	-0.0126	0.029116	0.025823
		0.0591	0.031357	-0.0258904	-0.03307			0.0591	-0.00675	0.025813	0.025823
		0.05915	0.032365	-0.025308	-0.02875			0.05915	-0.00274	0.024492	0.027605
		0.0592	0.032365	-0.0255992	-0.02443			0.0592	-0.00459	0.024823	0.030724
		0.05925	0.032869	-0.027351	-0.02065			0.05925	-0.01014	0.025153	0.03206
		0.0593	0.034382	-0.0293892	-0.01795			0.0593	-0.01384	0.024162	0.029833
		0.05935	0.036406	-0.0302627	-0.01903			0.05935	-0.01384	0.02152	0.02716
		0.0594	0.038423	-0.0288068	-0.02335			0.0594	-0.01045	0.020199	0.026714
		0.05945	0.037919	-0.0267639	-0.02713			0.05945	-0.00582	0.020859	0.02716
		0.0595	0.035902	-0.0250169	-0.02929			0.0595	-0.00336	0.020529	0.026714
		0.05955	0.033373	-0.0250169	-0.03091			0.05955	-0.00336	0.018217	0.024932
		0.0596	0.032365	-0.0258904	-0.03362			0.0596	-0.00582	0.015575	0.024041
		0.05965	0.031861	-0.0264727	-0.0347			0.05965	-0.00983	0.014584	0.025378
		0.0597	0.032365	-0.0258904	-0.03253			0.0597	-0.01322	0.016566	0.026714
		0.05975	0.032365	-0.0247257	-0.02983			0.05975	-0.01322	0.018878	0.02716
		0.0598	0.032869	-0.0229787	-0.02713			0.0598	-0.01045	0.017557	0.02716
		0.05985	0.033373	-0.0215228	-0.02605			0.05985	-0.00521	0.012272	0.02716
		0.0599	0.033878	-0.020067	-0.02875			0.0599	0.000342	0.007648	0.028496
		0.05995	0.033373	-0.020067	-0.03524			0.05995	0.002192	0.005997	0.029387
		0.06	0.032869	-0.0212317	-0.04118			0.06	-0.00243	0.006988	0.028051
		0.06005	0.033373	-0.0226875	-0.0428			0.06005	-0.00921	0.008309	0.025823
		0.0601	0.034382	-0.0232698	-0.0401			0.0601	-0.01384	0.01029	0.024487
		0.06015	0.035902	-0.0232698	-0.03632			0.06015	-0.01538	0.012272	0.025378
		0.0602	0.037415	-0.0235611	-0.03307			0.0602	-0.01476	0.012272	0.025823
		0.06025	0.037919	-0.0241433	-0.03362			0.06025	-0.0126	0.008639	0.026714
		0.0603	0.035398	-0.0250169	-0.0347			0.0603	-0.00891	0.003685	0.029387
		0.06035	0.031861	-0.0264727	-0.0374			0.06035	-0.00428	0.000712	0.031169
		0.0604	0.028332	-0.027351	-0.03848			0.0604	-0.00151	-0.00028	0.030278
		0.06045	0.02682	-0.0276422	-0.0374			0.06045	-0.00027	-0.00094	0.025823
		0.0605	0.028836	-0.0270599	-0.03362			0.0605	0.000959	-0.00325	0.024041
		0.06055	0.032365	-0.0267639	-0.02983			0.06055	0.002192	-0.00556	0.026714
		0.0606	0.034886	-0.0255992	-0.02713			0.0606	0.002192	-0.00655	0.030724
		0.06065	0.035902	-0.0247257	-0.02713			0.06065	-0.00089	-0.00556	0.031169
		0.0607	0.037919	-0.0238522	-0.02821			0.0607	-0.00582	-0.00424	0.027605
		0.06075	0.039431	-0.0232698	-0.02929			0.06075	-0.00952	-0.00358	0.023596
		0.0608	0.038423	-0.0226875	-0.03091			0.0608	-0.01075	-0.00292	0.022705
		0.06085	0.036406	-0.0226875	-0.03362			0.06085	-0.01045	0.000382	0.023596
		0.0609	0.034382	-0.0229787	-0.03632			0.0609	-0.01014	0.005006	0.022705
		0.06095	0.031861	-0.0232698	-0.03848			0.06095	-0.01014	0.007648	0.020923
		0.061	0.030853	-0.0238522	-0.03686			0.061	-0.00736	0.006327	0.019141
		0.06105	0.030853	-0.0235611	-0.03091			0.06105	-0.00305	0.005006	0.017358
		0.0611	0.031357	-0.0223963	-0.02659			0.0611	-0.00027	0.006657	0.015576
		0.06115	0.032869	-0.0209405	-0.02497			0.06115	0.001267	0.008969	0.015131
		0.0612	0.033878	-0.0191935	-0.02605			0.0612	0.002192	0.008639	0.016022
		0.06125	0.033878	-0.0168593	-0.02875			0.06125	0.000342	0.006327	0.018695
		0.0613	0.032365	-0.0154035	-0.02983			0.0613	-0.00151	0.004345	0.021368
		0.06135	0.031357	-0.0151123	-0.02983			0.06135	-0.00058	0.002694	0.02315
		0.0614	0.030853	-0.0154035	-0.02929			0.0614	0.001576	0.001703	0.025378
		0.06145	0.030853	-0.0159858	-0.02929			0.06145	0.003117	0.002364	0.028051
		0.0615	0.031357	-0.0156947	-0.02767			0.0615	0.004658	0.003024	0.028942
		0.06155	0.033373	-0.0151123	-0.02605			0.06155	0.006816	0.003685	0.026269
		0.0616	0.035398	-0.0151123	-0.02389			0.0616	0.008665	0.003685	0.021368
		0.06165	0.036406	-0.0154035	-0.02443			0.06165	0.008974	0.005006	0.017804
		0.0617	0.035902	-0.0159858	-0.02659			0.0617	0.008974	0.006327	0.016022
		0.06175	0.034886	-0.0168593	-0.02983			0.06175	0.009898	0.005006	0.015576
		0.0618	0.033373	-0.0174417	-0.03253			0.0618	0.009898	0.002034	0.015131
		0.06185	0.033878	-0.0171505	-0.0347			0.06185	0.007432	0.001703	0.012903
		0.0619	0.035398	-0.0171505	-0.03416			0.0619	0.004658	0.004345	0.01023
		0.06195	0.035398	-0.0171505	-0.03037			0.06195	0.0025	0.006327	0.007557
		0.062	0.035398	-0.0174417	-0.02497			0.062	0.000959	0.005006	0.006221
		0.06205	0.035398	-0.0177328	-0.02281			0.06205	-0.00027	0.002034	0.007112
		0.0621	0.036406	-0.0171505	-0.02227			0.0621	0.000342	-0.0016	0.010676
		0.06215	0.036406	-0.0168593	-0.02443			0.06215	0.002192	-0.0049	0.01424
		0.0622	0.034886	-0.016277	-0.02605			0.0622	0.003733	-0.00688	0.016022
		0.06225	0.032365	-0.0156947	-0.02497			0.06225	0.003733	-0.00424	0.016467
		0.0623	0.031357	-0.01453	-0.02281			0.0623	0.004042	0.000382	0.01424
		0.06235	0.031861	-0.0136565	-0.02119			0.06235	0.004966	0.003355	0.009785
		0.0624	0.031861	-0.0130741	-0.02281			0.0624	0.005891	0.003024	0.007557
		0.06245	0.030349	-0.0124918	-0.02605			0.06245	0.00435	0.001703	0.008448
		0.0625	0.028836	-0.012783	-0.02767			0.0625	3.42e-05	0.001373	0.009339
		0.06255	0.028332	-0.0142388	-0.02713			0.06255	-0.00459	0.002694	0.008448
		0.0626	0.028332	-0.0151123	-0.02497			0.0626	-0.00675	0.005006	0.006666
		0.06265	0.027828	-0.0139476	-0.02497			0.06265	-0.0086	0.005997	0.004884
		0.0627	0.027828	-0.0124918	-0.02713			0.0627	-0.01106	0.004345	0.003102
		0.06275	0.028332	-0.0119095	-0.03091			0.06275	-0.0123	0.002694	0.001766
		0.0628	0.030853	-0.012783	-0.03578			0.0628	-0.01384	0.003685	0.001766
		0.06285	0.033373	-0.0148211	-0.03956			0.06285	-0.01815	0.005997	0.002211
		0.0629	0.033878	-0.0171505	-0.04118			0.0629	-0.0237	0.008309	0.000875
		0.06295	0.031357	-0.0189023	-0.0401			0.06295	-0.02771	0.0093	-0.00269
		0.063	0.028332	-0.0194846	-0.03848			0.063	-0.02894	0.008639	-0.00536
		0.06305	0.027828	-0.0186064	-0.0374			0.06305	-0.0274	0.008639	-0.0067
		0.0631	0.029844	-0.0171505	-0.03848			0.0631	-0.02463	0.010951	-0.00625
		0.06315	0.032869	-0.016277	-0.04064			0.06315	-0.02093	0.013923	-0.00492
		0.0632	0.034886	-0.0165682	-0.04388			0.0632	-0.01569	0.016235	-0.00447
		0.06325	0.033373	-0.0177328	-0.04712			0.06325	-0.01045	0.017887	-0.00403
		0.0633	0.030349	-0.0183152	-0.0482			0.0633	-0.00829	0.018547	-0.00314
		0.06335	0.028332	-0.0186064	-0.04334			0.06335	-0.01075	0.018547	-0.00224
		0.0634	0.028836	-0.0183152	-0.03578			0.0634	-0.01569	0.019208	0.000429
		0.06345	0.030853	-0.0189023	-0.03307			0.06345	-0.02093	0.019868	0.001766
		0.0635	0.030853	-0.0206493	-0.03632			0.0635	-0.02432	0.018217	0.000875
		0.06355	0.031357	-0.0229787	-0.04064			0.06355	-0.02555	0.013593	-0.00269
		0.0636	0.032869	-0.0244345	-0.04226			0.0636	-0.02524	0.0093	-0.00447
		0.06365	0.033878	-0.0241433	-0.03902			0.06365	-0.02401	0.008639	-0.00447
		0.0637	0.033373	-0.0221052	-0.03632			0.0637	-0.02216	0.010621	-0.00314
		0.06375	0.032869	-0.0206493	-0.03362			0.06375	-0.01969	0.010951	-0.00046
		0.0638	0.030853	-0.0215228	-0.03253			0.0638	-0.01692	0.007979	0.003548
		0.06385	0.028836	-0.0244345	-0.03145			0.06385	-0.01476	0.004676	0.005775
		0.0639	0.028836	-0.0261815	-0.03091			0.0639	-0.01353	0.002034	0.007112
		0.06395	0.031357	-0.0261815	-0.03145			0.06395	-0.01353	0.001373	0.007112
		0.064	0.034382	-0.0250169	-0.03145			0.064	-0.01353	0.001043	0.008003
		0.06405	0.034382	-0.0247257	-0.02929			0.06405	-0.01353	0.000712	0.008894
		0.0641	0.031861	-0.0261815	-0.02659			0.0641	-0.01291	0.002364	0.01023
		0.06415	0.028836	-0.0282245	-0.02605			0.06415	-0.01168	0.006327	0.010676
		0.0642	0.028836	-0.0285157	-0.02659			0.0642	-0.00952	0.00963	0.012458
		0.06425	0.030853	-0.027351	-0.02767			0.06425	-0.00736	0.007648	0.01424
		0.0643	0.031861	-0.0255992	-0.02767			0.0643	-0.00551	0.001043	0.016913
		0.06435	0.031861	-0.0241433	-0.02713			0.06435	-0.0049	-0.00457	0.017804
		0.0644	0.033373	-0.0235611	-0.02605			0.0644	-0.00613	-0.00655	0.017804
		0.06445	0.034382	-0.0238522	-0.02713			0.06445	-0.00952	-0.00655	0.016913
		0.0645	0.033373	-0.0250169	-0.02875			0.0645	-0.01075	-0.00589	0.016022
		0.06455	0.031861	-0.025308	-0.02929			0.06455	-0.00829	-0.00622	0.015131
		0.0646	0.030349	-0.0247257	-0.03145			0.0646	-0.00582	-0.00721	0.014685
		0.06465	0.028332	-0.0247257	-0.03253			0.06465	-0.00675	-0.00721	0.016467
		0.0647	0.028332	-0.0247257	-0.03145			0.0647	-0.00829	-0.00622	0.019586
		0.06475	0.029844	-0.025308	-0.02821			0.06475	-0.00706	-0.0049	0.021368
		0.0648	0.032869	-0.0258904	-0.02659			0.0648	-0.00675	-0.00325	0.020477
		0.06485	0.034382	-0.0258904	-0.02659			0.06485	-0.00983	-0.00028	0.016022
		0.0649	0.033373	-0.0244345	-0.02875			0.0649	-0.01291	0.003685	0.011567
		0.06495	0.032365	-0.0226875	-0.02929			0.06495	-0.01322	0.006657	0.010676
		0.065	0.031861	-0.021814	-0.02983			0.065	-0.01075	0.006657	0.01424
		0.06505	0.031861	-0.0229787	-0.03145			0.06505	-0.00675	0.004676	0.018695
		0.0651	0.032869	-0.0247257	-0.03253			0.0651	-0.0049	0.003355	0.020923
		0.06515	0.034382	-0.0261815	-0.03145			0.06515	-0.0049	0.003024	0.020923
		0.0652	0.035902	-0.0264727	-0.02929			0.0652	-0.00428	0.001703	0.019141
		0.06525	0.035902	-0.0255992	-0.02821			0.06525	-0.00212	-0.00127	0.016467
		0.0653	0.036406	-0.0241433	-0.02929			0.0653	-0.00027	-0.00391	0.013794
		0.06535	0.03691	-0.0229787	-0.03253			0.06535	-0.00027	-0.00391	0.011567
		0.0654	0.037919	-0.021814	-0.03307			0.0654	-0.00243	-0.00325	0.010676
		0.06545	0.037919	-0.0215228	-0.03145			0.06545	-0.00459	-0.00622	0.011121
		0.0655	0.037415	-0.0223963	-0.02875			0.0655	-0.00613	-0.01283	0.011567
		0.06555	0.036406	-0.0241433	-0.02659			0.06555	-0.00582	-0.01679	0.01023
		0.0656	0.036406	-0.025308	-0.02605			0.0656	-0.00428	-0.01514	0.006666
		0.06565	0.03691	-0.0255992	-0.02983			0.06565	-0.00243	-0.01019	0.003102
		0.0657	0.03691	-0.0255992	-0.03686			0.0657	-0.00212	-0.00655	0.004884
		0.06575	0.03691	-0.0255992	-0.04334			0.06575	-0.00428	-0.00688	0.009785
		0.0658	0.036406	-0.0264727	-0.0455			0.0658	-0.00767	-0.0092	0.013794
		0.06585	0.034886	-0.0276422	-0.04334			0.06585	-0.0123	-0.01118	0.01424
		0.0659	0.031861	-0.029098	-0.03956			0.0659	-0.01692	-0.0125	0.01424
		0.06595	0.02934	-0.0288068	-0.03686			0.06595	-0.01939	-0.01349	0.015131
		0.066	0.028332	-0.027351	-0.03524			0.066	-0.02	-0.01382	0.017358
		0.06605	0.02934	-0.0255992	-0.0347			0.06605	-0.01969	-0.01151	0.020032
		0.0661	0.031861	-0.0241433	-0.0347			0.0661	-0.01723	-0.00754	0.022259
		0.06615	0.034886	-0.0221052	-0.03686			0.06615	-0.01322	-0.00358	0.022259
		0.0662	0.035902	-0.0203581	-0.03956			0.0662	-0.00767	-0.00028	0.020477
		0.06625	0.034886	-0.020067	-0.04226			0.06625	-0.00274	0.002034	0.016913
		0.0663	0.033373	-0.0215228	-0.04388			0.0663	0.001267	0.004015	0.012903
		0.06635	0.034382	-0.0232698	-0.0428			0.06635	0.0025	0.006657	0.012012
		0.0664	0.037415	-0.0238522	-0.04064			0.0664	0.001267	0.00996	0.015576
		0.06645	0.039431	-0.0232698	-0.03902			0.06645	-0.00089	0.013263	0.019586
		0.0665	0.038927	-0.0235611	-0.03848			0.0665	-0.00366	0.015905	0.021368
		0.06655	0.035902	-0.0247257	-0.03956			0.06655	-0.00706	0.018217	0.019141
		0.0666	0.030853	-0.0255992	-0.0428			0.0666	-0.00891	0.019538	0.016022
		0.06665	0.026315	-0.0258904	-0.04658			0.06665	-0.00891	0.020529	0.014685
		0.0667	0.025811	-0.0261815	-0.0482			0.0667	-0.00921	0.022841	0.017358
		0.06675	0.027324	-0.0261815	-0.04712			0.06675	-0.00891	0.025483	0.022259
		0.0668	0.028332	-0.0250169	-0.04496			0.0668	-0.00921	0.025813	0.024932
		0.06685	0.028332	-0.0235611	-0.04172			0.06685	-0.00952	0.024492	0.025378
		0.0669	0.02682	-0.0223963	-0.03848			0.0669	-0.01045	0.023171	0.02315
		0.06695	0.026315	-0.021814	-0.03416			0.06695	-0.01106	0.024492	0.020923
		0.067	0.027828	-0.021814	-0.03145			0.067	-0.01199	0.028456	0.017804
		0.06705	0.030853	-0.0223963	-0.02875			0.06705	-0.0126	0.03341	0.015131
		0.0671	0.033373	-0.0223963	-0.02497			0.0671	-0.0123	0.036382	0.015131
		0.06715	0.034886	-0.0221052	-0.02065			0.06715	-0.01199	0.036052	0.018249
		0.0672	0.034886	-0.021814	-0.02011			0.0672	-0.0126	0.03374	0.022259
		0.06725	0.033878	-0.0221052	-0.02335			0.06725	-0.01353	0.031758	0.025378
		0.0673	0.032365	-0.0226875	-0.02713			0.0673	-0.01415	0.030768	0.02716
		0.06735	0.031861	-0.0229787	-0.02983			0.06735	-0.0163	0.030437	0.026714
		0.0674	0.032365	-0.0235611	-0.03145			0.0674	-0.01908	0.030768	0.025378
		0.06745	0.032365	-0.0247257	-0.03199			0.06745	-0.01939	0.030768	0.022705
		0.0675	0.031357	-0.0258904	-0.03091			0.0675	-0.01815	0.030437	0.018695
		0.06755	0.030853	-0.0261815	-0.03037			0.06755	-0.01939	0.029446	0.016022
		0.0676	0.030853	-0.0261815	-0.02983			0.0676	-0.02339	0.028125	0.015131
		0.06765	0.031357	-0.0261815	-0.02929			0.06765	-0.02617	0.027465	0.016022
		0.0677	0.030853	-0.0261815	-0.02875			0.0677	-0.02617	0.028456	0.017358
		0.06775	0.027828	-0.0258904	-0.02821			0.06775	-0.0237	0.029777	0.019586
		0.0678	0.023795	-0.025308	-0.02659			0.0678	-0.01939	0.029446	0.022705
		0.06785	0.022282	-0.0247257	-0.02443			0.06785	-0.01353	0.027795	0.026269
		0.0679	0.024299	-0.0238522	-0.02335			0.0679	-0.00983	0.026474	0.028942
		0.06795	0.028332	-0.0241433	-0.02551			0.06795	-0.00829	0.026144	0.031169
		0.068	0.031861	-0.0247257	-0.02767			0.068	-0.00829	0.025813	0.033397
		0.06805	0.032365	-0.0247257	-0.02821			0.06805	-0.00829	0.024162	0.034288
		0.0681	0.030853	-0.0241433	-0.02713			0.0681	-0.00644	0.022841	0.032506
		0.06815	0.02934	-0.0229787	-0.02443			0.06815	-0.00182	0.022841	0.029387
		0.0682	0.027828	-0.0223963	-0.02389			0.0682	0.004042	0.024162	0.026269
		0.06825	0.02682	-0.0221052	-0.02605			0.06825	0.006508	0.023832	0.025378
		0.0683	0.027324	-0.021814	-0.02767			0.0683	0.002192	0.019538	0.025823
		0.06835	0.028332	-0.0206493	-0.02713			0.06835	-0.00613	0.011281	0.024932
		0.0684	0.028836	-0.0194846	-0.02551			0.0684	-0.01168	0.003355	0.022705
		0.06845	0.027828	-0.0177328	-0.02227			0.06845	-0.01168	0.001373	0.019141
		0.0685	0.027828	-0.016277	-0.01741			0.0685	-0.00952	0.004676	0.015576
		0.06855	0.028332	-0.0151123	-0.01525			0.06855	-0.00921	0.008969	0.015576
		0.0686	0.02934	-0.01453	-0.01525			0.0686	-0.01106	0.00963	0.020032
		0.06865	0.030349	-0.01453	-0.01579			0.06865	-0.01168	0.006327	0.025378
		0.0687	0.031357	-0.0151123	-0.01417			0.0687	-0.00891	0.002694	0.029387
		0.06875	0.032869	-0.0156947	-0.01255			0.06875	-0.00459	0.001043	0.030724
		0.0688	0.033373	-0.0171505	-0.01471			0.0688	-0.00182	0.002364	0.030278
		0.06885	0.033878	-0.0186064	-0.01957			0.06885	-0.00182	0.004345	0.028051
		0.0689	0.035398	-0.0197759	-0.02443			0.0689	-0.00397	0.004015	0.025823
		0.06895	0.035398	-0.0194846	-0.02605			0.06895	-0.00675	0.001043	0.025378
		0.069	0.033373	-0.0177328	-0.02497			0.069	-0.00613	-0.00226	0.024932
		0.06905	0.032365	-0.0159858	-0.02443			0.06905	-0.00336	-0.00622	0.024487
		0.0691	0.033878	-0.0151123	-0.02389			0.0691	-0.00212	-0.00854	0.025378
		0.06915	0.035398	-0.016277	-0.02443			0.06915	-0.00366	-0.00821	0.028051
		0.0692	0.036406	-0.0186064	-0.02713			0.0692	-0.00613	-0.00391	0.029387
		0.06925	0.038423	-0.0206493	-0.02929			0.06925	-0.0086	0.000712	0.028496
		0.0693	0.039935	-0.0221052	-0.02875			0.0693	-0.01045	0.003024	0.025823
		0.06935	0.040439	-0.0229787	-0.02659			0.06935	-0.00952	0.002364	0.024041
		0.0694	0.039431	-0.0238522	-0.02281			0.0694	-0.00767	0.000382	0.023596
		0.06945	0.037919	-0.0238522	-0.02011			0.06945	-0.00706	-0.00127	0.02315
		0.0695	0.037415	-0.0235611	-0.02065			0.0695	-0.00798	-0.00193	0.022259
		0.06955	0.036406	-0.0229787	-0.02443			0.06955	-0.01014	-0.0016	0.021814
		0.0696	0.036406	-0.0229787	-0.02983			0.0696	-0.01322	-0.00127	0.021814
		0.06965	0.034382	-0.0241433	-0.03307			0.06965	-0.01476	-0.00193	0.021814
		0.0697	0.031357	-0.0250169	-0.03199			0.0697	-0.01353	-0.0016	0.022259
		0.06975	0.029844	-0.0258904	-0.02767			0.06975	-0.01045	-0.00127	0.024932
		0.0698	0.030349	-0.0270599	-0.02335			0.0698	-0.00767	-0.00061	0.028051
		0.06985	0.031861	-0.029098	-0.02065			0.06985	-0.00644	0.001043	0.030278
		0.0699	0.035398	-0.0305538	-0.01849			0.0699	-0.00582	0.003685	0.030724
		0.06995	0.038927	-0.0308451	-0.01849			0.06995	-0.00582	0.004015	0.030724
		0.07	0.040944	-0.0308451	-0.01903			0.07	-0.00706	0.001703	0.031169
		0.07005	0.040944	-0.0311362	-0.01741			0.07005	-0.00891	-0.00127	0.03206
		0.0701	0.040439	-0.0308451	-0.01417			0.0701	-0.01168	-0.00457	0.03206
		0.07015	0.040944	-0.0299715	-0.01201			0.07015	-0.0123	-0.00721	0.029387
		0.0702	0.044473	-0.0288068	-0.01147			0.0702	-0.00983	-0.00821	0.024041
		0.07025	0.047497	-0.0285157	-0.01417			0.07025	-0.00644	-0.00854	0.019141
		0.0703	0.048001	-0.0285157	-0.01795			0.0703	-0.00459	-0.00821	0.020032
		0.07035	0.045481	-0.0288068	-0.02227			0.07035	-0.00459	-0.00787	0.026714
		0.0704	0.041952	-0.0282245	-0.02605			0.0704	-0.00582	-0.00721	0.032506
		0.07045	0.039431	-0.0279334	-0.02929			0.07045	-0.00551	-0.00821	0.033397
		0.0705	0.037919	-0.0285157	-0.03307			0.0705	-0.00428	-0.01118	0.031169
		0.07055	0.038423	-0.0282245	-0.03578			0.07055	-0.00459	-0.01514	0.028051
		0.0706	0.039935	-0.0264727	-0.03524			0.0706	-0.00613	-0.01778	0.025378
		0.07065	0.039935	-0.0247257	-0.03091			0.07065	-0.00706	-0.0158	0.022705
		0.0707	0.038927	-0.0247257	-0.02605			0.0707	-0.00736	-0.01085	0.020032
		0.07075	0.038927	-0.0261815	-0.02281			0.07075	-0.00891	-0.00688	0.017804
		0.0708	0.041448	-0.027351	-0.02281			0.0708	-0.01014	-0.00688	0.019586
		0.07085	0.045481	-0.027351	-0.02281			0.07085	-0.0086	-0.00854	0.025823
		0.0709	0.046993	-0.027351	-0.02281			0.0709	-0.00521	-0.0092	0.032506
		0.07095	0.045985	-0.0264727	-0.02227			0.07095	-0.00305	-0.00721	0.03607
		0.071	0.04296	-0.0250169	-0.02227			0.071	-0.00336	-0.00523	0.035179
		0.07105	0.040439	-0.0238522	-0.02335			0.07105	-0.00551	-0.00292	0.033842
		0.0711	0.039935	-0.0235611	-0.02605			0.0711	-0.00983	-0.00226	0.032951
		0.07115	0.041952	-0.0238522	-0.02983			0.07115	-0.01384	-0.00358	0.033842
		0.0712	0.043968	-0.0235611	-0.03253			0.0712	-0.01569	-0.00556	0.037406
		0.07125	0.045481	-0.0229787	-0.03145			0.07125	-0.0163	-0.00721	0.039189
		0.0713	0.044977	-0.0235611	-0.02767			0.0713	-0.01723	-0.00821	0.036515
		0.07135	0.04296	-0.0258904	-0.02389			0.07135	-0.01754	-0.00821	0.028496
		0.0714	0.04296	-0.0279334	-0.02335			0.0714	-0.01754	-0.00754	0.021368
		0.07145	0.044977	-0.0288068	-0.02551			0.07145	-0.01754	-0.00688	0.021368
		0.0715	0.046993	-0.0282245	-0.02983			0.0715	-0.01569	-0.00589	0.028496
		0.07155	0.048001	-0.0279334	-0.0347			0.07155	-0.01199	-0.0049	0.035624
		0.0716	0.046489	-0.027351	-0.0374			0.0716	-0.01014	-0.0049	0.037406
		0.07165	0.044473	-0.0264727	-0.0374			0.07165	-0.01045	-0.00688	0.035179
		0.0717	0.04296	-0.0258904	-0.03362			0.0717	-0.00921	-0.01085	0.034288
		0.07175	0.043968	-0.0255992	-0.02821			0.07175	-0.00366	-0.01448	0.035624
		0.0718	0.043968	-0.0258904	-0.02389			0.0718	0.003425	-0.01514	0.037852
		0.07185	0.042456	-0.0255992	-0.02119			0.07185	0.006508	-0.01547	0.036515
		0.0719	0.039935	-0.025308	-0.01957			0.0719	0.005275	-0.01745	0.031169
		0.07195	0.03691	-0.0247257	-0.02065			0.07195	0.002192	-0.01778	0.025823
		0.072	0.033373	-0.0235611	-0.02173			0.072	0.000342	-0.01547	0.02315
		0.07205	0.030853	-0.0221052	-0.02173			0.07205	0.001576	-0.0125	0.024041
		0.0721	0.030853	-0.0223963	-0.02281			0.0721	0.00435	-0.01118	0.026714
		0.07215	0.032869	-0.0238522	-0.02497			0.07215	0.006508	-0.01052	0.028051
		0.0722	0.036406	-0.0247257	-0.02659			0.0722	0.009282	-0.00821	0.026714
		0.07225	0.038927	-0.0238522	-0.02605			0.07225	0.013289	-0.0049	0.024041
		0.0723	0.036406	-0.021814	-0.02497			0.0723	0.014214	-0.00292	0.024041
		0.07235	0.032365	-0.020067	-0.02281			0.07235	0.011748	-0.00325	0.026714
		0.0724	0.02934	-0.020067	-0.02173			0.0724	0.008049	-0.00424	0.031169
		0.07245	0.028836	-0.0209405	-0.02119			0.07245	0.005891	-0.00358	0.035179
		0.0725	0.029844	-0.0221052	-0.02281			0.0725	0.004658	-0.00193	0.036961
		0.07255	0.030853	-0.0232698	-0.02389			0.07255	0.002192	-0.00127	0.035624
		0.0726	0.032365	-0.0232698	-0.02605			0.0726	-0.00058	-0.00193	0.032506
		0.07265	0.034382	-0.0221052	-0.02767			0.07265	-0.00182	-0.00424	0.029387
		0.0727	0.035902	-0.0203581	-0.02713			0.0727	0.000342	-0.00589	0.028496
		0.07275	0.036406	-0.0191935	-0.02443			0.07275	0.00435	-0.00655	0.029387
		0.0728	0.036406	-0.0191935	-0.02335			0.0728	0.007741	-0.00655	0.03206
		0.07285	0.038423	-0.0194846	-0.02659			0.07285	0.008357	-0.0049	0.035624
		0.0729	0.040944	-0.0203581	-0.03253			0.0729	0.006816	-0.00325	0.039189
		0.07295	0.041448	-0.0215228	-0.0374			0.07295	0.002809	-0.00127	0.040971
		0.073	0.037919	-0.0235611	-0.0374			0.073	-0.00305	0.000382	0.041862
		0.07305	0.034886	-0.0250169	-0.03307			0.07305	-0.0086	0.001043	0.041416
		0.0731	0.032869	-0.0244345	-0.02929			0.0731	-0.01045	-0.00028	0.040525
		0.07315	0.032869	-0.0232698	-0.02821			0.07315	-0.00767	-0.00259	0.04008
		0.0732	0.033373	-0.0232698	-0.02929			0.0732	-0.00212	-0.00391	0.038298
		0.07325	0.032869	-0.0244345	-0.02983			0.07325	0.003425	-0.00424	0.035624
		0.0733	0.033373	-0.0255992	-0.03091			0.0733	0.006816	-0.00523	0.033842
		0.07335	0.035398	-0.0258904	-0.03307			0.07335	0.007741	-0.00688	0.033397
		0.0734	0.039431	-0.025308	-0.03632			0.0734	0.007124	-0.00721	0.035179
		0.07345	0.04296	-0.0244345	-0.03956			0.07345	0.007124	-0.00589	0.037406
		0.0735	0.044473	-0.0244345	-0.04118			0.0735	0.008665	-0.00424	0.039189
		0.07355	0.044473	-0.0255992	-0.03956			0.07355	0.010515	-0.00193	0.039189
		0.0736	0.042456	-0.0267639	-0.03524			0.0736	0.011748	0.001373	0.037406
		0.07365	0.039935	-0.0267639	-0.02983			0.07365	0.010823	0.005336	0.035179
		0.0737	0.037919	-0.0264727	-0.02659			0.0737	0.009282	0.008309	0.032506
		0.07375	0.037919	-0.0261815	-0.02443			0.07375	0.009898	0.007979	0.029833
		0.0738	0.037919	-0.0258904	-0.02065			0.0738	0.011748	0.005336	0.025378
		0.07385	0.038927	-0.025308	-0.02011			0.07385	0.01144	0.001043	0.020923
		0.0739	0.040439	-0.0250169	-0.02281			0.0739	0.008357	-0.00259	0.017358
		0.07395	0.041952	-0.0244345	-0.02551			0.07395	0.003733	-0.00292	0.01424
		0.074	0.041448	-0.0241433	-0.02551			0.074	0.000959	-0.00094	0.011121
		0.07405	0.038927	-0.0244345	-0.02335			0.07405	0.000651	0.000712	0.009785
		0.0741	0.036406	-0.0261815	-0.02119			0.0741	0.001884	0.000382	0.011567
		0.07415	0.035398	-0.0282245	-0.02281			0.07415	0.003425	-0.00028	0.015131
		0.0742	0.037415	-0.029098	-0.02659			0.0742	0.00435	-0.00127	0.016467
		0.07425	0.041952	-0.0279334	-0.02767			0.07425	0.005275	-0.00259	0.014685
		0.0743	0.046489	-0.0255992	-0.02767			0.0743	0.006508	-0.00292	0.012903
		0.07435	0.048001	-0.0232698	-0.02767			0.07435	0.008357	-0.00028	0.014685
		0.0744	0.048506	-0.0226875	-0.02929			0.0744	0.008665	0.004345	0.019141
		0.07445	0.04901	-0.021814	-0.03253			0.07445	0.007432	0.007318	0.022705
		0.0745	0.05053	-0.020067	-0.0347			0.0745	0.006508	0.00963	0.024487
		0.07455	0.052547	-0.0183152	-0.03253			0.07455	0.007432	0.011612	0.02315
		0.0746	0.053051	-0.0186064	-0.02983			0.0746	0.009898	0.012933	0.017804
		0.07465	0.053555	-0.020067	-0.02767			0.07465	0.012365	0.013593	0.011121
		0.0747	0.055572	-0.0209405	-0.02659			0.0747	0.012981	0.013593	0.006666
		0.07475	0.057084	-0.0197759	-0.02713			0.07475	0.01144	0.013263	0.003102
		0.0748	0.055572	-0.0171505	-0.02659			0.0748	0.008357	0.011942	-0.00046
		0.07485	0.051539	-0.01453	-0.02497			0.07485	0.004658	0.010951	-0.00135
		0.0749	0.048506	-0.0133653	-0.02335			0.0749	0.001267	0.013263	0.002657
		0.07495	0.048506	-0.0139476	-0.02389			0.07495	-0.00151	0.017557	0.008448
		0.075	0.05053	-0.0142388	-0.02767			0.075	-0.00336	0.020529	0.013794
		0.07505	0.052547	-0.0136565	-0.03253			0.07505	-0.00397	0.019868	0.014685
		0.0751	0.053555	-0.0119095	-0.03307			0.0751	-0.00428	0.017557	0.011121
		0.07515	0.053051	-0.0101577	-0.03037			0.07515	-0.00459	0.016235	0.006666
		0.0752	0.05053	-0.0101577	-0.02929			0.0752	-0.00644	0.018547	0.002657
		0.07525	0.046489	-0.0110359	-0.03145			0.07525	-0.00891	0.024162	-0.00046
		0.0753	0.04296	-0.0116183	-0.03253			0.0753	-0.01199	0.029777	-0.00314
		0.07535	0.042456	-0.0110359	-0.02821			0.07535	-0.01661	0.031098	-0.00581
		0.0754	0.045985	-0.00986649	-0.01957			0.0754	-0.02278	0.028786	-0.00759
		0.07545	0.050026	-0.00957532	-0.01201			0.07545	-0.02555	0.027135	-0.00714
		0.0755	0.05053	-0.0101577	-0.01147			0.0755	-0.02216	0.029446	-0.00714
		0.07555	0.048506	-0.0122006	-0.01633			0.07555	-0.0163	0.032089	-0.00937
		0.0756	0.045481	-0.0151123	-0.02173			0.0756	-0.01291	0.031098	-0.01026
		0.07565	0.043968	-0.018024	-0.02119			0.07565	-0.01384	0.027465	-0.00848
		0.0757	0.04296	-0.0194846	-0.01687			0.0757	-0.01846	0.025813	-0.00447
		0.07575	0.043464	-0.0197759	-0.01147			0.07575	-0.02339	0.027135	-0.00046
		0.0758	0.044977	-0.0186064	-0.00769			0.0758	-0.02586	0.029446	0.002211
		0.07585	0.046993	-0.0165682	-0.00553			0.07585	-0.0237	0.028786	0.003102
		0.0759	0.047497	-0.01453	-0.00661			0.0759	-0.01908	0.026144	0.003102
		0.07595	0.046993	-0.012783	-0.00823			0.07595	-0.016	0.023502	0.00132
		0.076	0.043968	-0.0122006	-0.01093			0.076	-0.01538	0.02218	-0.00269
		0.07605	0.039935	-0.0124918	-0.01525			0.07605	-0.01507	0.02152	-0.00804
		0.0761	0.035902	-0.0130741	-0.01903			0.0761	-0.01507	0.020529	-0.01338
		0.07615	0.033878	-0.0139476	-0.02173			0.07615	-0.01538	0.018547	-0.01695
		0.0762	0.033373	-0.0148211	-0.02065			0.0762	-0.01538	0.018217	-0.01828
		0.07625	0.032869	-0.0148211	-0.01957			0.07625	-0.01415	0.019538	-0.01784
		0.0763	0.031357	-0.0142388	-0.01957			0.0763	-0.01291	0.019538	-0.01784
		0.07635	0.02934	-0.0133653	-0.01903			0.07635	-0.01168	0.018217	-0.01828
		0.0764	0.028836	-0.0122006	-0.01633			0.0764	-0.01045	0.016235	-0.01695
		0.07645	0.02934	-0.0107448	-0.01255			0.07645	-0.00952	0.014584	-0.0165
		0.0765	0.031357	-0.00957532	-0.00877			0.0765	-0.00675	0.013923	-0.01784
		0.07655	0.033878	-0.00870181	-0.00445			0.07655	-0.0049	0.013263	-0.02096
		0.0766	0.034382	-0.00811947	-0.0012			0.0766	-0.00644	0.011942	-0.02274
		0.07665	0.033878	-0.00841069	-0.00066			0.07665	-0.0123	0.013593	-0.02363
		0.0767	0.032869	-0.00841069	-0.00499			0.0767	-0.01939	0.018547	-0.02452
		0.07675	0.031861	-0.00870181	-0.01093			0.07675	-0.02278	0.023832	-0.02452
		0.0768	0.031357	-0.0092842	-0.01471			0.0768	-0.02185	0.026144	-0.02274
		0.07685	0.031861	-0.0104536	-0.01417			0.07685	-0.01754	0.025153	-0.02096
		0.0769	0.033373	-0.0116183	-0.00877			0.0769	-0.01384	0.022841	-0.01873
		0.07695	0.035398	-0.0119095	-0.00445			0.07695	-0.01445	0.02185	-0.01383
		0.077	0.037919	-0.00986649	-0.00282			0.077	-0.01939	0.02218	-0.00581
		0.07705	0.039431	-0.00666363	-0.00336			0.07705	-0.02401	0.023171	0.00132
		0.0771	0.039935	-0.00520778	-0.00391			0.0771	-0.02401	0.024492	0.003993
		0.07715	0.038927	-0.00608129	-0.0012			0.07715	-0.01815	0.025153	0.001766
		0.0772	0.037919	-0.00841069	0.005273			0.0772	-0.01045	0.023502	0.000875
		0.07725	0.03691	-0.0107448	0.01122			0.07725	-0.00613	0.020199	0.003102
		0.0773	0.036406	-0.0107448	0.012839			0.0773	-0.00644	0.017557	0.007112
		0.07735	0.035398	-0.00870181	0.01068			0.07735	-0.00736	0.017887	0.009339
		0.0774	0.034886	-0.00724601	0.006893			0.0774	-0.00644	0.02152	0.007557
		0.07745	0.036406	-0.00637251	0.003114			0.07745	-0.00366	0.025813	0.003993
		0.0775	0.03691	-0.00608129	-0.0012			0.0775	-0.00058	0.028125	0.002657
		0.07755	0.03691	-0.005499	-0.00661			0.07755	0.002192	0.028786	0.003548
		0.0776	0.036406	-0.00491661	-0.00877			0.0776	0.004042	0.030107	0.002211
		0.07765	0.035398	-0.00491661	-0.00553			0.07765	0.004966	0.03308	-0.00403
		0.0777	0.033373	-0.005499	-0.00066			0.0777	0.0025	0.035391	-0.01338
		0.07775	0.032365	-0.00608129	0.002574			0.07775	-0.00212	0.035722	-0.02006
		0.0778	0.032869	-0.00637251	0.003654			0.0778	-0.00459	0.03374	-0.02051
		0.07785	0.033373	-0.00666363	0.001494			0.07785	-0.00336	0.029446	-0.01695
		0.0779	0.033878	-0.00753718	-0.00066			0.0779	-0.00212	0.024162	-0.01249
		0.07795	0.033878	-0.00841069	-0.00228			0.07795	-0.00089	0.02119	-0.00937
		0.078	0.032365	-0.00753718	-0.00228			0.078	0.000651	0.02119	-0.00937
		0.07805	0.029844	-0.005499	-0.00066			0.07805	0.000651	0.02218	-0.00937
		0.0781	0.028332	-0.00404311	0.000415			0.0781	-0.00058	0.02152	-0.01026
		0.07815	0.026315	-0.00375191	-0.00174			0.07815	-0.00151	0.019208	-0.01205
		0.0782	0.024803	-0.00404311	-0.00499			0.0782	-0.00089	0.017887	-0.01383
		0.07825	0.024299	-0.00520778	-0.00715			0.07825	-0.00058	0.017226	-0.01472
		0.0783	0.025811	-0.00608129	-0.01039			0.0783	-0.00027	0.014914	-0.01115
		0.07835	0.027828	-0.00666363	-0.01255			0.07835	3.42e-05	0.011281	-0.00492
		0.0784	0.029844	-0.00608129	-0.01201			0.0784	0.000959	0.008639	-0.00091
		0.07845	0.030853	-0.00608129	-0.00769			0.07845	0.000651	0.006657	-0.00046
		0.0785	0.029844	-0.00637251	-0.00336			0.0785	-0.00274	0.006988	-0.00135
		0.07855	0.027324	-0.005499	-0.0012			0.07855	-0.00706	0.0093	-0.00046
		0.0786	0.024299	-0.0034608	0.002034			0.0786	-0.00921	0.013263	0.002211
		0.07865	0.023291	-0.00258729	0.007432			0.07865	-0.00952	0.016896	0.003993
		0.0787	0.022282	-0.00404311	0.012839			0.0787	-0.0086	0.017226	0.00533
		0.07875	0.022787	-0.00666363	0.013379			0.07875	-0.00829	0.015575	0.005775
		0.0788	0.025307	-0.00899298	0.008512			0.0788	-0.01014	0.013593	0.006221
		0.07885	0.028836	-0.00957532	0.004193			0.07885	-0.0123	0.011281	0.006221
		0.0789	0.030853	-0.00811947	0.003114			0.0789	-0.0123	0.01029	0.00533
		0.07895	0.030349	-0.00520778	0.005273			0.07895	-0.01045	0.010951	0.004439
		0.079	0.027828	-0.0034608	0.007432			0.079	-0.00891	0.013593	0.003548
		0.07905	0.025307	-0.00375191	0.008512			0.07905	-0.0086	0.015575	0.003102
		0.0791	0.024299	-0.00491661	0.007432			0.0791	-0.01045	0.015245	0.003102
		0.07915	0.025811	-0.00579012	0.005273			0.07915	-0.00983	0.012272	0.003993
		0.0792	0.026315	-0.005499	0.002574			0.0792	-0.00767	0.008969	0.004439
		0.07925	0.026315	-0.00404311	0.000415			0.07925	-0.00736	0.005997	0.005775
		0.0793	0.025811	-0.00287841	0.000955			0.0793	-0.00891	0.004015	0.008448
		0.07935	0.024299	-0.0034608	0.000955			0.07935	-0.01075	0.002034	0.014685
		0.0794	0.022787	-0.00462549	-0.0012			0.0794	-0.01137	5.19e-05	0.021814
		0.07945	0.023795	-0.00579012	-0.00499			0.07945	-0.0086	-0.00094	0.028051
		0.0795	0.02682	-0.00608129	-0.00553			0.0795	-0.00459	-0.00061	0.029833
		0.07955	0.02934	-0.005499	-0.00282			0.07955	-0.00212	0.002034	0.028496
		0.0796	0.02934	-0.00491661	0.000415			0.0796	-0.00336	0.005997	0.026269
		0.07965	0.02934	-0.00520778	0.000415			0.07965	-0.00644	0.007979	0.025823
		0.0797	0.030349	-0.00608129	-0.00336			0.0797	-0.00952	0.008639	0.02716
		0.07975	0.030853	-0.0069548	-0.00931			0.07975	-0.01168	0.00963	0.028051
		0.0798	0.030853	-0.0069548	-0.01363			0.0798	-0.01106	0.012272	0.029387
		0.07985	0.02934	-0.00608129	-0.01417			0.07985	-0.00767	0.013593	0.029833
		0.0799	0.027828	-0.0043343	-0.01255			0.0799	-0.0012	0.012272	0.028496
		0.07995	0.02682	-0.0022961	-0.01093			0.07995	0.005583	0.008969	0.027605
		0.08	0.026315	-0.00112667	-0.00985			0.08	0.008974	0.007979	0.027605
		0.08005	0.027828	-0.00170898	-0.00985			0.08005	0.009282	0.008309	0.027605
		0.0801	0.029844	-0.0031696	-0.01147			0.0801	0.006508	0.008969	0.027605
		0.08015	0.031861	-0.00579012	-0.01417			0.08015	0.002809	0.007318	0.028051
		0.0802	0.034886	-0.00753718	-0.01633			0.0802	3.42e-05	0.004345	0.029833
		0.08025	0.038423	-0.00870181	-0.01363			0.08025	-0.00089	0.001373	0.030278
		0.0803	0.039431	-0.00957532	-0.00607			0.0803	-0.00151	5.19e-05	0.028051
		0.08035	0.036406	-0.0110359	0.000415			0.08035	-0.00274	0.000712	0.02315
		0.0804	0.033878	-0.0133653	0.003114			0.0804	-0.00551	0.001703	0.019586
		0.08045	0.032869	-0.0151123	0.001494			0.08045	-0.00798	0.002694	0.020477
		0.0805	0.034382	-0.0165682	-0.00391			0.0805	-0.01045	0.001703	0.025378
		0.08055	0.035902	-0.0168593	-0.01201			0.08055	-0.01384	5.19e-05	0.03206
		0.0806	0.034886	-0.0171505	-0.01795			0.0806	-0.01723	-0.00028	0.034733
		0.08065	0.032869	-0.0168593	-0.01957			0.08065	-0.01908	0.001373	0.033842
		0.0807	0.032869	-0.0159858	-0.01741			0.0807	-0.01815	0.002694	0.031169
		0.08075	0.034382	-0.01453	-0.01417			0.08075	-0.0163	0.001703	0.030724
		0.0808	0.034886	-0.0139476	-0.01309			0.0808	-0.01445	-0.00094	0.033397
		0.08085	0.033373	-0.0148211	-0.01363			0.08085	-0.01322	-0.00325	0.038298
		0.0809	0.030853	-0.016277	-0.01579			0.0809	-0.0123	-0.00457	0.042307
		0.08095	0.02934	-0.0165682	-0.01687			0.08095	-0.01075	-0.00523	0.044089
		0.081	0.02934	-0.0156947	-0.01579			0.081	-0.00891	-0.00325	0.045871
		0.08105	0.030349	-0.0151123	-0.01363			0.08105	-0.00798	0.002364	0.046762
		0.0811	0.02934	-0.0151123	-0.01201			0.0811	-0.00983	0.008969	0.045871
		0.08115	0.02934	-0.016277	-0.01363			0.08115	-0.01199	0.013263	0.045871
		0.0812	0.030349	-0.018024	-0.01687			0.0812	-0.0123	0.012602	0.047208
		0.08125	0.031861	-0.0194846	-0.02065			0.08125	-0.01014	0.00963	0.051217
		0.0813	0.033373	-0.0194846	-0.02227			0.0813	-0.00736	0.008639	0.056118
		0.08135	0.035398	-0.0186064	-0.02281			0.08135	-0.00521	0.012272	0.059237
		0.0814	0.037415	-0.0174417	-0.02119			0.0814	-0.00521	0.017226	0.059237
		0.08145	0.038423	-0.0177328	-0.01957			0.08145	-0.00551	0.019868	0.057455
		0.0815	0.037919	-0.0191935	-0.01903			0.0815	-0.0049	0.018878	0.055673
		0.08155	0.036406	-0.0197759	-0.01957			0.08155	-0.00274	0.016235	0.056118
		0.0816	0.034886	-0.0194846	-0.01957			0.0816	-0.00027	0.011942	0.058346
		0.08165	0.034886	-0.0197759	-0.01741			0.08165	0.000651	0.0093	0.061019
		0.0817	0.034886	-0.0206493	-0.01525			0.0817	-0.00058	0.0093	0.062801
		0.08175	0.034886	-0.0215228	-0.01417			0.08175	-0.00397	0.012272	0.06191
		0.0818	0.033373	-0.0212317	-0.01471			0.0818	-0.00706	0.014254	0.058791
		0.08185	0.029844	-0.0206493	-0.01579			0.08185	-0.00736	0.013593	0.055227
		0.0819	0.027828	-0.0212317	-0.01525			0.0819	-0.00551	0.011942	0.054336
		0.08195	0.027828	-0.0212317	-0.01201			0.08195	-0.00182	0.00996	0.055673
		0.082	0.02934	-0.020067	-0.00877			0.082	3.42e-05	0.007318	0.056118
		0.08205	0.030853	-0.0171505	-0.00823			0.08205	-0.0012	0.002694	0.054336
		0.0821	0.032365	-0.0154035	-0.01093			0.0821	-0.00243	-0.00259	0.053445
		0.08215	0.032365	-0.0159858	-0.01363			0.08215	-0.00027	-0.00688	0.054782
		0.0822	0.031357	-0.018024	-0.01255			0.0822	0.004042	-0.00854	0.0579
		0.08225	0.02934	-0.0197759	-0.00553			0.08225	0.006816	-0.00787	0.059237
		0.0823	0.027324	-0.020067	0.001494			0.0823	0.007124	-0.00688	0.059682
		0.08235	0.025811	-0.0203581	0.003654			0.08235	0.00435	-0.00754	0.058791
		0.0824	0.025307	-0.0206493	0.001494			0.0824	0.002809	-0.00887	0.0579
		0.08245	0.025307	-0.0206493	-0.00174			0.08245	0.004658	-0.01019	0.056564
		0.0825	0.02682	-0.0212317	-0.00499			0.0825	0.006816	-0.01019	0.055227
		0.08255	0.027828	-0.0223963	-0.00877			0.08255	0.005891	-0.0092	0.054336
		0.0826	0.027324	-0.0244345	-0.01255			0.0826	0.003733	-0.00821	0.053891
		0.08265	0.023795	-0.0258904	-0.01417			0.08265	0.003733	-0.00622	0.053891
		0.0827	0.020762	-0.0270599	-0.01579			0.0827	0.00435	-0.00424	0.053891
		0.08275	0.020258	-0.0270599	-0.01687			0.08275	0.00435	-0.00457	0.052554
		0.0828	0.021778	-0.0261815	-0.01525			0.0828	0.004042	-0.00721	0.050772
		0.08285	0.021778	-0.0255992	-0.01417			0.08285	0.006199	-0.01019	0.04899
		0.0829	0.021778	-0.0250169	-0.01417			0.0829	0.010207	-0.0125	0.046762
		0.08295	0.021274	-0.025308	-0.01363			0.08295	0.014522	-0.01184	0.045426
		0.083	0.021778	-0.025308	-0.01255			0.083	0.016988	-0.01052	0.046317
		0.08305	0.023291	-0.0247257	-0.01201			0.08305	0.016372	-0.01052	0.049881
		0.0831	0.026315	-0.0235611	-0.01147			0.0831	0.01144	-0.01217	0.052554
		0.08315	0.029844	-0.021814	-0.01309			0.08315	0.005275	-0.01316	0.052554
		0.0832	0.030349	-0.0206493	-0.01579			0.0832	0.0025	-0.0125	0.052108
		0.08325	0.02934	-0.0203581	-0.01633			0.08325	0.002809	-0.01184	0.052554
		0.0833	0.026315	-0.0209405	-0.01417			0.0833	0.001884	-0.01052	0.052999
		0.08335	0.023291	-0.021814	-0.01039			0.08335	-0.00212	-0.00854	0.053445
		0.0834	0.022787	-0.0215228	-0.00823			0.0834	-0.00521	-0.00688	0.053445
		0.08345	0.024299	-0.0209405	-0.00769			0.08345	-0.0049	-0.00821	0.054782
		0.0835	0.024803	-0.0203581	-0.00931			0.0835	-0.00336	-0.00986	0.0579
		0.08355	0.023291	-0.020067	-0.01363			0.08355	-0.00243	-0.0092	0.062801
		0.0836	0.021274	-0.0215228	-0.01849			0.0836	-0.00151	-0.0049	0.066365
		0.08365	0.020258	-0.0247257	-0.02065			0.08365	0.000959	-0.00127	0.066365
		0.0837	0.021274	-0.027351	-0.01849			0.0837	0.003425	-0.00226	0.065028
		0.08375	0.021274	-0.0282245	-0.01687			0.08375	0.00435	-0.0049	0.064137
		0.0838	0.020762	-0.0279334	-0.01687			0.0838	0.003425	-0.00589	0.063246
		0.08385	0.020258	-0.0276422	-0.01795			0.08385	0.001884	-0.00292	0.063692
		0.0839	0.020762	-0.0279334	-0.02011			0.0839	0.000959	0.002034	0.065028
		0.08395	0.022282	-0.0285157	-0.02065			0.08395	-0.00058	0.004345	0.064137
		0.084	0.023795	-0.0293892	-0.02065			0.084	-0.0012	0.000382	0.059682
		0.08405	0.025307	-0.0302627	-0.02065			0.08405	-0.0012	-0.00688	0.054336
		0.0841	0.02682	-0.0314273	-0.02119			0.0841	-0.00182	-0.01382	0.051663
		0.08415	0.02682	-0.0317185	-0.02389			0.08415	-0.00336	-0.01679	0.052108
		0.0842	0.024299	-0.0308451	-0.02821			0.0842	-0.0049	-0.01679	0.056118
		0.08425	0.020258	-0.0285157	-0.02983			0.08425	-0.00613	-0.01547	0.061019
		0.0843	0.018241	-0.0264727	-0.02929			0.0843	-0.00798	-0.01481	0.064137
		0.08435	0.019249	-0.0255992	-0.02713			0.08435	-0.01014	-0.01514	0.065028
		0.0844	0.021274	-0.0267639	-0.02605			0.0844	-0.0086	-0.01745	0.06191
		0.08445	0.022282	-0.0282245	-0.02497			0.08445	-0.00274	-0.01976	0.056564
		0.0845	0.020258	-0.0288068	-0.02173			0.0845	0.003117	-0.01943	0.051663
		0.08455	0.017737	-0.0279334	-0.01903			0.08455	0.005891	-0.01547	0.050326
		0.0846	0.01572	-0.0264727	-0.01903			0.0846	0.005275	-0.01118	0.050772
		0.08465	0.01572	-0.0244345	-0.02011			0.08465	0.005275	-0.01085	0.051663
		0.0847	0.017233	-0.0229787	-0.02065			0.0847	0.006816	-0.01514	0.053891
		0.08475	0.018745	-0.0229787	-0.02173			0.08475	0.008357	-0.02109	0.057455
		0.0848	0.020258	-0.0235611	-0.02281			0.0848	0.008974	-0.02637	0.061464
		0.08485	0.020762	-0.0250169	-0.02227			0.08485	0.008049	-0.03	0.062801
		0.0849	0.018241	-0.0267639	-0.02173			0.0849	0.006199	-0.02967	0.061019
		0.08495	0.014208	-0.0285157	-0.02227			0.08495	0.005891	-0.02736	0.057455
		0.085	0.011687	-0.0293892	-0.02281			0.085	0.008665	-0.02373	0.054336
		0.08505	0.011183	-0.0293892	-0.02659			0.08505	0.013598	-0.02109	0.053891
		0.0851	0.012696	-0.0288068	-0.03037			0.0851	0.01668	-0.02175	0.055673
		0.08515	0.017233	-0.0288068	-0.03091			0.08515	0.014522	-0.02538	0.057009
		0.0852	0.022282	-0.0288068	-0.02767			0.0852	0.009282	-0.02835	0.057455
		0.08525	0.024299	-0.029098	-0.02389			0.08525	0.005275	-0.02769	0.056118
		0.0853	0.023795	-0.0296803	-0.02119			0.0853	0.003117	-0.0234	0.056118
		0.08535	0.022787	-0.0293892	-0.02065			0.08535	0.003117	-0.01877	0.0579
		0.0854	0.021778	-0.029098	-0.02011			0.0854	0.004658	-0.01679	0.060573
		0.08545	0.018745	-0.027351	-0.01903			0.08545	0.007741	-0.01712	0.063246
		0.0855	0.017233	-0.0261815	-0.01957			0.0855	0.00959	-0.01943	0.06681
		0.08555	0.016729	-0.0255992	-0.02011			0.08555	0.00959	-0.02274	0.069929
		0.0856	0.017737	-0.0261815	-0.01957			0.0856	0.009898	-0.02571	0.069483
		0.08565	0.018745	-0.0270599	-0.01957			0.08565	0.011132	-0.02703	0.064583
		0.0857	0.021274	-0.0276422	-0.02011			0.0857	0.01144	-0.0267	0.059237
		0.08575	0.021778	-0.0279334	-0.01903			0.08575	0.00959	-0.02505	0.057009
		0.0858	0.019249	-0.0279334	-0.01741			0.0858	0.005891	-0.02241	0.057455
		0.08585	0.01572	-0.029098	-0.01471			0.08585	0.002192	-0.02076	0.059237
		0.0859	0.014208	-0.0302627	-0.01363			0.0859	3.42e-05	-0.02142	0.062801
		0.08595	0.01572	-0.0314273	-0.01525			0.08595	-0.00151	-0.02373	0.067256
		0.086	0.016729	-0.0317185	-0.01849			0.086	-0.00243	-0.02571	0.070374
		0.08605	0.016225	-0.0311362	-0.02011			0.08605	0.000651	-0.02538	0.069483
		0.0861	0.014712	-0.0311362	-0.02011			0.0861	0.005891	-0.02307	0.067256
		0.08615	0.014208	-0.0320097	-0.02119			0.08615	0.007741	-0.02208	0.065474
		0.0862	0.014208	-0.0320097	-0.02335			0.0862	0.004658	-0.02406	0.066365
		0.08625	0.014712	-0.0311362	-0.02713			0.08625	-0.00212	-0.02604	0.066365
		0.0863	0.014208	-0.029098	-0.02875			0.0863	-0.00613	-0.02835	0.065919
		0.08635	0.014208	-0.0270599	-0.02713			0.08635	-0.0049	-0.03	0.067256
		0.0864	0.014712	-0.0255992	-0.02497			0.0864	-0.00027	-0.03165	0.069038
		0.08645	0.01572	-0.0255992	-0.02389			0.08645	0.004042	-0.03265	0.069038
		0.0865	0.017737	-0.0267639	-0.02443			0.0865	0.005275	-0.03364	0.069038
		0.08655	0.020258	-0.029098	-0.02497			0.08655	0.004658	-0.03298	0.069929
		0.0866	0.022787	-0.0308451	-0.02497			0.0866	0.0025	-0.02967	0.071711
		0.08665	0.025307	-0.0311362	-0.02443			0.08665	0.000342	-0.0234	0.073047
		0.0867	0.025811	-0.0311362	-0.02281			0.0867	0.002192	-0.01646	0.073047
		0.08675	0.024803	-0.0311362	-0.02065			0.08675	0.006816	-0.01382	0.071711
		0.0868	0.023291	-0.0308451	-0.01849			0.0868	0.008974	-0.01712	0.069483
		0.08685	0.022787	-0.0302627	-0.01795			0.08685	0.008974	-0.02274	0.067701
		0.0869	0.021274	-0.0299715	-0.01957			0.0869	0.008665	-0.02637	0.065474
		0.08695	0.019754	-0.0296803	-0.02281			0.08695	0.007741	-0.02637	0.064137
		0.087	0.017737	-0.0296803	-0.02713			0.087	0.007124	-0.02241	0.064137
		0.08705	0.016729	-0.0299715	-0.02821			0.08705	0.006816	-0.01646	0.063246
		0.0871	0.016225	-0.0305538	-0.02713			0.0871	0.005275	-0.01184	0.060573
		0.08715	0.016225	-0.0305538	-0.02389			0.08715	0.003425	-0.01052	0.056118
		0.0872	0.016225	-0.0299715	-0.02119			0.0872	0.001884	-0.01052	0.051217
		0.08725	0.018241	-0.0288068	-0.01957			0.08725	0.002192	-0.00953	0.046762
		0.0873	0.018745	-0.0276422	-0.02011			0.0873	0.00435	-0.00854	0.04498
		0.08735	0.017233	-0.0267639	-0.02173			0.08735	0.005275	-0.00986	0.047208
		0.0874	0.014712	-0.027351	-0.02389			0.0874	0.004658	-0.01118	0.050326
		0.08745	0.014208	-0.0279334	-0.02335			0.08745	0.004042	-0.01052	0.053445
		0.0875	0.015216	-0.0282245	-0.01903			0.0875	0.005275	-0.00887	0.054336
		0.08755	0.01572	-0.0288068	-0.01309			0.08755	0.008665	-0.00953	0.054782
		0.0876	0.015216	-0.029098	-0.00877			0.0876	0.011748	-0.01184	0.054336
		0.08765	0.015216	-0.0288068	-0.00985			0.08765	0.012056	-0.01382	0.052999
		0.0877	0.016729	-0.027351	-0.01093			0.0877	0.010207	-0.01481	0.052108
		0.08775	0.018745	-0.0261815	-0.01147			0.08775	0.009282	-0.01283	0.050772
		0.0878	0.019754	-0.0261815	-0.01363			0.0878	0.008974	-0.0092	0.04899
		0.08785	0.019754	-0.0276422	-0.01687			0.08785	0.008974	-0.00655	0.046317
		0.0879	0.019249	-0.0299715	-0.01903			0.0879	0.01144	-0.00655	0.042753
		0.08795	0.018745	-0.0311362	-0.01849			0.08795	0.016064	-0.00721	0.039634
		0.088	0.018241	-0.0296803	-0.01849			0.088	0.020379	-0.00622	0.039634
		0.08805	0.017233	-0.027351	-0.02011			0.08805	0.020688	-0.00457	0.041416
		0.0881	0.016729	-0.0250169	-0.02011			0.0881	0.018221	-0.00424	0.042307
		0.08815	0.017737	-0.0235611	-0.01849			0.08815	0.015447	-0.00193	0.039634
		0.0882	0.019754	-0.0238522	-0.01741			0.0882	0.013906	0.001043	0.035624
		0.08825	0.019754	-0.0250169	-0.01687			0.08825	0.016372	0.002034	0.032951
		0.0883	0.017737	-0.027351	-0.01633			0.0883	0.023462	-0.00028	0.033842
		0.08835	0.016225	-0.0282245	-0.01363			0.08835	0.032401	-0.00325	0.037406
		0.0884	0.017233	-0.0279334	-0.01201			0.0884	0.037642	-0.00391	0.04008
		0.08845	0.019249	-0.027351	-0.01363			0.08845	0.03795	-0.00259	0.039634
		0.0885	0.020762	-0.0276422	-0.01741			0.0885	0.034867	-0.0016	0.039189
		0.08855	0.021274	-0.0285157	-0.02011			0.08855	0.032401	-0.00226	0.038743
		0.0886	0.021778	-0.0293892	-0.02011			0.0886	0.03271	-0.00358	0.038743
		0.08865	0.022282	-0.0296803	-0.01687			0.08865	0.033634	-0.00358	0.04008
		0.0887	0.023795	-0.0285157	-0.01363			0.0887	0.032401	-0.0016	0.041862
		0.08875	0.025811	-0.0261815	-0.01471			0.08875	0.029935	0.000712	0.042753
		0.0888	0.025811	-0.0244345	-0.01741			0.0888	0.027777	0.004015	0.039634
		0.08885	0.024803	-0.0235611	-0.01849			0.08885	0.027469	0.007318	0.032506
		0.0889	0.023291	-0.0238522	-0.01849			0.0889	0.028394	0.0093	0.02716
		0.08895	0.024803	-0.025308	-0.01795			0.08895	0.029319	0.008969	0.025823
		0.089	0.02682	-0.0267639	-0.01795			0.089	0.028086	0.007979	0.028942
		0.08905	0.028836	-0.027351	-0.01687			0.08905	0.025003	0.008639	0.034288
		0.0891	0.027828	-0.0267639	-0.01363			0.0891	0.023154	0.011281	0.037852
		0.08915	0.024803	-0.0255992	-0.01147			0.08915	0.023154	0.015245	0.041416
		0.0892	0.022787	-0.0250169	-0.01039			0.0892	0.023462	0.018878	0.045871
		0.08925	0.021274	-0.0255992	-0.01201			0.08925	0.021612	0.020529	0.048099
		0.0893	0.021274	-0.0264727	-0.01579			0.0893	0.019454	0.018217	0.046762
		0.08935	0.022787	-0.0270599	-0.01903			0.08935	0.018221	0.013593	0.042753
		0.0894	0.025307	-0.0267639	-0.01903			0.0894	0.019454	0.008309	0.038743
		0.08945	0.025811	-0.0255992	-0.01741			0.08945	0.023154	0.006657	0.036515
		0.0895	0.025811	-0.0250169	-0.01525			0.0895	0.027469	0.007318	0.036515
		0.08955	0.02682	-0.025308	-0.01525			0.08955	0.03271	0.0093	0.038743
		0.0896	0.028332	-0.0247257	-0.01633			0.0896	0.037642	0.013923	0.040971
		0.08965	0.029844	-0.0238522	-0.01741			0.08965	0.041649	0.019208	0.042307
		0.0897	0.030853	-0.0226875	-0.01849			0.0897	0.043499	0.022841	0.040971
		0.08975	0.030853	-0.0223963	-0.01903			0.08975	0.041957	0.023832	0.038298
		0.0898	0.030853	-0.0232698	-0.01849			0.0898	0.039183	0.024492	0.038298
		0.08985	0.030349	-0.0244345	-0.01579			0.08985	0.03795	0.024162	0.040525
		0.0899	0.029844	-0.0258904	-0.01471			0.0899	0.039183	0.02185	0.042307
		0.08995	0.030349	-0.027351	-0.01579			0.08995	0.0398	0.018547	0.042307
		0.09	0.032365	-0.0276422	-0.01687			0.09	0.040724	0.015905	0.043198
		0.09005	0.034886	-0.0276422	-0.01471			0.09005	0.0398	0.016235	0.046762
		0.0901	0.035398	-0.0267639	-0.01093			0.0901	0.037333	0.020199	0.051663
		0.09015	0.035398	-0.0255992	-0.00985			0.09015	0.034251	0.026474	0.053445
		0.0902	0.034886	-0.0244345	-0.01309			0.0902	0.033943	0.030768	0.051663
		0.09025	0.035398	-0.0244345	-0.01579			0.09025	0.034251	0.032419	0.048099
		0.0903	0.037919	-0.025308	-0.01579			0.0903	0.034251	0.030107	0.045426
		0.09035	0.040439	-0.0264727	-0.01579			0.09035	0.033326	0.025153	0.045871
		0.0904	0.042456	-0.027351	-0.01741			0.0904	0.032093	0.020529	0.049435
		0.09045	0.041952	-0.027351	-0.01903			0.09045	0.03086	0.019208	0.053445
		0.0905	0.040439	-0.0270599	-0.02011			0.0905	0.029935	0.02185	0.053891
		0.09055	0.040439	-0.0261815	-0.02173			0.09055	0.028394	0.025153	0.053445
		0.0906	0.04296	-0.025308	-0.02389			0.0906	0.026236	0.025483	0.052554
		0.09065	0.044977	-0.0241433	-0.02389			0.09065	0.025311	0.02218	0.052999
		0.0907	0.044977	-0.0232698	-0.02227			0.0907	0.027469	0.016235	0.052554
		0.09075	0.041952	-0.0229787	-0.02065			0.09075	0.032401	0.010621	0.050326
		0.0908	0.037919	-0.0232698	-0.02065			0.0908	0.036717	0.006988	0.046762
		0.09085	0.035902	-0.0235611	-0.02065			0.09085	0.038567	0.004676	0.045426
		0.0909	0.035902	-0.0241433	-0.02065			0.0909	0.037642	0.003685	0.046762
		0.09095	0.036406	-0.0250169	-0.01903			0.09095	0.035176	0.003024	0.048099
		0.091	0.035902	-0.0261815	-0.01795			0.091	0.03271	0.002364	0.048099
		0.09105	0.037415	-0.027351	-0.01903			0.09105	0.031477	0.002364	0.048544
		0.0911	0.039431	-0.0270599	-0.01957			0.0911	0.033634	0.004345	0.051217
		0.09115	0.040439	-0.0264727	-0.01795			0.09115	0.037642	0.007979	0.054336
		0.0912	0.040439	-0.0267639	-0.01471			0.0912	0.040108	0.01029	0.054782
		0.09125	0.039935	-0.0276422	-0.01039			0.09125	0.041033	0.00996	0.052108
		0.0913	0.039935	-0.0270599	-0.00823			0.0913	0.041649	0.007318	0.050772
		0.09135	0.039935	-0.025308	-0.00931			0.09135	0.041649	0.003024	0.052999
		0.0914	0.040944	-0.0238522	-0.00985			0.0914	0.0398	-0.00193	0.056118
		0.09145	0.042456	-0.0241433	-0.00877			0.09145	0.035792	-0.00589	0.0579
		0.0915	0.043464	-0.0250169	-0.00769			0.0915	0.031168	-0.00821	0.058791
		0.09155	0.044473	-0.0261815	-0.00607			0.09155	0.029011	-0.0092	0.059682
		0.0916	0.042456	-0.0267639	-0.00607			0.0916	0.029319	-0.0092	0.059682
		0.09165	0.038927	-0.0261815	-0.01039			0.09165	0.031168	-0.00986	0.058791
		0.0917	0.035902	-0.0261815	-0.01579			0.0917	0.033018	-0.01019	0.057455
		0.09175	0.037415	-0.027351	-0.01849			0.09175	0.032401	-0.00986	0.054336
		0.0918	0.042456	-0.0279334	-0.01633			0.0918	0.028394	-0.00821	0.052108
		0.09185	0.046993	-0.0276422	-0.01093			0.09185	0.024078	-0.00556	0.052999
		0.0919	0.047497	-0.0261815	-0.00553			0.0919	0.020996	-0.00226	0.0579
		0.09195	0.044977	-0.0247257	-0.0012			0.09195	0.020688	-0.00028	0.063246
		0.092	0.040944	-0.0229787	-0.00228			0.092	0.02377	5.19e-05	0.065919
		0.09205	0.038423	-0.0212317	-0.00715			0.09205	0.027161	-0.00127	0.065474
		0.0921	0.037919	-0.0203581	-0.01039			0.0921	0.028702	-0.00358	0.064137
		0.09215	0.039935	-0.0203581	-0.00931			0.09215	0.028702	-0.00325	0.061464
		0.0922	0.040944	-0.0203581	-0.00769			0.0922	0.028086	0.000712	0.056564
		0.09225	0.041448	-0.0209405	-0.00877			0.09225	0.028394	0.005336	0.052108
		0.0923	0.043968	-0.0209405	-0.01093			0.0923	0.028702	0.006327	0.051663
		0.09235	0.047497	-0.0206493	-0.00931			0.09235	0.029627	0.002694	0.054782
		0.0924	0.05053	-0.020067	-0.00445			0.0924	0.029319	-0.00325	0.058346
		0.09245	0.051034	-0.0206493	-0.00174			0.09245	0.029319	-0.00688	0.060128
		0.0925	0.049514	-0.021814	-0.00282			0.0925	0.031785	-0.00688	0.059682
		0.09255	0.046993	-0.0226875	-0.00282			0.09255	0.036409	-0.00424	0.058791
		0.0926	0.044473	-0.0232698	-0.00228			0.0926	0.041957	-0.00226	0.0579
		0.09265	0.042456	-0.0238522	-0.00228			0.09265	0.046273	-0.00391	0.056118
		0.0927	0.04296	-0.0247257	-0.00661			0.0927	0.048739	-0.00754	0.054336
		0.09275	0.045985	-0.025308	-0.01471			0.09275	0.046889	-0.0092	0.052999
		0.0928	0.048506	-0.0255992	-0.02119			0.0928	0.041341	-0.00787	0.052999
		0.09285	0.04901	-0.025308	-0.01957			0.09285	0.037025	-0.0049	0.052999
		0.0929	0.04901	-0.0250169	-0.01255			0.0929	0.037025	-0.00259	0.052554
		0.09295	0.046993	-0.0238522	-0.00661			0.09295	0.040416	-0.00292	0.052999
		0.093	0.043464	-0.0232698	-0.00228			0.093	0.043807	-0.00556	0.055227
		0.09305	0.040944	-0.0235611	-0.00066			0.09305	0.045348	-0.00721	0.0579
		0.0931	0.038927	-0.0250169	0.000955			0.0931	0.046889	-0.00622	0.058346
		0.09315	0.037919	-0.027351	0.000415			0.09315	0.049356	-0.0049	0.056564
		0.0932	0.038927	-0.0293892	0.001494			0.0932	0.051513	-0.00457	0.054782
		0.09325	0.040944	-0.0302627	0.004193			0.09325	0.050588	-0.00655	0.055227
		0.0933	0.043464	-0.0296803	0.005813			0.0933	0.046889	-0.01118	0.057455
		0.09335	0.045481	-0.0282245	0.003114			0.09335	0.043807	-0.01679	0.058791
		0.0934	0.046993	-0.0247257	-0.00499			0.0934	0.042266	-0.02076	0.056118
		0.09345	0.045985	-0.0209405	-0.01255			0.09345	0.041033	-0.02175	0.051217
		0.0935	0.04296	-0.0183152	-0.01741			0.0935	0.038567	-0.02043	0.046762
		0.09355	0.040439	-0.0174417	-0.01741			0.09355	0.036717	-0.01877	0.045426
		0.0936	0.040439	-0.018024	-0.01525			0.0936	0.03795	-0.01745	0.04899
		0.09365	0.040944	-0.0189023	-0.01579			0.09365	0.041957	-0.01382	0.053445
		0.0937	0.041952	-0.020067	-0.01741			0.0937	0.044115	-0.00821	0.054336
		0.09375	0.044473	-0.020067	-0.01903			0.09375	0.043499	-0.00391	0.050326
		0.0938	0.046993	-0.0197759	-0.01795			0.0938	0.041033	-0.00226	0.045426
		0.09385	0.046489	-0.0191935	-0.01471			0.09385	0.038567	-0.00358	0.043644
		0.0939	0.043968	-0.0183152	-0.01309			0.0939	0.035484	-0.00556	0.048099
		0.09395	0.041952	-0.018024	-0.01201			0.09395	0.031785	-0.00721	0.054336
		0.094	0.041448	-0.018024	-0.01147			0.094	0.030244	-0.00754	0.057009
		0.09405	0.042456	-0.018024	-0.00931			0.09405	0.033634	-0.00589	0.055673
		0.0941	0.045481	-0.0183152	-0.00607			0.0941	0.039183	-0.00259	0.051217
		0.09415	0.048001	-0.0191935	-0.00445			0.09415	0.042266	5.19e-05	0.047208
		0.0942	0.047497	-0.0191935	-0.00445			0.0942	0.043499	0.002694	0.043644
		0.09425	0.045481	-0.0171505	-0.00391			0.09425	0.044732	0.005667	0.040525
		0.0943	0.04296	-0.01453	-0.00391			0.0943	0.046273	0.007648	0.038298
		0.09435	0.041448	-0.0136565	-0.00336			0.09435	0.046581	0.007318	0.037406
		0.0944	0.042456	-0.0148211	-0.00336			0.0944	0.042882	0.004345	0.04008
		0.09445	0.044473	-0.0174417	-0.00607			0.09445	0.037333	-0.00094	0.045426
		0.0945	0.047497	-0.0197759	-0.01147			0.0945	0.035176	-0.00589	0.04899
		0.09455	0.049514	-0.021814	-0.01849			0.09455	0.036717	-0.00787	0.049435
		0.0946	0.051034	-0.0229787	-0.02227			0.0946	0.03795	-0.00655	0.049881
		0.09465	0.050026	-0.0241433	-0.02173			0.09465	0.0361	-0.00391	0.050772
		0.0947	0.048001	-0.025308	-0.01957			0.0947	0.033326	-0.00325	0.049435
		0.09475	0.046993	-0.0261815	-0.01849			0.09475	0.033634	-0.00424	0.047653
		0.0948	0.048001	-0.0261815	-0.01471			0.0948	0.036409	-0.00655	0.047653
		0.09485	0.049514	-0.0250169	-0.01039			0.09485	0.03795	-0.00787	0.050772
		0.0949	0.050026	-0.0229787	-0.00661			0.0949	0.035792	-0.00424	0.053445
		0.09495	0.048001	-0.0212317	-0.00553			0.09495	0.03086	0.000382	0.055227
		0.095	0.044473	-0.0203581	-0.00553			0.095	0.024695	0.002364	0.057455
		0.09505	0.042456	-0.0209405	-0.00661			0.09505	0.019763	0.001703	0.060128
		0.0951	0.044473	-0.0226875	-0.00931			0.0951	0.016988	-0.00127	0.061464
		0.09515	0.048506	-0.0232698	-0.01201			0.09515	0.015447	-0.00556	0.062355
		0.0952	0.053555	-0.021814	-0.01201			0.0952	0.014831	-0.00854	0.064137
		0.09525	0.05658	-0.0197759	-0.01093			0.09525	0.016988	-0.0092	0.067256
		0.0953	0.05658	-0.0191935	-0.00877			0.0953	0.019454	-0.00754	0.069929
		0.09535	0.053555	-0.020067	-0.00607			0.09535	0.019146	-0.0049	0.069929
		0.0954	0.04901	-0.0209405	-0.00553			0.0954	0.016988	-0.0016	0.068592
		0.09545	0.045481	-0.0212317	-0.00715			0.09545	0.014522	0.002034	0.066365
		0.0955	0.045481	-0.0203581	-0.00985			0.0955	0.012056	0.006657	0.065028
		0.09555	0.048506	-0.0191935	-0.01147			0.09555	0.011748	0.008969	0.064137
		0.0956	0.05053	-0.0183152	-0.01147			0.0956	0.014214	0.007979	0.06191
		0.09565	0.052043	-0.0177328	-0.01201			0.09565	0.014522	0.004676	0.059237
		0.0957	0.051034	-0.0174417	-0.01471			0.0957	0.012673	-0.00028	0.058791
		0.09575	0.049514	-0.0168593	-0.01849			0.09575	0.012056	-0.00523	0.06191
		0.0958	0.048001	-0.016277	-0.01849			0.0958	0.012673	-0.00754	0.065919
		0.09585	0.048506	-0.0171505	-0.01363			0.09585	0.014831	-0.00754	0.066365
		0.0959	0.049514	-0.018024	-0.00715			0.0959	0.017605	-0.00655	0.063692
		0.09595	0.050026	-0.0191935	-0.00607			0.09595	0.020379	-0.00688	0.059682
		0.096	0.04901	-0.0203581	-0.00877			0.096	0.024078	-0.00754	0.057009
		0.09605	0.048001	-0.021814	-0.01147			0.09605	0.029011	-0.00986	0.055673
		0.0961	0.047497	-0.0232698	-0.01093			0.0961	0.032093	-0.0125	0.054782
		0.09615	0.048001	-0.0244345	-0.00931			0.09615	0.03086	-0.01349	0.052999
		0.0962	0.04901	-0.0250169	-0.00985			0.0962	0.026544	-0.01283	0.049881
		0.09625	0.048001	-0.0250169	-0.01309			0.09625	0.020996	-0.01283	0.048099
		0.0963	0.044977	-0.025308	-0.01633			0.0963	0.015755	-0.01382	0.046762
		0.09635	0.044473	-0.0267639	-0.01525			0.09635	0.012365	-0.01349	0.045871
		0.0964	0.045481	-0.0276422	-0.01147			0.0964	0.011748	-0.01184	0.044535
		0.09645	0.048001	-0.0276422	-0.00715			0.09645	0.011132	-0.01052	0.042753
		0.0965	0.051034	-0.0285157	-0.00607			0.0965	0.011132	-0.01052	0.041416
		0.09655	0.054059	-0.0299715	-0.00985			0.09655	0.012981	-0.01052	0.042753
		0.0966	0.055572	-0.0302627	-0.01471			0.0966	0.016064	-0.01118	0.046762
		0.09665	0.055068	-0.029098	-0.01633			0.09665	0.020379	-0.01349	0.04899
		0.0967	0.054059	-0.0279334	-0.01417			0.0967	0.023154	-0.0158	0.048544
		0.09675	0.054563	-0.0276422	-0.01309			0.09675	0.023462	-0.01613	0.045871
		0.0968	0.055068	-0.029098	-0.01525			0.0968	0.021921	-0.01481	0.043644
		0.09685	0.055068	-0.0311362	-0.01903			0.09685	0.021304	-0.0125	0.042307
		0.0969	0.056076	-0.0317185	-0.01849			0.0969	0.022845	-0.01184	0.042307
		0.09695	0.055572	-0.0308451	-0.01363			0.09695	0.025003	-0.0125	0.044089
		0.097	0.053555	-0.0288068	-0.00877			0.097	0.026236	-0.01448	0.047208
		0.09705	0.052043	-0.0267639	-0.00607			0.09705	0.027777	-0.01547	0.051217
		0.0971	0.051034	-0.0261815	-0.00607			0.0971	0.031477	-0.01448	0.054782
		0.09715	0.05053	-0.0267639	-0.00607			0.09715	0.033634	-0.01085	0.057009
		0.0972	0.05053	-0.0270599	-0.00661			0.0972	0.031477	-0.00787	0.056118
		0.09725	0.052043	-0.0276422	-0.00823			0.09725	0.027161	-0.00754	0.055673
		0.0973	0.052547	-0.0279334	-0.01039			0.0973	0.025003	-0.00854	0.058346
		0.09735	0.052547	-0.0270599	-0.01093			0.09735	0.026853	-0.00787	0.063692
		0.0974	0.052043	-0.0258904	-0.00823			0.0974	0.032093	-0.00622	0.067701
		0.09745	0.051034	-0.0255992	-0.00553			0.09745	0.037642	-0.00622	0.06681
		0.0975	0.051034	-0.0270599	-0.00445			0.0975	0.042266	-0.00754	0.062801
		0.09755	0.052043	-0.0296803	-0.00661			0.09755	0.046273	-0.00721	0.056118
		0.0976	0.052043	-0.0320097	-0.00985			0.0976	0.047506	-0.0049	0.051217
		0.09765	0.05053	-0.0320097	-0.01147			0.09765	0.045656	-0.00424	0.04899
		0.0977	0.04901	-0.0311362	-0.00985			0.0977	0.042266	-0.00523	0.049881
		0.09775	0.049514	-0.0317185	-0.00553			0.09775	0.040416	-0.00622	0.051217
		0.0978	0.051539	-0.0328833	-0.00174			0.0978	0.040724	-0.00821	0.052554
		0.09785	0.054563	-0.0337568	-0.00228			0.09785	0.041649	-0.01118	0.052108
		0.0979	0.058092	-0.0334655	-0.00823			0.0979	0.041649	-0.01283	0.050326
		0.09795	0.059605	-0.032592	-0.01525			0.09795	0.042266	-0.01349	0.049435
		0.098	0.060109	-0.0320097	-0.01795			0.098	0.042574	-0.01547	0.049435
		0.09805	0.059605	-0.0314273	-0.01795			0.09805	0.040108	-0.01811	0.052108
		0.0981	0.059101	-0.0308451	-0.01849			0.0981	0.034867	-0.02043	0.056564
		0.09815	0.060613	-0.0305538	-0.02065			0.09815	0.031785	-0.02109	0.059682
		0.0982	0.06263	-0.0305538	-0.01957			0.0982	0.034251	-0.02142	0.060573
		0.09825	0.06415	-0.0308451	-0.01579			0.09825	0.040108	-0.02307	0.060128
		0.0983	0.064654	-0.0317185	-0.01147			0.0983	0.044115	-0.02472	0.061019
		0.09835	0.066167	-0.0320097	-0.00931			0.09835	0.041957	-0.02472	0.063246
		0.0984	0.068183	-0.0317185	-0.00931			0.0984	0.036409	-0.02274	0.065474
		0.09845	0.069192	-0.0311362	-0.00823			0.09845	0.032093	-0.01976	0.06681
		0.0985	0.068183	-0.0308451	-0.00499			0.0985	0.03086	-0.01778	0.067701
		0.09855	0.066167	-0.0314273	-0.00066			0.09855	0.032401	-0.01679	0.069038
		0.0986	0.06415	-0.0328833	0.001494			0.0986	0.035484	-0.01646	0.070374
		0.09865	0.063638	-0.0337568	-0.0012			0.09865	0.038258	-0.01745	0.073047
		0.0987	0.063134	-0.0337568	-0.00715			0.0987	0.040416	-0.01877	0.077503
		0.09875	0.060109	-0.032592	-0.01201			0.09875	0.041341	-0.01877	0.083294
		0.0988	0.057084	-0.0308451	-0.01201			0.0988	0.042266	-0.01745	0.088195
		0.09885	0.055572	-0.0293892	-0.01093			0.09885	0.044115	-0.01646	0.090423
		0.0989	0.056076	-0.0285157	-0.01093			0.0989	0.047506	-0.01679	0.090423
		0.09895	0.058597	-0.0276422	-0.01093			0.09895	0.049356	-0.01745	0.089531
		0.099	0.061117	-0.0270599	-0.01255			0.099	0.049664	-0.01778	0.089531
		0.09905	0.06263	-0.0267639	-0.01417			0.09905	0.048431	-0.01811	0.089977
		0.0991	0.063134	-0.0267639	-0.01471			0.0991	0.046273	-0.01811	0.08864
		0.09915	0.06415	-0.0267639	-0.01363			0.09915	0.04504	-0.01976	0.085967
		0.0992	0.066167	-0.0264727	-0.01417			0.0992	0.045965	-0.02142	0.084185
		0.09925	0.067175	-0.0267639	-0.01471			0.09925	0.049047	-0.02142	0.08374
		0.0993	0.066167	-0.0261815	-0.01849			0.0993	0.050588	-0.0201	0.082403
		0.09935	0.063638	-0.0261815	-0.02443			0.09935	0.047814	-0.01844	0.079285
		0.0994	0.062125	-0.0258904	-0.02875			0.0994	0.042882	-0.01943	0.074384
		0.09945	0.062125	-0.0255992	-0.02605			0.09945	0.039491	-0.02274	0.070374
		0.0995	0.06415	-0.0250169	-0.02335			0.0995	0.0398	-0.02703	0.070374
		0.09955	0.067175	-0.0247257	-0.02335			0.09955	0.042882	-0.03066	0.072602
		0.0996	0.068183	-0.0241433	-0.02389			0.0996	0.046581	-0.03099	0.075275
		0.09965	0.067175	-0.0238522	-0.02173			0.09965	0.049664	-0.02868	0.07572
		0.0997	0.065158	-0.025308	-0.01957			0.0997	0.050588	-0.02505	0.073939
		0.09975	0.060613	-0.0270599	-0.01687			0.09975	0.05028	-0.02175	0.073493
		0.0998	0.05658	-0.0276422	-0.01687			0.0998	0.049972	-0.01877	0.073493
[truncated: 78,004 more rows]

## Sheet: Figure 2 - Panel B
	Figure 2B - Source Data for Decay Time for NMDA Receptor-Mediated EPSCs at Various Ages
		Grin2a+/+ Neonatal Mice													Grin2a+/- Neonatal Mice													Grin2a+/- Neonatal Mice
		Name	Leak	Amp	Width	FitAmp1	Tau1	FitAmp2	Tau2	% Fast	% Slow	Tau Weighted	Charge Transfer		Name	Leak	Amp	Width	FitAmp1	Tau1	FitAmp2	Tau2	% Fast	% Slow	Tau Weighted	Charge Transfer		Name	Leak	Amp	Width	FitAmp1	Tau1	FitAmp2	Tau2	% Fast	% Slow	Tau Weighted	Charge Transfer
		02_02_23 Cell 1.abf	111.781	41.661	139.313	6.302	54.926	34.613	170.648	0.154027	0.845973	152.824	9271.91		12_18_22 Cell 1.abf	208.109	47.825	164.595	139.628	123.346	66.256	386.682	0.678188	0.321812	208.091	35319.3		12_6_22 Cell 1.abf	167.646	30.959	206.464	148.308	182.281	19.172	1115.25	0.885527	0.114473	289.081	38756.6
		02_02_23 Cell 2.abf	164.113	105.825	85.627	33.373	27.814	73.591	163.392	0.312002	0.687998	121.091	18826.5		12_18_22 Cell 2.abf	203.207	55.556	169.27	193.739	158.646	8.373	4302.42	0.958572	0.0414275	330.312	39579.9		12_6_22 Cell 2.abf	17.262	38.279	208.57	2.733	2.844	16.719	328.239	0.1405	0.8595	282.521	3135.67
		02_02_23 Cell 3.abf	116.032	80.928	164.377	13.75	53.42	67.775	204.907	0.16866	0.83134	179.357	16724.9		12_18_22 Cell 3.abf	180.16	25.17	218.898	122.089	154.637	56.05	395.607	0.685358	0.314642	230.456	48222.5		12_6_22 Cell 3.abf	139.941	51.604	244.305	68.966	214.394	75.926	414.39	0.475982	0.524018	319.195	22293.9
		02_02_23 Cell 4.abf	168.547	163.728	163.857	10.629	3.151	153.376	173.119	0.064809	0.935191	162.104	40252.9		12_18_22 Cell 4.abf	198.034	44.688	148.147	59.038	50.172	140.179	201.632	0.29635	0.70365	156.747	35646		12_6_22 Cell 4.abf	97.503	17.113	264.614	10.255	16.356	87.988	318.131	0.104384	0.895616	286.631	36368.6
		02_02_23 Cell 5.abf	93.935	124.611	154.313	34.35	59.284	90.687	205.772	0.274719	0.725281	165.529	22131.6		12_18_22 Cell 5.abf	89.603	6.267	129.959	20.49	29.632	68.22	197.246	0.230977	0.769023	158.531	13988		12_6_22 Cell 5.abf	113.575	14.751	97.65	39.114	36.896	72.883	373.425	0.349241	0.650759	255.895	46006.4
		02_02_23 Cell 6.abf	162.983	139.344	80.668	118.269	83.702	15.106	987.104	0.88674	0.11326	186.021	24913.5		12_18_22 Cell 6.abf	127.265	12.066	138.57	31.196	26.033	99.74	177.505	0.238254	0.761746	141.416	18638.8		12_6_22 Cell 6.abf	183.976	27.185	188.601	159.919	156.516	27.649	469.745	0.852592	0.147408	202.688	36349.9
		02_02_23 Cell 7.abf	84.039	130.642	141.71	44.026	53.106	89.812	207.955	0.32895	0.67105	157.017	21989.5		12_18_22 Cell 7.abf	118.513	24.396	177.195	111.901	185.2	1.945	1666.58	0.982916	0.0170845	210.509	23887.1		12_6_22 Cell 7.abf	77.592	9.345	251.728	75.477	287.915	3.96	5217.03	0.950149	0.0498508	533.636	20784.9
		02_02_23 Cell 8.abf	120.29	108.144	91.677	93.418	90.626	7.25	656.396	0.927981	0.0720189	131.372	13508.3		12_18_22 Cell 8.abf	157.319	0.05	176.112	5.312	7.459	151.904	183.53	0.0337879	0.966212	177.581	32196.4		12_6_22 Cell 8.abf	114.463	18.52	327.545	9.449	64.933	105.682	359.292	0.0820717	0.917928	335.133	39850
		Average	127.715	111.86	127.693	44.2646	53.2536	66.5263	346.162	0.389736	0.610264	156.914	20952.4		Average	160.276	27.0022	165.343	85.4241	91.8906	74.0834	938.9	0.51305	0.48695	201.705	30934.7		12_6_22 Cell 9.abf	293.271	35.112	167.371	273.567	166.421	19.722	1378.06	0.932756	0.0672443	247.897	61170.2
		SEM	11.7489	13.2933	12.6574	14.4007	9.92873	16.8483	108.559	0.117237	0.117237	7.79704	3286.62		SEM	15.692	7.25961	9.82443	23.5231	25.0613	19.3767	512.118	0.127332	0.127332	21.3753	4019.31		Average	133.914	26.9853	217.428	87.532	125.395	47.7446	1108.17	0.530356	0.469644	305.853	33857.4
		N	8	8	8	8	8	8	8	8	8	8	8		N	8	8	8	8	8	8	8	8	8	8	8		SEM	25.8125	4.48064	21.7732	30.193	33.044	12.5209	529.383	0.125736	0.125736	31.3167	5545.83
																												N	9	9	9	9	9	9	9	9	9	9	9
		Grin2a+/+ Juevnile Mice													Grin2a+/- Juvenile Mice													Grin2a+/- Juvenile Mice
		Name	Leak	Amp	Width	FitAmp1	Tau1	FitAmp2	Tau2	% Fast	% Slow	Tau Weighted	Charge Transfer		Name	Leak	Amp	Width	FitAmp1	Tau1	FitAmp2	Tau2	% Fast	% Slow	Tau Weighted	Charge Transfer		Name	Leak	Amp	Width	FitAmp1	Tau1	FitAmp2	Tau2	% Fast	% Slow	Tau Weighted	Charge Transfer
		8_30_22 Cell 1 NMDAR.abf	556.096	224.422	75.046	130.561	36.36	99.446	150.982	0.567639	0.432361	85.9181	18152		8_15_22 Cell 1 NMDAR.abf	705.233	182.524	158.759	112.59	128.73	69.671	260.765	0.61774	0.38226	179.202	27917.8		1_6_23 Cell 1.abf	702.574	91.859	121.278	68.489	143.324	11.584	708.172	0.855332	0.144668	225.039	17214.7
		8_30_22 Cell 2 NMDAR.abf	493.151	225.151	63.21	183.231	50.372	37.722	299.743	0.829276	0.170724	92.9456	6703.15		8_15_22 Cell 2 NMDAR.abf	439.912	194.447	87.254	159.797	89.608	26.357	745.124	0.858413	0.141587	182.421	36260.5		1_6_23 Cell 2.abf	854.189	101.622	73.27	22.484	68.99	180.366	124.144	0.110841	0.889159	341.558	21566.1
		8_30_22 Cell 3 NMDAR.abf	456.311	264.636	73.644	221.608	57.695	38.626	533.604	0.851572	0.148428	128.333	35279.8		8_29_22 Cell 1 NMDAR.abf	367.62	120.295	104.316	77.97	54.081	41.047	291.376	0.655116	0.344884	135.92	14693.6		1_6_23 Cell 3.abf	582.526	217.401	120.001	189.958	118.559	19.509	2512.88	0.906864	0.0931364	184.38	62755.1
		8_30_22 Cell 4 NMDAR.abf	395.438	197.009	80.714	112.089	37.641	85.667	215.595	0.566805	0.433195	114.73	29026.8		8_29_22 Cell 2 NMDAR.abf	343.799	193.514	96.065	134.082	72.141	53.153	299.986	0.716116	0.283884	136.823	24390.8		1_6_23 Cell 4.abf	398.348	88.936	164.497	8.462	11.307	81.801	202.284	0.0937483	0.906252	213.926	22355.5
		8_30_22 Cell 5 NMDAR.abf	470.063	361.785	88.788	269.503	59.176	79.851	244.861	0.771432	0.228568	101.618	41767.8		8_29_22 Cell 3 NMDAR.abf	361.772	192.468	113.398	60.17	28.032	126.829	181.558	0.321766	0.678234	132.158	30627.4		1_6_23 Cell 5.abf	356.369	79.239	181.263	20.439	45.569	60.592	270.716	0.252237	0.747763	201.079	16787.1
		8_30_22 Cell 6 NMDAR.abf	402.641	197.314	71.63	61.685	21.776	129.429	98.794	0.322765	0.677235	73.9352	25531.3		8_29_22 Cell 4 NMDAR.abf	382.161	116.7	102.855	92.41	64.494	27.522	495.216	0.77052	0.22948	163.336	21442		1_6_23 Cell 6.abf	387.463	73.251	145.868	40.774	119.249	28.093	319.846	0.592069	0.407931	282.958	14021
		8_30_22 Cell 7 NMDAR.abf	341.287	245.708	88.678	71.254	28.728	139.432	141.297	0.3382	0.6618	103.226	26820.3		8_29_22 Cell 5 NMDAR.abf	335.628	131.658	141.514	115.894	123.236	19.57	625.111	0.855534	0.144466	195.74	25699.5		1_6_23 Cell 7.abf	451.957	134.571	172.231	122.345	178.052	4.946	2877.92	0.961144	0.0388558	410.109	34040.2
		8_30_22 Cell 8 NMDAR.abf	359.182	109.893	87.351	81.031	63.382	27.856	310.559	0.744175	0.255825	126.616	16573.3		8_29_22 Cell 6 NMDAR.abf	235.363	90.564	126.161	65.229	88.84	29.904	416.781	0.685661	0.314339	191.925	16026.3		1_6_23 Cell 8.abf	217.57	58.391	135.474	48.78	163.745	2.716	4834.87	0.947258	0.052742	265.578	17482.7
		8_30_22 Cell 9 NMDAR.abf	334.284	225.165	83.398	151.876	55.596	63.147	259.542	0.706324	0.293676	115.49	33384.8		8_29_22 Cell 7 NMDAR.abf	329.344	158.306	105.587	62.244	38.316	94.073	199.79	0.398191	0.601809	135.493	20425.3		Average	493.875	105.659	139.235	65.2164	106.099	48.7009	1481.35	0.589937	0.410063	265.578	25777.8
		8_30_22 Cell 10 NMDAR.abf	378.364	170.28	102.902	99.368	52.636	64.27	220.625	0.607243	0.392757	118.615	38908.6		8_29_22 Cell 8 NMDAR.abf	283.54	63.953	81.158	42.295	53.904	23.751	321.585	0.640387	0.359613	150.166	10415.8		SEM	73.0336	17.8241	12.3889	21.8577	20.8055	21.2369	614.572	0.135365	0.135365	27.3955	5710.62
		8_30_22 Cell 11 NMDAR.abf	245.117	144.735	68.966	92.378	37.542	54.019	228.537	0.63101	0.36899	108.017	12407.1		Average	378.437	144.443	111.707	92.2681	74.1382	51.1877	383.729	0.651944	0.348056	160.318	22789.9		N	8	8	8	8	8	8	8	8	8	8	8
		8_30_22 Cell 12 NMDAR.abf	316.42	151.984	93.339	45.796	36.383	104.266	133.864	0.305181	0.694819	104.115	11833.7		SEM	40.2632	14.8155	7.64521	11.853	10.627	11.2503	58.8429	0.0555892	0.0555892	8.00524	2476.63
		Average	395.696	209.84	81.4722	126.698	44.7739	76.9776	236.5	0.603469	0.396531	106.13	24699.1		N	10	10	10	10	10	10	10	10	10	10	10
		SEM	24.8941	18.9737	3.29566	19.7169	3.855	10.4045	33.1414	0.0559134	0.0559134	4.67534	3318.82
		N	12	12	12	12	12	12	12	12	12	12	12
		Grin2a+/+ Preadolescent Mice													Grin2a+/- Preadolescent Mice													Grin2a+/- Preadolescent Mice
		Name	Leak	Amp	Width	FitAmp1	Tau1	FitAmp2	Tau2	% Fast	% Slow	Tau Weighted	Charge Transfer		Name	Leak	Amp	Width	FitAmp1	Tau1	FitAmp2	Tau2	% Fast	% Slow	Tau Weighted	Charge Transfer		Name	Leak	Amp	Width	FitAmp1	Tau1	FitAmp2	Tau2	% Fast	% Slow	Tau Weighted	Charge Transfer
		1_21_19 Cell 1 NMDAR.abf	667.6	367.007	65.679	269.654	42.274	96.408	216.998	0.736635	0.263365	88.2902	43800.4		8_23_22 Cell 1 NMDAR.abf	410.894	108.841	76.331	92.603	107.726	5.516	2735.01	0.943783	0.0562175	255.425	14714.5		1_18_19 Cell 1 NMDAR.abf	329.139	252.81	205.51	142.502	145.687	103.604	356.867	0.579027	0.420973	234.588	65028.3
		1_21_19 Cell 2 NMDAR.abf	463.813	217.808	74.03	149.307	43.79	64.243	219.388	0.699166	0.300834	96.6158	28658.2		8_23_22 Cell 2 NMDAR.abf	415.5	170.681	101.109	113.671	60.807	57.428	262.672	0.664358	0.335642	128.561	25970.4		1_18_19 Cell 2 NMDAR.abf	277.942	181.693	177.49	162.097	172.472	15.047	844.32	0.915058	0.0849422	229.54	36932.1
		1_21_19 Cell 3 NMDAR.abf	358.047	305.242	81.785	226.038	56.887	81.406	292.997	0.735217	0.264783	119.405	34201.5		8_23_22 Cell 4 NMDAR.abf	451.37	196.335	64.286	129.676	75.681	22.609	565.744	0.851535	0.148465	148.438	-2396.12		1_18_19 Cell 3 NMDAR.abf	309.156	191.942	174.811	180.376	189.584	9.378	2370.33	0.950578	0.0494219	297.361	40113.5
		1_21_19 Cell 4 NMDAR.abf	266.576	185.654	64.58	146.642	43.685	39.44	398.958	0.78805	0.21195	118.985	25797		8_23_22 Cell 5 NMDAR.abf	521.273	136.503	120.615	179.693	91.379	8.823	5378.22	0.953198	0.0468024	338.816	23208.2		1_19_19 Cell 1 NMDAR.abf	804	160.172	195.584	71.559	146.32	90.226	283.133	0.442309	0.557691	222.619	32250.6
		9_14_22 Cell 1 NMDAR.abf	583.285	52.274	61.789	45.32	54.059	12.364	273.713	0.78566	0.21434	101.14	4078.3		8_23_22 Cell 6 NMDAR.abf	528.222	110.796	90.389	90.92	89.415	42.684	196.178	0.680519	0.319481	123.524	13679.1		1_19_19 Cell 2 NMDAR.abf	315.744	133.211	171.169	125.943	162.483	7.886	2933.24	0.941074	0.0589259	325.752	33410.8
		9_14_22 Cell 2 NMDAR.abf	450.015	137.936	65.242	89.108	38.879	48.137	168.501	0.649262	0.350738	84.3423	13932.5		8_23_22 Cell 7 NMDAR.abf	495.246	438.571	50.86	52.238	40.02	54.674	259.321	0.488607	0.511393	152.169	49762.1		1_19_19 Cell 3 NMDAR.abf	331.369	271.272	298.165	259.533	275.532	16.114	1825.15	0.941541	0.0584588	366.121	90788.7
		9_14_22 Cell 3 NMDAR.abf	327.498	172.888	69.187	133.53	49.782	37.496	305.71	0.780758	0.219242	105.892	20810.4		8_23_22 Cell 8 NMDAR.abf	333.406	132.231	90.178	411.794	38.5	33.181	825.144	0.925432	0.0745682	97.1587	15820.5		9_23_19 Cell 1 NMDAR nn.abf	0.192	176.526	269.077	71.212	182.271	104.455	356.926	0.405381	0.594619	286.124	52391.3
		9_14_22 Cell 4 NMDAR.abf	347.463	174.754	78.197	126.119	55.002	40.308	253.776	0.757804	0.242196	103.144	19440.2		8_23_22 Cell 9 NMDAR.abf	423.703	184.024	105.867	147.777	104.737	24.598	661.497	0.857299	0.142701	184.187	26131.7		Average	338.22	195.375	213.115	144.746	182.05	49.53	1281.42	0.739281	0.260719	280.301	50130.8
		9_14_22 Cell 5 NMDAR.abf	361.646	118.192	86.809	92.913	64.355	19.954	392.275	0.823208	0.176792	122.329	11564.1		8_23_22 Cell 10 NMDAR.abf	578.158	180.061	88.427	78.927	37.084	98.618	170.788	0.444546	0.555454	111.35	23294.1		SEM	89.4862	18.7191	19.0402	24.8178	16.8107	17.761	411.356	0.0954359	0.0954359	20.5573	8097.5
		9_14_22 Cell 6 NMDAR.abf	654.722	182.721	73.103	157.018	57.651	27.621	517.114	0.850405	0.149595	126.384	25170.6		9_14_22 Cell 1 NMDAR.abf	461.108	180.595	85.193	110.186	47.731	73.394	191.748	0.600207	0.399793	105.308	19945.3		N	7	7	7	7	7	7	7	7	7	7	7
		9_14_22 Cell 7 NMDAR.abf	466.374	184.403	65.181	148.53	46.983	39.073	180.857	0.791725	0.208275	74.8656	17083.3		Average	461.888	183.864	87.3255	140.748	69.308	42.1525	1124.63	0.740948	0.259052	164.494	21013
		9_14_22 Cell 8 NMDAR.abf	381.999	199.28	70.465	141.923	44.665	57.212	198.012	0.712697	0.287303	88.722	27827.9		SEM	22.4567	30.0197	6.36542	32.1936	8.84831	9.29664	531.63	0.0602632	0.0602632	24.3322	4159.13
		Average	444.086	191.513	71.3372	143.842	49.8343	46.9718	284.858	0.759216	0.240784	102.51	22697		N	10	10	10	10	10	10	10	10	10	10	10
		SEM	37.6503	23.5018	2.22798	17.0868	2.22354	7.06549	30.2615	0.0161456	0.0161456	4.81056	3075.31
		N	12	12	12	12	12	12	12	12	12	12	12
		Grin2a+/+ Adult Mice													Grin2a+/- Adult Mice													Grin2a+/- Adult Mice
		Name	Leak	Amp	Width	FitAmp1	Tau1	FitAmp2	Tau2	% Fast	% Slow	Tau Weighted	Charge Transfer		Name	Leak	Amp	Width	FitAmp1	Tau1	FitAmp2	Tau2	% Fast	% Slow	Tau Weighted	Charge Transfer		Name	Leak	Amp	Width	FitAmp1	Tau1	FitAmp2	Tau2	% Fast	% Slow	Tau Weighted	Charge Transfer
		2_2_23 Cell 1.abf	113.08	40.973	142.005	7.521	67.129	34.072	169.504	0.180824	0.819176	150.992	6541.78		8_10_22 Cell 1.abf	463.481	289.591	83.735	131.025	32.046	160.884	175.677	0.448856	0.551144	111.207	41690.5		2_10_23 Cell 1.abf	437.849	253.537	169.26	221.388	174.679	14.12	1595.84	0.940044	0.0599555	259.885	61674.4
		2_2_23 Cell 2.abf	169.615	102.48	85.13	12.712	14.788	87.63	120.796	0.126687	0.873313	107.366	10774.7		8_10_22 Cell 2.abf	806.306	213.469	92.409	183.197	93.418	11.7	1176.1	0.939968	0.0600317	158.413	32479.7		2_10_23 Cell 2.abf	498.652	211.147	192.578	182.214	181.604	16.09	1983.39	0.918862	0.0811381	327.798	58401.4
		2_2_23 Cell 3.abf	117.728	82.263	163.975	9.419	40.235	74.006	197.335	0.112904	0.887096	179.598	15412		8_10_22 Cell 3.abf	197.929	81.469	90.489	53.439	54.205	26.348	257.029	0.669771	0.330229	121.183	10702.4		2_10_23 Cell 3.abf	665.905	226.51	164.008	193.462	160.443	17.211	1333.29	0.918305	0.0816953	256.259	55444.1
		2_2_23 Cell 4.abf	166.318	203.779	143.586	62.135	56.352	142.697	204.832	0.303346	0.696654	159.791	34898.1		8_11_22 Cell 1.abf	633.196	157.169	75.98	68.289	29.981	89.841	151.024	0.431854	0.568146	98.7512	10463.5		2_10_23 Cell 4.abf	293.591	199.634	133.595	171.653	125.097	17.32	1229.75	0.908347	0.0916533	226.342	43325.8
		2_2_23 Cell 5.abf	93.875	127.825	154.158	44.747	72.637	83.037	217.293	0.350177	0.649823	166.638	22569.8		8_11_22 Cell 2.abf	409.421	206.891	75.982	121.097	41.47	84.415	215.447	0.589245	0.410755	112.932	26152.7		2_10_23 Cell 5.abf	555.228	146.188	61.309	115.247	72.306	20.089	1463.5	0.851562	0.148438	278.812	23523.9
		2_2_23 Cell 6.abf	171.519	155.63	98.892	70.277	35.227	90.841	205.503	0.436183	0.563817	131.231	20268		8_12_22 Cell 1.abf	741.839	260.826	77.512	221.904	70.677	22.857	1178.64	0.906615	0.093385	174.144	39394.6		Average	490.245	207.403	144.15	176.793	142.826	16.966	1521.16	0.907424	0.092576	269.819	48473.9
		2_2_23 Cell 7.abf	84.619	130.062	141.634	38.84	48.147	94.625	196.55	0.291013	0.708987	153.363	20193.2		8_12_22 Cell 2.abf	494.774	321.449	78.377	204.671	45.963	121.231	190.84	0.628014	0.371986	99.8552	39843.1		SEM	61.8741	17.7695	22.7422	17.479	20.1446	0.969679	130.915	0.0148908	0.0148908	16.7559	6965.62
		2_2_23 Cell 8.abf	120.15	108.285	91.697	93.838	91.46	6.839	737.922	0.93207	0.0679301	135.374	13684.5		8_12_22 Cell 3.abf	736.908	343.455	89.973	270.16	70.06	57.022	457.14	0.825718	0.174282	137.521	48795.9		N	5	5	5	5	5	5	5	5	5	5	5
		Average	129.613	118.912	127.635	42.4361	53.2469	76.7184	256.217	0.34165	0.65835	148.044	18042.8		Average	560.482	234.29	83.0571	156.723	54.7275	71.7873	475.237	0.680005	0.319995	126.751	31190.3
		SEM	12.3269	17.1937	10.8606	11.1934	8.49127	14.4799	69.6487	0.0931622	0.0931622	8.03366	3062.4		SEM	72.9143	30.9845	2.47767	26.904	7.75301	18.495	156.818	0.0689487	0.0689487	9.76101	5068.79
		N	8	8	8	8	8	8	8	8	8	8	8		N	8	8	8	8	8	8	8	8	8	8	8

## Sheet: Figure 2 - Panel D
	Figure 2D - Source Data for Representative Traces Showing Evoked Action-Potential Spiking in CA1 Pyramidal Cells from Juvenile Mice
			Grin2a+/+								Grin2a+/-								Grin2a-/-
			Time (ms)	Epoch 1 (mV)	Epoch 2 (mV)	Epoch 3 (mV)	Epoch 4 (mV)	Epoch 5 (mV)			Time (ms)	Epoch 1 (mV)	Epoch 2 (mV)	Epoch 3 (mV)	Epoch 4 (mV)	Epoch 5 (mV)			Time (ms)	Epoch 1 (mV)	Epoch 2 (mV)	Epoch 3 (mV)	Epoch 4 (mV)	Epoch 5 (mV)
			0.47	-61.4929							0.47	-60.3455							0.47	-61.6943
			0.47005	-61.5295							0.47005	-60.3577							0.47005	-61.6638
			0.4701	-61.5479							0.4701	-60.3455							0.4701	-61.6638
			0.47015	-61.5418							0.47015	-60.321							0.47015	-61.6821
			0.4702	-61.5173							0.4702	-60.3088							0.4702	-61.6638
			0.47025	-61.4929							0.47025	-60.321							0.47025	-61.6699
			0.4703	-61.4746							0.4703	-60.3455							0.4703	-61.6821
			0.47035	-61.5051							0.47035	-60.3638							0.47035	-61.676
			0.4704	-61.4929							0.4704	-60.3455							0.4704	-61.676
			0.47045	-61.4746							0.47045	-60.3149							0.47045	-61.6821
			0.4705	-61.5112							0.4705	-60.2966							0.4705	-61.6333
			0.47055	-61.5234							0.47055	-60.2844							0.47055	-61.6028
			0.4706	-61.5479							0.4706	-60.3027							0.4706	-61.5967
			0.47065	-61.5295							0.47065	-60.321							0.47065	-61.5906
			0.4707	-61.4746							0.4707	-60.3149							0.4707	-61.6333
			0.47075	-61.4746							0.47075	-60.2905							0.47075	-61.6699
			0.4708	-61.5112							0.4708	-60.2722							0.4708	-61.6638
			0.47085	-61.499							0.47085	-60.2539							0.47085	-61.6638
			0.4709	-61.4868							0.4709	-60.26							0.4709	-61.6699
			0.47095	-61.5356							0.47095	-60.2783							0.47095	-61.6516
			0.471	-61.5784							0.471	-60.2844							0.471	-61.6333
			0.47105	-61.5295							0.47105	-60.2783							0.47105	-61.5967
			0.4711	-61.499							0.4711	-60.2661							0.4711	-61.5845
			0.47115	-61.4868							0.47115	-60.2539							0.47115	-61.6028
			0.4712	-61.4685							0.4712	-60.2539							0.4712	-61.676
			0.47125	-61.4441							0.47125	-60.2722							0.47125	-61.7065
			0.4713	-61.4746							0.4713	-60.2905							0.4713	-61.6821
			0.47135	-61.5234							0.47135	-60.2966							0.47135	-61.6516
			0.4714	-61.5601							0.4714	-60.2844							0.4714	-61.615
			0.47145	-61.5662							0.47145	-60.2478							0.47145	-61.6211
			0.4715	-61.554							0.4715	-60.2356							0.4715	-61.6028
			0.47155	-61.5356							0.47155	-60.2417							0.47155	-61.5845
			0.4716	-61.5051							0.4716	-60.26							0.4716	-61.5723
			0.47165	-61.4441							0.47165	-60.2783							0.47165	-61.5906
			0.4717	-61.438							0.4717	-60.2844							0.4717	-61.6333
			0.47175	-61.4685							0.47175	-60.2783							0.47175	-61.6455
			0.4718	-61.5051							0.4718	-60.2539							0.4718	-61.6272
			0.47185	-61.5418							0.47185	-60.2539							0.47185	-61.5845
			0.4719	-61.5356							0.4719	-60.2417							0.4719	-61.5418
			0.47195	-61.5112							0.47195	-60.2539							0.47195	-61.554
			0.472	-61.4929	-41.3098						0.472	-60.2722	-40.4431						0.472	-61.5845	-41.145
			0.47205	-61.499	-41.2671						0.47205	-60.2905	-40.4553						0.47205	-61.6089	-41.1633
			0.4721	-61.4746	-41.2366						0.4721	-60.2844	-40.4797						0.4721	-61.6455	-41.1877
			0.47215	-61.4624	-41.2427						0.47215	-60.2722	-40.4492						0.47215	-61.6577	-41.1694
			0.4722	-61.4563	-41.2793						0.4722	-60.26	-40.4553						0.4722	-61.6638	-41.145
			0.47225	-61.5051	-41.2854						0.47225	-60.2539	-40.4736						0.47225	-61.6211	-41.1328
			0.4723	-61.5662	-41.3098						0.4723	-60.2539	-40.437						0.4723	-61.5845	-41.1572
			0.47235	-61.5662	-41.3342						0.47235	-60.2539	-40.4553						0.47235	-61.5906	-41.1694
			0.4724	-61.5173	-41.3464						0.4724	-60.2661	-40.4797						0.4724	-61.5906	-41.1816
			0.47245	-61.4807	-41.3342						0.47245	-60.2783	-40.4431						0.47245	-61.5784	-41.1633
			0.4725	-61.4746	-41.2793						0.4725	-60.2844	-40.4553						0.4725	-61.5601	-41.145
			0.47255	-61.4929	-41.2366						0.47255	-60.2661	-40.4797						0.47255	-61.554	-41.145
			0.4726	-61.4868	-41.2244						0.4726	-60.2478	-40.4553						0.4726	-61.5784	-41.1572
			0.47265	-61.4746	-41.2366						0.47265	-60.2295	-40.4614						0.47265	-61.6211	-41.145
			0.4727	-61.5051	-41.2427						0.4727	-60.2234	-40.5042						0.4727	-61.5906	-41.1572
			0.47275	-61.5295	-41.2549						0.47275	-60.2173	-40.4981						0.47275	-61.5418	-41.1389
			0.4728	-61.5173	-41.2732						0.4728	-60.2173	-40.4797						0.4728	-61.5295	-41.145
			0.47285	-61.5234	-41.2854						0.47285	-60.2356	-40.5042						0.47285	-61.5173	-41.1511
			0.4729	-61.5112	-41.2915						0.4729	-60.2539	-40.5042						0.4729	-61.5051	-41.1694
			0.47295	-61.499	-41.261						0.47295	-60.26	-40.4736						0.47295	-61.5112	-41.1572
			0.473	-61.4685	-41.2366						0.473	-60.2539	-40.4675						0.473	-61.5173	-41.145
			0.47305	-61.4319	-41.2183						0.47305	-60.2417	-40.4858						0.47305	-61.554	-41.1084
			0.4731	-61.4441	-41.2122						0.4731	-60.2173	-40.4981						0.4731	-61.6028	-41.1023
			0.47315	-61.5173	-41.2671						0.47315	-60.2051	-40.4797						0.47315	-61.5723	-41.1511
			0.4732	-61.5295	-41.2915						0.4732	-60.1929	-40.4858						0.4732	-61.5112	-41.1939
			0.47325	-61.5173	-41.2854						0.47325	-60.1868	-40.5042						0.47325	-61.5112	-41.1816
			0.4733	-61.4929	-41.2671						0.4733	-60.199	-40.4797						0.4733	-61.5173	-41.1694
			0.47335	-61.4624	-41.2488						0.47335	-60.2173	-40.4431						0.47335	-61.5234	-41.1389
			0.4734	-61.4441	-41.261						0.4734	-60.2295	-40.4553						0.4734	-61.5479	-41.1267
			0.47345	-61.4685	-41.2549						0.47345	-60.2417	-40.4858						0.47345	-61.5479	-41.1389
			0.4735	-61.4624	-41.2183						0.4735	-60.2478	-40.4797						0.4735	-61.554	-41.1389
			0.47355	-61.4868	-41.1877						0.47355	-60.2478	-40.4553						0.47355	-61.5723	-41.1389
			0.4736	-61.4929	-41.2366						0.4736	-60.2356	-40.4675						0.4736	-61.5479	-41.1694
			0.47365	-61.4807	-41.2915						0.47365	-60.2173	-40.5103						0.47365	-61.499	-41.1939
			0.4737	-61.4685	-41.2793						0.4737	-60.2051	-40.5164						0.4737	-61.5112	-41.1877
			0.47375	-61.4746	-41.2427						0.47375	-60.1868	-40.4919						0.47375	-61.499	-41.1939
			0.4738	-61.4868	-41.2183						0.4738	-60.199	-40.4858						0.4738	-61.4685	-41.1816
			0.47385	-61.5051	-41.2061						0.47385	-60.199	-40.5164						0.47385	-61.4868	-41.1633
			0.4739	-61.5051	-41.2427						0.4739	-60.2112	-40.5286						0.4739	-61.5112	-41.1389
			0.47395	-61.4807	-41.2549						0.47395	-60.2112	-40.5042						0.47395	-61.5112	-41.1145
			0.474	-61.4746	-41.2122	-21.2488					0.474	-60.2173	-40.4919	-19.8389					0.474	-61.5418	-41.1145	-21.5356
			0.47405	-61.4807	-41.2244	-21.2671					0.47405	-60.2234	-40.5103	-19.8572					0.47405	-61.5479	-41.145	-21.5295
			0.4741	-61.4868	-41.2244	-21.2915					0.4741	-60.2295	-40.5347	-19.8694					0.4741	-61.499	-41.2	-21.5112
			0.47415	-61.5051	-41.2427	-21.3403					0.47415	-60.2234	-40.5286	-19.8389					0.47415	-61.4685	-41.2305	-21.5112
			0.4742	-61.5112	-41.2549	-21.3586					0.4742	-60.2234	-40.5042	-19.8145					0.4742	-61.4929	-41.2244	-21.5295
			0.47425	-61.5112	-41.2671	-21.3037					0.47425	-60.2234	-40.5103	-19.8022					0.47425	-61.4807	-41.1755	-21.5356
			0.4743	-61.5051	-41.2427	-21.2793					0.4743	-60.2051	-40.5469	-19.8145					0.4743	-61.4746	-41.1389	-21.5295
			0.47435	-61.4685	-41.2305	-21.2671					0.47435	-60.1868	-40.5469	-19.8206					0.47435	-61.5112	-41.1084	-21.5173
			0.4744	-61.4563	-41.2244	-21.2671					0.4744	-60.1868	-40.5286	-19.8145					0.4744	-61.4929	-41.1206	-21.5112
			0.47445	-61.5051	-41.2427	-21.2732					0.47445	-60.199	-40.5164	-19.7961					0.47445	-61.5418	-41.1389	-21.5295
			0.4745	-61.5356	-41.2793	-21.3037					0.4745	-60.2234	-40.5286	-19.7778					0.4745	-61.5356	-41.1633	-21.5234
			0.47455	-61.5479	-41.2793	-21.3342					0.47455	-60.2356	-40.553	-19.7839					0.47455	-61.4807	-41.2	-21.4929
			0.4746	-61.554	-41.2488	-21.3464					0.4746	-60.2112	-40.5469	-19.8145					0.4746	-61.5112	-41.2183	-21.4868
			0.47465	-61.5234	-41.2366	-21.3403					0.47465	-60.1868	-40.5225	-19.8267					0.47465	-61.4929	-41.2	-21.499
			0.4747	-61.4929	-41.2366	-21.2671					0.4747	-60.1929	-40.5164	-19.8206					0.4747	-61.499	-41.1572	-21.499
			0.47475	-61.4807	-41.2488	-21.2671					0.47475	-60.2173	-40.5408	-19.8084					0.47475	-61.5173	-41.1267	-21.5234
			0.4748	-61.4441	-41.261	-21.2793					0.4748	-60.2295	-40.5591	-19.8145					0.4748	-61.499	-41.1389	-21.5173
			0.47485	-61.4929	-41.2305	-21.2671					0.47485	-60.2051	-40.553	-19.8145					0.47485	-61.5479	-41.145	-21.5112
			0.4749	-61.5601	-41.2244	-21.2488					0.4749	-60.1746	-40.5347	-19.8572					0.4749	-61.5967	-41.1572	-21.5295
			0.47495	-61.5662	-41.2366	-21.2854					0.47495	-60.1868	-40.5347	-19.8572					0.47495	-61.5356	-41.1694	-21.5295
			0.475	-61.5662	-41.2427	-21.3159					0.475	-60.1929	-40.5591	-19.8511					0.475	-61.499	-41.1816	-21.5112
			0.47505	-61.5418	-41.2549	-21.3281					0.47505	-60.1563	-40.5713	-19.8328					0.47505	-61.4868	-41.2122	-21.499
			0.4751	-61.499	-41.2793	-21.3464					0.4751	-60.144	-40.553	-19.8328					0.4751	-61.4563	-41.2244	-21.4685
			0.47515	-61.4868	-41.2488	-21.3342					0.47515	-60.1929	-40.5347	-19.8511					0.47515	-61.4868	-41.2	-21.4746
			0.4752	-61.4746	-41.2427	-21.2915					0.4752	-60.1868	-40.5347	-19.8633					0.4752	-61.499	-41.1755	-21.5479
			0.47525	-61.5051	-41.2	-21.2854					0.47525	-60.1685	-40.5591	-19.8694					0.47525	-61.4929	-41.2	-21.5723
			0.4753	-61.5356	-41.1877	-21.322					0.4753	-60.1929	-40.5713	-19.8511					0.4753	-61.5479	-41.2	-21.554
			0.47535	-61.5906	-41.2488	-21.2976					0.47535	-60.1807	-40.5469	-19.8328					0.47535	-61.5723	-41.2122	-21.5356
			0.4754	-61.615	-41.3037	-21.3037					0.4754	-60.1379	-40.5408	-19.8084					0.4754	-61.5112	-41.2	-21.5295
			0.47545	-61.5967	-41.2976	-21.3342					0.47545	-60.1502	-40.5286	-19.8206					0.47545	-61.4746	-41.2	-21.5234
			0.4755	-61.5662	-41.2854	-21.3403					0.4755	-60.144	-40.5652	-19.845					0.4755	-61.4807	-41.2244	-21.5112
			0.47555	-61.5234	-41.2427	-21.3525					0.47555	-60.1074	-40.5713	-19.8694					0.47555	-61.4868	-41.2488	-21.4624
			0.4756	-61.5112	-41.2061	-21.3342					0.4756	-60.1379	-40.5591	-19.8694					0.4756	-61.4624	-41.2305	-21.4502
			0.47565	-61.4868	-41.1939	-21.2854					0.47565	-60.1318	-40.5286	-19.845					0.47565	-61.4685	-41.2	-21.499
			0.4757	-61.5051	-41.1877	-21.2915					0.4757	-60.0891	-40.5286	-19.8328					0.4757	-61.5112	-41.2183	-21.554
			0.47575	-61.5356	-41.2122	-21.322					0.47575	-60.1074	-40.5347	-19.8328					0.47575	-61.5295	-41.2244	-21.5601
			0.4758	-61.5906	-41.261	-21.3037					0.4758	-60.1196	-40.5591	-19.8389					0.4758	-61.5112	-41.2122	-21.5356
			0.47585	-61.6211	-41.2976	-21.2915					0.47585	-60.083	-40.5408	-19.8511					0.47585	-61.4929	-41.2061	-21.4929
			0.4759	-61.6028	-41.2915	-21.3464					0.4759	-60.0891	-40.5164	-19.8694					0.4759	-61.4929	-41.1939	-21.4624
			0.47595	-61.554	-41.2732	-21.3647					0.47595	-60.1257	-40.4981	-19.8877					0.47595	-61.4685	-41.2	-21.4502
			0.476	-61.5051	-41.2427	-21.3037	-0.6079				0.476	-60.1013	-40.5103	-19.8816	-0.1013				0.476	-61.4502	-41.2366	-21.4563	-1.2183
			0.47605	-61.4624	-41.2366	-21.2549	-0.553				0.47605	-60.1013	-40.5286	-19.8633	-0.0891				0.47605	-61.4685	-41.2122	-21.4624	-1.2549
			0.4761	-61.4563	-41.2305	-21.2671	-0.5103				0.4761	-60.1196	-40.5225	-19.8633	-0.0647				0.4761	-61.5112	-41.1816	-21.4685	-1.2305
			0.47615	-61.4685	-41.2244	-21.2549	-0.4919				0.47615	-60.1257	-40.5042	-19.8755	-0.0769				0.47615	-61.5295	-41.2061	-21.499	-1.1939
			0.4762	-61.4868	-41.2305	-21.2488	-0.4981				0.4762	-60.1013	-40.4736	-19.8938	-0.1074				0.4762	-61.5479	-41.2122	-21.5051	-1.2061
			0.47625	-61.5479	-41.2427	-21.2732	-0.5164				0.47625	-60.0891	-40.4797	-19.9121	-0.1257				0.47625	-61.5479	-41.2061	-21.499	-1.2244
			0.4763	-61.5845	-41.2732	-21.3098	-0.5652				0.4763	-60.1196	-40.4981	-19.9121	-0.1196				0.4763	-61.5418	-41.2122	-21.4868	-1.2244
			0.47635	-61.5723	-41.2976	-21.3342	-0.6079				0.47635	-60.1196	-40.5103	-19.906	-0.0952				0.47635	-61.499	-41.2183	-21.4624	-1.2305
			0.4764	-61.5234	-41.2854	-21.3342	-0.6079				0.4764	-60.0952	-40.5164	-19.906	-0.0891				0.4764	-61.4685	-41.2549	-21.4319	-1.2366
			0.47645	-61.4624	-41.261	-21.322	-0.5835				0.47645	-60.1013	-40.4981	-19.8999	-0.0891				0.47645	-61.4502	-41.2793	-21.4258	-1.2427
			0.4765	-61.4441	-41.2549	-21.3037	-0.5408				0.4765	-60.1318	-40.4858	-19.906	-0.1135				0.4765	-61.4624	-41.2305	-21.4502	-1.2732
			0.47655	-61.4319	-41.2305	-21.2732	-0.5347				0.47655	-60.1318	-40.4858	-19.9121	-0.1257				0.47655	-61.4929	-41.1816	-21.4807	-1.2549
			0.4766	-61.4258	-41.2427	-21.2427	-0.5286				0.4766	-60.1074	-40.5042	-19.9182	-0.1074				0.4766	-61.5234	-41.2183	-21.5479	-1.2183
			0.47665	-61.438	-41.2366	-21.2427	-0.5225				0.47665	-60.1074	-40.5225	-19.9304	-0.083				0.47665	-61.5295	-41.2183	-21.5662	-1.2183
			0.4767	-61.4563	-41.2488	-21.2793	-0.5164				0.4767	-60.1379	-40.5164	-19.9243	-0.0586				0.4767	-61.5356	-41.2061	-21.5356	-1.2366
			0.47675	-61.5051	-41.2915	-21.322	-0.5286				0.47675	-60.144	-40.4858	-19.906	-0.0647				0.47675	-61.5173	-41.2122	-21.4746	-1.2366
			0.4768	-61.5356	-41.3098	-21.3586	-0.553				0.4768	-60.1196	-40.4675	-19.8877	-0.083				0.4768	-61.499	-41.2244	-21.4319	-1.2366
			0.47685	-61.5112	-41.3037	-21.3525	-0.5774				0.47685	-60.1135	-40.4675	-19.8816	-0.0891				0.47685	-61.4746	-41.2183	-21.4319	-1.2305
			0.4769	-61.4868	-41.261	-21.3342	-0.5408				0.4769	-60.144	-40.4919	-19.8755	-0.0708				0.4769	-61.4624	-41.2549	-21.4563	-1.2183
			0.47695	-61.499	-41.2427	-21.322	-0.4858				0.47695	-60.1624	-40.5042	-19.8816	-0.0525				0.47695	-61.4441	-41.2488	-21.4746	-1.2488
			0.477	-61.499	-41.2366	-21.3342	-0.4919				0.477	-60.144	-40.4981	-19.8999	-0.0525				0.477	-61.4929	-41.1939	-21.4746	-1.2427
			0.47705	-61.5051	-41.2305	-21.3098	-0.5103				0.47705	-60.1379	-40.4858	-19.9182	-0.0586				0.47705	-61.5112	-41.1939	-21.4807	-1.2183
			0.4771	-61.5173	-41.2244	-21.2793	-0.5164				0.4771	-60.1563	-40.4797	-19.9243	-0.0708				0.4771	-61.499	-41.2183	-21.499	-1.2244
			0.47715	-61.5173	-41.2183	-21.2854	-0.5347				0.47715	-60.1746	-40.4675	-19.9304	-0.083				0.47715	-61.4807	-41.1939	-21.5051	-1.2305
			0.4772	-61.5479	-41.2427	-21.3281	-0.553				0.4772	-60.1685	-40.4858	-19.9121	-0.0708				0.4772	-61.4807	-41.2122	-21.4685	-1.2122
			0.47725	-61.5723	-41.2793	-21.3892	-0.5774				0.47725	-60.1257	-40.4981	-19.8938	-0.0525				0.47725	-61.4746	-41.2183	-21.4441	-1.2061
			0.4773	-61.5418	-41.2854	-21.3892	-0.5957				0.4773	-60.1196	-40.5164	-19.8877	-0.0403				0.4773	-61.4685	-41.2	-21.4563	-1.2305
			0.47735	-61.4929	-41.2488	-21.3525	-0.5469				0.47735	-60.144	-40.5164	-19.8816	-0.0403				0.47735	-61.4441	-41.2488	-21.4563	-1.261
			0.4774	-61.4868	-41.2244	-21.3098	-0.4858				0.4774	-60.1502	-40.4858	-19.8755	-0.0647				0.4774	-61.4319	-41.2122	-21.4441	-1.2793
			0.47745	-61.5051	-41.2305	-21.2976	-0.4797				0.47745	-60.1318	-40.4797	-19.8877	-0.0708				0.47745	-61.4929	-41.1572	-21.4319	-1.261
			0.4775	-61.5173	-41.2305	-21.3098	-0.4919				0.4775	-60.1257	-40.4858	-19.8999	-0.0586				0.4775	-61.5173	-41.1816	-21.4319	-1.2305
			0.47755	-61.5295	-41.2244	-21.3098	-0.4919				0.47755	-60.1318	-40.5042	-19.9243	-0.0403				0.47755	-61.4868	-41.1755	-21.4624	-1.2366
			0.4776	-61.554	-41.2061	-21.2915	-0.4919				0.4776	-60.1563	-40.5286	-19.9426	-0.0403				0.4776	-61.4685	-41.1572	-21.4929	-1.2122
			0.47765	-61.5845	-41.2061	-21.322	-0.5042				0.47765	-60.1563	-40.5286	-19.9304	-0.0464				0.47765	-61.4624	-41.2061	-21.4685	-1.2061
			0.4777	-61.615	-41.2366	-21.3403	-0.5225				0.4777	-60.1318	-40.5164	-19.9243	-0.0647				0.4777	-61.4807	-41.2244	-21.4258	-1.2305
			0.47775	-61.5845	-41.2427	-21.3342	-0.5774				0.47775	-60.1196	-40.4919	-19.9121	-0.0769				0.47775	-61.4868	-41.2427	-21.4136	-1.2183
			0.4778	-61.5234	-41.2061	-21.3342	-0.5774				0.4778	-60.1318	-40.4736	-19.9243	-0.0769				0.4778	-61.4441	-41.2732	-21.4075	-1.2122
			0.47785	-61.5051	-41.1816	-21.3403	-0.5347				0.47785	-60.1563	-40.4675	-19.9487	-0.0647				0.47785	-61.4258	-41.2427	-21.3953	-1.2671
			0.4779	-61.499	-41.2	-21.3342	-0.5408				0.4779	-60.1318	-40.4797	-19.967	-0.0464				0.4779	-61.4685	-41.1816	-21.4136	-1.2488
			0.47795	-61.5051	-41.2122	-21.3098	-0.5408				0.47795	-60.1135	-40.5103	-19.9609	-0.0281				0.47795	-61.4929	-41.1939	-21.4319	-1.2061
			0.478	-61.5479	-41.2122	-21.2732	-0.5286	18.0249			0.478	-60.1074	-40.5347	-19.9426	-0.0281	19.9231			0.478	-61.4929	-41.2244	-21.4685	-1.2305	18.6658
			0.47805	-61.5662	-41.2244	-21.261	-0.5103	18.0249			0.47805	-60.144	-40.5286	-19.9487	-0.0342	19.9353			0.47805	-61.4746	-41.2061	-21.5173	-1.2	18.6353
			0.4781	-61.5662	-41.2183	-21.3159	-0.5103	18.0676			0.4781	-60.1624	-40.5164	-19.9731	-0.0586	19.9414			0.4781	-61.4624	-41.2122	-21.4868	-1.2183	18.623
			0.47815	-61.5845	-41.2427	-21.3342	-0.5164	18.1042			0.47815	-60.1502	-40.4981	-19.9793	-0.0586	19.9475			0.47815	-61.4685	-41.261	-21.4258	-1.2427	18.6108
			0.4782	-61.5601	-41.2549	-21.322	-0.5591	18.0981			0.4782	-60.1257	-40.4797	-19.9548	-0.0525	19.9475			0.4782	-61.499	-41.2915	-21.4136	-1.2305	18.6108
			0.47825	-61.5418	-41.1939	-21.3159	-0.5835	18.0737			0.47825	-60.1318	-40.4736	-19.967	-0.0403	19.9292			0.47825	-61.4868	-41.2671	-21.438	-1.2732	18.6475
			0.4783	-61.5356	-41.1694	-21.2915	-0.5286	18.1042			0.4783	-60.1685	-40.4858	-20.0037	-0.0403	19.9231			0.4783	-61.4685	-41.2488	-21.4563	-1.322	18.6719
			0.47835	-61.5051	-41.2	-21.2671	-0.4858	18.1226			0.47835	-60.1929	-40.5103	-19.9731	-0.0403	19.9109			0.47835	-61.4807	-41.2366	-21.4563	-1.2854	18.6719
			0.4784	-61.5173	-41.2122	-21.2854	-0.4981	18.0859			0.4784	-60.1807	-40.5225	-19.9487	-0.0525	19.8987			0.4784	-61.4868	-41.2122	-21.438	-1.261	18.6841
			0.47845	-61.5479	-41.2122	-21.2854	-0.5164	18.0554			0.47845	-60.1563	-40.5286	-19.9793	-0.0708	19.8987			0.47845	-61.4929	-41.2	-21.4624	-1.2488	18.6291
			0.4785	-61.5234	-41.2	-21.2976	-0.5408	18.0371			0.4785	-60.1563	-40.5164	-19.967	-0.0891	19.917			0.4785	-61.5112	-41.2244	-21.5295	-1.2488	18.5864
			0.47855	-61.5234	-41.1939	-21.3281	-0.5225	18.0432			0.47855	-60.1746	-40.5103	-19.9426	-0.083	19.9292			0.47855	-61.4929	-41.2488	-21.5051	-1.2854	18.5742
			0.4786	-61.5845	-41.2549	-21.3159	-0.5103	18.0737			0.4786	-60.199	-40.4981	-19.9731	-0.0708	19.9414			0.4786	-61.4807	-41.2549	-21.4502	-1.2854	18.5864
			0.47865	-61.5784	-41.2976	-21.3098	-0.5774	18.0981			0.47865	-60.1807	-40.4981	-19.9854	-0.0464	19.9414			0.47865	-61.4746	-41.2793	-21.4563	-1.2671	18.5864
			0.4787	-61.5051	-41.2366	-21.2976	-0.5774	18.0798			0.4787	-60.1624	-40.5042	-19.9854	-0.022	19.9353			0.4787	-61.438	-41.2976	-21.4807	-1.3342	18.5925
			0.47875	-61.5234	-41.1939	-21.2915	-0.4981	18.0981			0.47875	-60.1563	-40.5103	-20.0281	-0.0281	19.9292			0.47875	-61.4929	-41.2671	-21.4502	-1.3464	18.5864
			0.4788	-61.5234	-41.1939	-21.3098	-0.4919	18.0737			0.4788	-60.1624	-40.5286	-20.0159	-0.0403	19.9109			0.4788	-61.5356	-41.2366	-21.4685	-1.2915	18.6047
			0.47885	-61.4868	-41.2244	-21.3098	-0.5103	18.031			0.47885	-60.1868	-40.5347	-20.022	-0.0647	19.8987			0.47885	-61.5112	-41.2244	-21.4929	-1.2671	18.6291
			0.4789	-61.5112	-41.1939	-21.3037	-0.4736	18.0554			0.4789	-60.1929	-40.5408	-20.0525	-0.0769	19.8865			0.4789	-61.5112	-41.2366	-21.4746	-1.2671	18.6353
			0.47895	-61.6516	-41.1939	-21.2915	-0.4858	18.0676			0.47895	-60.4248	-40.5225	-20.0159	-0.083	19.9048			0.47895	-61.908	-41.2305	-21.5234	-1.2427	18.5925
			0.479	-62.3962	-41.2183	-21.2915	-0.5225	18.0554			0.479	-61.2854	-40.5103	-20.022	-0.0586	19.9109			0.479	-63.7756	-41.2305	-21.5112	-1.2366	18.5498
			0.47905	-63.9771	-41.2427	-21.2854	-0.5042	18.0432			0.47905	-62.323	-40.4981	-20.0525	-0.0403	19.9292			0.47905	-67.334	-41.2854	-21.4441	-1.2793	18.5315
			0.4791	-65.0696	-41.2488	-21.3037	-0.5408	18.031			0.4791	-62.4817	-40.4981	-20.022	-0.0098	19.9414			0.4791	-70.044	-41.322	-21.4746	-1.2854	18.5376
			0.47915	-64.5508	-41.2427	-21.322	-0.5957	18.0493			0.47915	-61.5784	-40.4981	-20.0342	0.0085	19.9536			0.47915	-69.5068	-41.3037	-21.4624	-1.3037	18.5742
			0.4792	-63.0188	-41.2061	-21.3281	-0.5225	18.0798			0.4792	-60.4309	-40.5042	-20.0525	0.0146	19.9597			0.4792	-66.3635	-41.2671	-21.4441	-1.3281	18.6047
			0.47925	-61.6943	-41.2	-21.3342	-0.4797	18.0798			0.47925	-59.7778	-40.5164	-20.022	0.0024	19.9658			0.47925	-63.0615	-41.2549	-21.4807	-1.3281	18.6414
			0.4793	-61.145	-41.2427	-21.322	-0.5164	18.031			0.4793	-59.6985	-40.5408	-20.0098	-0.0098	19.9597			0.4793	-61.1511	-41.2793	-21.4502	-1.2793	18.6353
			0.47935	-61.1694	-41.2183	-21.2732	-0.5103	18.0188			0.47935	-59.8633	-40.5347	-20.0342	-0.0159	19.9536			0.47935	-60.5957	-41.261	-21.4746	-1.261	18.5986
			0.4794	-61.3831	-41.2122	-21.2915	-0.4981	18.031			0.4794	-59.9915	-40.5103	-20.0037	-0.022	19.9414			0.4794	-60.6323	-41.2305	-21.5234	-1.261	18.5559
			0.47945	-61.5601	-41.2366	-21.3159	-0.5347	18.0371			0.47945	-60.0342	-40.4981	-19.9731	-0.022	19.9353			0.47945	-60.7178	-41.2671	-21.4807	-1.2671	18.5254
			0.4795	-61.5662	-41.2488	-21.3281	-0.5896	18.0615			0.4795	-60.0342	-40.4858	-19.9976	-0.0159	19.9292			0.4795	-60.7544	-41.3281	-21.4685	-1.2427	18.5315
			0.47955	-61.5112	-41.2671	-21.3403	-0.6018	18.0615			0.47955	-60.0281	-40.4858	-20.022	0.0024	19.9292			0.47955	-60.8032	-41.322	-21.4563	-1.2793	18.5559
			0.4796	-61.4868	-41.2549	-21.3403	-0.5835	18.0493			0.4796	-60.0281	-40.5103	-20.0037	0.0207	19.9353			0.4796	-60.8948	-41.2854	-21.4258	-1.3403	18.6047
			0.47965	-61.5051	-41.2061	-21.3159	-0.553	18.0493			0.47965	-60.0586	-40.5103	-19.9976	0.0207	19.9353			0.47965	-61.0046	-41.2671	-21.4441	-1.322	18.6291
			0.4797	-61.4868	-41.1816	-21.2976	-0.553	18.0493			0.4797	-60.083	-40.4919	-20.0464	0.0024	19.9536			0.4797	-61.1145	-41.2732	-21.438	-1.2732	18.6108
			0.47975	-61.4807	-41.2122	-21.2671	-0.5347	18.0493			0.47975	-60.0952	-40.4736	-20.0525	-0.022	19.9475			0.47975	-61.1877	-41.2854	-21.4197	-1.2549	18.5986
			0.4798	-61.5051	-41.2061	-21.2305	-0.5286	18.0676			0.4798	-60.0952	-40.4736	-20.0281	-0.0342	19.9353			0.4798	-61.2061	-41.2549	-21.4807	-1.2671	18.5864
			0.47985	-61.5479	-41.1816	-21.2854	-0.5591	18.0676			0.47985	-60.083	-40.5042	-20.0281	-0.0281	19.9292			0.47985	-61.2122	-41.2183	-21.4868	-1.2488	18.5742
			0.4799	-61.5723	-41.2122	-21.3525	-0.5652	18.0554			0.4799	-60.083	-40.4981	-20.0464	-0.0037	19.9109			0.4799	-61.2183	-41.2854	-21.4197	-1.2244	18.5437
			0.47995	-61.5662	-41.2793	-21.3709	-0.5896	18.0493			0.47995	-60.1074	-40.4736	-20.0464	0.0085	19.917			0.47995	-61.2305	-41.3281	-21.3892	-1.2549	18.5376
			0.48	-61.5601	-41.261	-21.3892	-0.6079	18.0493			0.48	-60.1257	-40.4858	-20.0159	-0.0159	19.9353			0.48	-61.2488	-41.3159	-21.4075	-1.3159	18.5681
			0.48005	-61.5418	-41.1939	-21.377	-0.614	18.0859			0.48005	-60.1379	-40.5103	-20.0098	-0.0281	19.9414			0.48005	-61.2793	-41.2976	-21.3953	-1.3342	18.5925
			0.4801	-61.5112	-41.1755	-21.3525	-0.6018	18.1226			0.4801	-60.1379	-40.4858	-20.0281	-0.022	19.9231			0.4801	-61.2915	-41.2976	-21.4014	-1.322	18.5864
			0.48015	-61.4746	-41.1939	-21.3342	-0.5408	18.0798			0.48015	-60.1257	-40.4675	-20.0464	-0.0098	19.9048			0.48015	-61.3342	-41.3037	-21.4258	-1.3098	18.5742
			0.4802	-61.4868	-41.1694	-21.3098	-0.5164	18.0371			0.4802	-60.1074	-40.5103	-20.022	-0.0281	19.9048			0.4802	-61.3709	-41.3159	-21.4563	-1.322	18.5681
			0.48025	-61.5234	-41.1572	-21.3098	-0.5347	18.031			0.48025	-60.1196	-40.5042	-20.0098	-0.0525	19.9292			0.48025	-61.3709	-41.2854	-21.4685	-1.322	18.5742
			0.4803	-61.5601	-41.1877	-21.3464	-0.5652	18.0249			0.4803	-60.1379	-40.4919	-20.022	-0.0281	19.9353			0.4803	-61.3647	-41.2732	-21.4685	-1.3037	18.5681
			0.48035	-61.5845	-41.2427	-21.4014	-0.5652	18.0493			0.48035	-60.1624	-40.5103	-20.0281	-0.0037	19.9048			0.48035	-61.3281	-41.3037	-21.4502	-1.2854	18.5376
			0.4804	-61.5662	-41.2549	-21.4319	-0.5896	18.0981			0.4804	-60.1624	-40.4858	-20.0342	-0.0281	19.917			0.4804	-61.3342	-41.3342	-21.3953	-1.2976	18.501
			0.48045	-61.5601	-41.2305	-21.4258	-0.5957	18.1226			0.48045	-60.1379	-40.4736	-20.0281	-0.0159	19.9414			0.48045	-61.3403	-41.3159	-21.3647	-1.3342	18.5132
			0.4805	-61.5601	-41.1939	-21.4014	-0.6018	18.1592			0.4805	-60.1257	-40.5042	-20.0159	0.0146	19.9109			0.4805	-61.3525	-41.2976	-21.3709	-1.322	18.5376
			0.48055	-61.5356	-41.1939	-21.3586	-0.5774	18.1226			0.48055	-60.1196	-40.4614	-20.0281	-0.0281	19.8987			0.48055	-61.3647	-41.2915	-21.4075	-1.3098	18.5376
			0.4806	-61.5051	-41.1877	-21.322	-0.5408	18.0493			0.4806	-60.1257	-40.4553	-20.0586	-0.0403	19.9353			0.4806	-61.4014	-41.3159	-21.4136	-1.3098	18.5315
			0.48065	-61.4929	-41.1572	-21.2976	-0.5103	18.0188			0.48065	-60.1502	-40.4736	-20.0464	-0.0159	19.9231			0.48065	-61.4624	-41.3098	-21.4441	-1.3037	18.5498
			0.4807	-61.5295	-41.145	-21.3037	-0.5164	18.0432			0.4807	-60.1685	-40.437	-20.0342	-0.0403	19.8926			0.4807	-61.4868	-41.2854	-21.4807	-1.2793	18.5559
			0.48075	-61.5906	-41.1755	-21.322	-0.5591	18.0615			0.48075	-60.1868	-40.4309	-20.0098	-0.0342	19.9292			0.48075	-61.4746	-41.2732	-21.4868	-1.2915	18.5559
			0.4808	-61.5967	-41.2488	-21.377	-0.5896	18.092			0.4808	-60.1807	-40.4553	-20.0159	-0.0098	19.9231			0.4808	-61.4441	-41.3098	-21.4441	-1.2915	18.5437
			0.48085	-61.5784	-41.2793	-21.4197	-0.614	18.1103			0.48085	-60.1563	-40.4248	-20.0464	-0.0525	19.8926			0.48085	-61.438	-41.322	-21.4075	-1.2976	18.4888
			0.4809	-61.554	-41.2488	-21.4258	-0.5957	18.1042			0.4809	-60.144	-40.4431	-20.0525	-0.0281	19.9292			0.4809	-61.438	-41.3281	-21.3892	-1.3159	18.4949
			0.48095	-61.5601	-41.322	-21.4014	-0.5957	18.1042			0.48095	-60.1502	-40.73	-20.0281	-0.0159	19.9414			0.48095	-61.438	-41.7004	-21.3831	-1.3037	18.5315
			0.481	-61.5601	-42.0544	-21.3586	-0.5835	18.092			0.481	-60.1746	-41.5784	-20.0159	-0.0647	19.9109			0.481	-61.4441	-43.5376	-21.4014	-1.3159	18.5376
			0.48105	-61.5234	-43.5986	-21.3037	-0.5652	18.0615			0.48105	-60.1929	-42.5977	-20.022	-0.0403	19.9475			0.48105	-61.4685	-47.0471	-21.4075	-1.3281	18.5437
			0.4811	-61.4624	-44.6607	-21.2915	-0.5408	18.0249			0.4811	-60.1868	-42.7625	-20.0403	-0.0525	19.9597			0.4811	-61.5112	-49.7449	-21.438	-1.2976	18.5498
			0.48115	-61.4685	-44.1724	-21.2915	-0.5103	18.0249			0.48115	-60.1502	-41.7859	-20.0586	-0.083	19.9353			0.48115	-61.5479	-49.165	-21.4624	-1.2793	18.5559
			0.4812	-61.5051	-42.616	-21.2976	-0.5347	18.0371			0.4812	-60.1074	-40.6018	-20.0464	-0.0525	19.9597			0.4812	-61.5295	-46.0156	-21.4685	-1.2915	18.5498
			0.48125	-61.4868	-41.2915	-21.3403	-0.6079	18.0554			0.48125	-60.0525	-39.9854	-20.0159	-0.0464	19.9841			0.48125	-61.4746	-42.7441	-21.4258	-1.2854	18.5254
			0.4813	-61.4258	-40.7727	-21.3892	-0.614	18.0615			0.4813	-59.9976	-39.9182	-20.0098	-0.0586	19.9536			0.4813	-61.4563	-40.8521	-21.4075	-1.2915	18.4521
			0.48135	-61.3525	-40.8398	-21.4075	-0.5957	18.0737			0.48135	-59.9426	-40.0342	-20.022	-0.0098	19.9597			0.48135	-61.4441	-40.3088	-21.3831	-1.2854	18.4644
			0.4814	-61.2976	-41.0046	-21.3892	-0.5652	18.0737			0.4814	-59.8938	-40.1563	-20.0464	0.0024	19.9902			0.4814	-61.438	-40.3394	-21.3892	-1.2732	18.5132
			0.48145	-61.2671	-41.0962	-21.3586	-0.5652	18.0798			0.48145	-59.845	-40.2112	-20.0525	-0.0281	19.9658			0.48145	-61.4441	-40.437	-21.4014	-1.3037	18.5254
			0.4815	-61.2427	-41.1084	-21.3464	-0.5896	18.0676			0.4815	-59.7717	-40.2295	-20.0403	-0.0403	19.9536			0.4815	-61.4563	-40.5042	-21.4319	-1.322	18.501
			0.48155	-61.1511	-41.1023	-21.3525	-0.5957	18.0188			0.48155	-59.6924	-40.2173	-20.022	-0.0159	19.9658			0.48155	-61.4868	-40.5774	-21.4441	-1.322	18.4766
			0.4816	-61.1023	-41.1267	-21.3525	-0.5469	18.0127			0.4816	-59.6069	-40.2356	-20.0281	-0.0281	19.9658			0.4816	-61.5295	-40.6384	-21.4502	-1.3037	18.4888
			0.48165	-61.084	-41.2	-21.3647	-0.5469	18.0127			0.48165	-59.5215	-40.2783	-20.0586	-0.0586	19.9475			0.48165	-61.4929	-40.7178	-21.4441	-1.3098	18.501
			0.4817	-61.0413	-41.2366	-21.3709	-0.6018	18.0371			0.4817	-59.436	-40.3088	-20.0769	-0.0342	19.9414			0.4817	-61.4258	-40.8337	-21.438	-1.3159	18.4766
			0.48175	-61.0046	-41.2183	-21.4014	-0.6262	18.0615			0.48175	-59.3567	-40.2905	-20.0769	-0.0098	19.978			0.48175	-61.3953	-40.8948	-21.4075	-1.3281	18.4277
			0.4818	-60.9375	-41.1755	-21.4319	-0.6262	18.0493			0.4818	-59.2835	-40.2844	-20.0647	-0.022	19.9719			0.4818	-61.3831	-40.9558	-21.3892	-1.3159	18.4705
			0.48185	-60.846	-41.1633	-21.4014	-0.614	18.0432			0.48185	-59.2224	-40.3088	-20.0525	-0.0464	19.9414			0.48185	-61.3586	-40.9863	-21.3831	-1.3037	18.501
			0.4819	-60.7849	-41.1694	-21.3647	-0.5774	18.0432			0.4819	-59.1675	-40.3149	-20.0708	-0.0281	19.9536			0.4819	-61.3586	-40.9863	-21.377	-1.3159	18.4766
			0.48195	-60.7361	-41.1877	-21.3647	-0.5713	18.0432			0.48195	-59.1126	-40.2966	-20.0891	-0.0098	19.978			0.48195	-61.3647	-40.9802	-21.4258	-1.322	18.501
			0.482	-60.6751	-41.1755	-21.3709	-0.6018	18.0188			0.482	-59.0454	-40.2783	-20.1074	-0.022	19.9597			0.482	-61.3709	-40.9741	-21.4319	-1.3098	18.4827
			0.48205	-60.6506	-41.1633	-21.3831	-0.5957	17.9822			0.48205	-58.96	-40.2783	-20.1074	-0.0464	19.9414			0.48205	-61.3831	-40.9863	-21.4136	-1.3098	18.4705
			0.4821	-60.5957	-41.1877	-21.4075	-0.5957	17.97			0.4821	-58.8684	-40.3088	-20.083	-0.0403	19.9536			0.4821	-61.3342	-41.0291	-21.4075	-1.2854	18.4949
			0.48215	-60.5225	-41.1877	-21.4197	-0.5896	18.0005			0.48215	-58.7891	-40.3149	-20.0647	-0.0098	19.9902			0.48215	-61.2793	-41.084	-21.4258	-1.2732	18.4705
			0.4822	-60.4553	-41.1939	-21.4502	-0.5713	18.0371			0.4822	-58.7097	-40.2966	-20.0708	-0.0159	19.9841			0.4822	-61.2854	-41.1145	-21.4197	-1.3403	18.4277
			0.48225	-60.4126	-41.2183	-21.499	-0.5774	18.0249			0.48225	-58.6426	-40.2661	-20.0952	-0.0403	19.9536			0.48225	-61.2732	-41.1084	-21.4258	-1.3342	18.4582
			0.4823	-60.3821	-41.2244	-21.4868	-0.5896	18.0249			0.4823	-58.5754	-40.2661	-20.1196	-0.0342	19.9658			0.4823	-61.2305	-41.0962	-21.3953	-1.3098	18.4582
			0.48235	-60.3394	-41.2366	-21.438	-0.6018	18.0249			0.48235	-58.5327	-40.2844	-20.1196	-0.0159	19.9963			0.48235	-61.2244	-41.1023	-21.3892	-1.2976	18.4827
			0.4824	-60.26	-41.2366	-21.4136	-0.5835	18.0371			0.4824	-58.4839	-40.2905	-20.1074	-0.0037	19.9963			0.4824	-61.2305	-41.1145	-21.4258	-1.2915	18.4888
			0.48245	-60.1929	-41.2183	-21.4075	-0.5652	18.0371			0.48245	-58.4351	-40.2722	-20.0891	-0.0159	19.9658			0.48245	-61.1939	-41.1084	-21.4563	-1.2915	18.4644
			0.4825	-60.1746	-41.2183	-21.4014	-0.5469	18.0005			0.4825	-58.3679	-40.2539	-20.083	-0.0403	19.9536			0.4825	-61.2	-41.0901	-21.438	-1.2793	18.4888
			0.48255	-60.1563	-41.2549	-21.3953	-0.5652	17.9822			0.48255	-58.2947	-40.26	-20.1135	-0.0342	19.978			0.48255	-61.1877	-41.1084	-21.4197	-1.2366	18.4949
			0.4826	-60.1257	-41.2854	-21.4014	-0.6018	18.031			0.4826	-58.2214	-40.2722	-20.1318	-0.0159	19.9841			0.4826	-61.0962	-41.145	-21.4136	-1.2427	18.4399
			0.48265	-60.0708	-41.3037	-21.4197	-0.6079	18.0554			0.48265	-58.1421	-40.2905	-20.1379	-0.0159	19.9658			0.48265	-61.0535	-41.2061	-21.4197	-1.3037	18.4277
			0.4827	-59.9854	-41.2976	-21.4624	-0.5896	18.0493			0.4827	-58.0689	-40.26	-20.1257	-0.0342	19.9414			0.4827	-61.0596	-41.2366	-21.438	-1.3464	18.4521
			0.48275	-59.9182	-41.2854	-21.4746	-0.5652	18.0371			0.48275	-58.0078	-40.2173	-20.1196	-0.0647	19.9597			0.48275	-61.0046	-41.2183	-21.4319	-1.322	18.4644
			0.4828	-59.8694	-41.2793	-21.4441	-0.553	18.031			0.4828	-57.959	-40.1868	-20.1074	-0.0586	19.9841			0.4828	-60.9741	-41.1816	-21.4075	-1.2976	18.4827
			0.48285	-59.7961	-41.2732	-21.4441	-0.5713	18.0249			0.48285	-57.8735	-40.1746	-20.1196	-0.0342	19.9902			0.48285	-60.968	-41.1389	-21.4197	-1.2671	18.4949
			0.4829	-59.7839	-41.2671	-21.4441	-0.5713	18.0249			0.4829	-57.7759	-40.1685	-20.1502	-0.022	19.9719			0.4829	-60.9192	-41.1511	-21.4563	-1.2488	18.4582
			0.48295	-59.7717	-41.2915	-21.5601	-0.5835	18.0005			0.48295	-57.6965	-40.144	-20.4309	-0.0281	19.9719			0.48295	-60.9436	-41.1755	-21.8774	-1.2549	18.4644
			0.483	-59.7107	-41.3159	-22.3169	-0.6018	17.9822			0.483	-57.6538	-40.083	-21.322	-0.0525	20.0085			0.483	-60.9009	-41.1939	-23.7329	-1.2244	18.4644
			0.48305	-59.6375	-41.3037	-23.8794	-0.5957	18.031			0.48305	-57.6172	-40.0159	-22.3535	-0.0586	20.0207			0.48305	-60.8032	-41.2183	-27.1875	-1.2061	18.3972
			0.4831	-59.5764	-41.2732	-24.9841	-0.5713	18.0737			0.4831	-57.5378	-39.9548	-22.4451	-0.0342	20.0024			0.4831	-60.791	-41.2549	-29.8181	-1.2183	18.3911
			0.48315	-59.5093	-41.2366	-24.5325	-0.5774	18.0798			0.48315	-57.4585	-39.9182	-21.4868	-0.0037	19.9658			0.48315	-60.7483	-41.2488	-29.281	-1.2549	18.4521
			0.4832	-59.4605	-41.2122	-22.9395	-0.5774	18.0615			0.4832	-57.428	-39.8694	-20.3394	0.0024	19.9719			0.4832	-60.6751	-41.2366	-26.1438	-1.2671	18.4766
			0.48325	-59.3872	-41.2183	-21.4868	-0.5774	18.0493			0.48325	-57.3914	-39.7778	-19.7351	-0.0159	19.9963			0.48325	-60.6567	-41.2	-22.8723	-1.2732	18.4644
			0.4833	-59.2896	-41.2183	-20.9436	-0.5713	18.0249			0.4833	-57.3181	-39.6802	-19.6863	-0.0403	20.0024			0.4833	-60.5957	-41.2183	-21.0168	-1.2244	18.4766
			0.48335	-59.2468	-41.2	-21.0168	-0.5225	18.0188			0.48335	-57.2571	-39.5886	-19.8572	-0.0342	19.9658			0.48335	-60.5469	-41.2305	-20.4492	-1.2	18.4888
			0.4834	-59.2224	-41.2427	-21.1877	-0.5103	18.0066			0.4834	-57.2327	-39.5154	-19.9854	-0.0098	19.9475			0.4834	-60.5225	-41.2305	-20.4797	-1.1816	18.4521
			0.48345	-59.1675	-41.2488	-21.2915	-0.5652	17.9883			0.48345	-57.1594	-39.4421	-20.0281	0.0024	19.9597			0.48345	-60.4187	-41.2305	-20.5896	-1.2	18.4216
			0.4835	-59.1248	-41.2244	-21.3647	-0.5835	18.031			0.4835	-57.0984	-39.375	-20.0464	0.0024	19.978			0.4835	-60.2783	-41.2366	-20.6751	-1.2305	18.4094
			0.48355	-59.0637	-41.2122	-21.3709	-0.5957	18.0371			0.48355	-57.0862	-39.2835	-20.0586	-0.022	19.9841			0.48355	-60.2051	-41.261	-20.7422	-1.261	18.4216
			0.4836	-58.9905	-41.1939	-21.4014	-0.6018	18.0249			0.4836	-57.0007	-39.1858	-20.0952	-0.0342	19.9658			0.4836	-60.1257	-41.3037	-20.8215	-1.2854	18.4277
			0.48365	-58.8989	-41.1816	-21.4441	-0.5713	18.0371			0.48365	-56.9458	-39.1126	-20.1318	-0.0159	19.9597			0.48365	-60.022	-41.2915	-20.8643	-1.2671	18.4766
			0.4837	-58.8135	-41.1939	-21.4136	-0.5408	18.0493			0.4837	-56.9519	-39.0393	-20.144	0.0146	19.9841			0.4837	-59.9365	-41.2427	-20.9497	-1.2549	18.5071
			0.48375	-58.7463	-41.1755	-21.377	-0.4981	18.0127			0.48375	-56.8909	-38.9844	-20.1379	0.0146	19.9963			0.48375	-59.8755	-41.2183	-21.0596	-1.2366	18.4888
			0.4838	-58.7219	-41.1816	-21.3953	-0.4797	17.9944			0.4838	-56.8665	-38.9233	-20.144	0.0024	19.978			0.4838	-59.7961	-41.1939	-21.1389	-1.2122	18.4766
			0.48385	-58.7341	-41.2305	-21.4136	-0.5042	17.9822			0.48385	-56.8543	-38.8379	-20.144	-0.0281	19.9536			0.48385	-59.7107	-41.1816	-21.1755	-1.2183	18.4766
			0.4839	-58.7341	-41.2305	-21.3831	-0.5713	17.9639			0.4839	-56.781	-38.7463	-20.1563	-0.0464	19.9475			0.4839	-59.6069	-41.1816	-21.2	-1.2183	18.4338
			0.48395	-58.6853	-41.2061	-21.3892	-0.614	17.9822			0.48395	-56.7627	-38.6548	-20.1746	-0.022	19.9719			0.48395	-59.4543	-41.1816	-21.1939	-1.2183	18.3911
			0.484	-58.606	-41.1939	-21.4258	-0.614	18.0066			0.484	-56.7322	-38.5938	-20.1868	-0.0098	19.9841			0.484	-59.3201	-41.2	-21.1816	-1.2244	18.3911
			0.48405	-58.5266	-41.1694	-21.438	-0.5774	18.0249			0.48405	-56.6589	-38.5266	-20.2112	0.0024	19.978			0.48405	-59.2529	-41.2366	-21.1816	-1.2732	18.4399
			0.4841	-58.4534	-41.1572	-21.4319	-0.5347	17.9761			0.4841	-56.6406	-38.49	-20.2173	-0.0159	19.9536			0.4841	-59.1797	-41.2122	-21.1816	-1.322	18.4644
			0.48415	-58.3984	-41.1389	-21.4136	-0.4981	17.97			0.48415	-56.6284	-38.4106	-20.2112	-0.0342	19.9353			0.48415	-59.0698	-41.1389	-21.2244	-1.3098	18.4521
			0.4842	-58.3984	-41.1206	-21.3892	-0.4736	17.9883			0.4842	-56.5491	-38.3252	-20.1929	-0.0525	19.9658			0.4842	-58.9783	-41.0901	-21.2732	-1.261	18.4582
			0.48425	-58.3862	-41.1145	-21.3647	-0.4858	17.9639			0.48425	-56.5247	-38.252	-20.1868	-0.0342	19.9902			0.48425	-58.9417	-41.0535	-21.3159	-1.2244	18.501
			0.4843	-58.4045	-41.1267	-21.377	-0.5164	17.9517			0.4843	-56.5247	-38.1848	-20.1929	-0.0098	19.9902			0.4843	-58.8318	-41.023	-21.3159	-1.2244	18.4705
			0.48435	-58.3984	-41.1389	-21.4258	-0.5652	17.9639			0.48435	-56.4636	-38.136	-20.199	0.0024	19.9658			0.48435	-58.6792	-40.9863	-21.3098	-1.2366	18.3911
			0.4844	-58.3496	-41.1267	-21.4197	-0.614	17.9761			0.4844	-56.4148	-38.0933	-20.2051	-0.0037	19.9475			0.4844	-58.5632	-40.9619	-21.2915	-1.2732	18.3911
			0.48445	-58.2703	-41.1023	-21.4319	-0.614	18.0127			0.48445	-56.4087	-38.0505	-20.2173	-0.0281	19.9597			0.48445	-58.4778	-40.9314	-21.2793	-1.2915	18.4155
			0.4845	-58.1787	-41.0718	-21.4868	-0.5835	18.0371			0.4845	-56.3721	-37.9651	-20.2234	-0.0403	19.9902			0.4845	-58.3435	-40.907	-21.2915	-1.3159	18.4399
			0.48455	-58.1299	-41.0413	-21.4868	-0.5408	18.0005			0.48455	-56.2988	-37.8857	-20.2112	-0.0281	20.0024			0.48455	-58.2397	-40.846	-21.2976	-1.3525	18.4338
			0.4846	-58.1116	-41.023	-21.4136	-0.4981	18.0005			0.4846	-56.2683	-37.8064	-20.1868	-0.0098	19.9902			0.4846	-58.1726	-40.7483	-21.3098	-1.3281	18.4399
			0.48465	-58.1116	-41.0107	-21.3709	-0.5042	18.0066			0.48465	-56.2622	-37.7332	-20.1502	0.0085	19.9902			0.48465	-58.1421	-40.6995	-21.3342	-1.2671	18.4766
			0.4847	-58.1116	-40.9985	-21.3892	-0.5408	17.9578			0.4847	-56.2195	-37.7026	-20.1196	-0.0098	19.9902			0.4847	-58.0811	-40.6506	-21.3892	-1.2549	18.501
			0.48475	-58.1177	-41.0046	-21.4136	-0.5591	17.915			0.48475	-56.1523	-37.6477	-20.083	-0.022	20.0207			0.48475	-57.9712	-40.5835	-21.4197	-1.2671	18.446
			0.4848	-58.1238	-40.9985	-21.4075	-0.5896	17.9639			0.4848	-56.1157	-37.5806	-20.0586	-0.0525	20.0452			0.4848	-57.8796	-40.5225	-21.4258	-1.2671	18.4033
			0.48485	-58.0994	-40.9619	-21.3892	-0.6201	18.0127			0.48485	-56.0974	-37.5012	-20.0281	-0.0525	20.033			0.48485	-57.7759	-40.5042	-21.4258	-1.2732	18.4216
			0.4849	-58.0139	-40.8948	-21.4624	-0.6384	18.0188			0.4849	-56.0669	-37.4219	-19.9976	-0.0464	20.0146			0.4849	-57.6843	-40.4675	-21.3953	-1.2915	18.4399
			0.48495	-57.9285	-40.8032	-21.499	-0.7483	18.0432			0.48495	-55.9998	-37.3486	-19.967	-0.2905	19.9963			0.48495	-57.5745	-40.4248	-21.3953	-1.676	18.4094
			0.485	-57.898	-40.7239	-21.4563	-1.4685	18.0554			0.485	-55.9753	-37.2937	-19.9426	-1.1755	20.0146			0.485	-57.5073	-40.3821	-21.3953	-3.5803	18.4094
			0.48505	-57.8918	-40.6812	-21.3953	-2.9761	18.0127			0.48505	-55.9753	-37.251	-19.9121	-2.2131	20.033			0.48505	-57.4463	-40.3149	-21.3892	-7.0776	18.4216
			0.4851	-57.8857	-40.6445	-21.3647	-4.0686	17.9883			0.4851	-55.9692	-37.196	-19.8572	-2.3535	20.0513			0.4851	-57.4036	-40.2295	-21.4075	-9.7022	18.4399
			0.48515	-57.8796	-40.6079	-21.3709	-3.5864	17.9761			0.48515	-55.9204	-37.135	-19.79	-1.4075	20.0513			0.48515	-57.3303	-40.1868	-21.438	-9.1223	18.4582
			0.4852	-57.8857	-40.6018	-21.377	-2.0178	17.9517			0.4852	-55.8777	-37.0862	-19.729	-0.2356	20.0146			0.4852	-57.2632	-40.1502	-21.4624	-5.9912	18.4094
			0.48525	-57.9102	-40.5957	-21.3586	-0.6384	17.9456			0.48525	-55.8594	-37.0129	-19.668	0.4053	20.0024			0.48525	-57.1899	-40.0769	-21.4502	-2.677	18.4033
			0.4853	-57.9041	-40.5408	-21.377	-0.1013	17.97			0.4853	-55.8594	-36.9519	-19.5947	0.4724	19.9963			0.4853	-57.0801	-40.0159	-21.4075	-0.7544	18.4338
			0.48535	-57.8369	-40.4553	-21.4258	-0.1807	18.031			0.48535	-55.835	-36.9031	-19.5215	0.2954	20.0269			0.48535	-56.9946	-39.9793	-21.3709	-0.199	18.4155
			0.4854	-57.7698	-40.3455	-21.4441	-0.376	18.0554			0.4854	-55.7739	-36.8665	-19.4605	0.1489	20.033			0.4854	-56.9336	-39.9304	-21.3525	-0.2539	18.3972
			0.48545	-57.7454	-40.2783	-21.4075	-0.4248	18.031			0.48545	-55.7373	-36.8359	-19.4055	0.0818	20.033			0.48545	-56.8543	-39.8877	-21.3403	-0.4248	18.3972
			0.4855	-57.7393	-40.2173	-21.3403	-0.4065	18.0066			0.4855	-55.7373	-36.7932	-19.3506	0.0513	20.0085			0.4855	-56.7993	-39.7656	-21.3342	-0.5225	18.4216
			0.48555	-57.7393	-40.1746	-21.3342	-0.4248	17.9883			0.48555	-55.7495	-36.7322	-19.2957	0.0391	20.0024			0.48555	-56.7566	-39.6741	-21.3464	-0.5286	18.4338
			0.4856	-57.7515	-40.1318	-21.3403	-0.437	17.9639			0.4856	-55.7312	-36.665	-19.2285	0.033	20.0146			0.4856	-56.7017	-39.6314	-21.3525	-0.5774	18.4277
			0.48565	-57.7637	-40.1013	-21.3403	-0.4736	17.9517			0.48565	-55.6763	-36.5979	-19.1614	0.0269	20.0391			0.48565	-56.6467	-39.5337	-21.3953	-0.6934	18.4033
			0.4857	-57.7942	-40.1013	-21.3342	-0.4981	17.9517			0.4857	-55.6397	-36.543	-19.0759	0.0269	20.0513			0.4857	-56.5735	-39.4788	-21.4136	-0.7727	18.4216
			0.48575	-57.8186	-40.1013	-21.3525	-0.5164	17.9639			0.48575	-55.6213	-36.5064	-18.9783	0.0146	20.0574			0.48575	-56.4636	-39.4116	-21.3586	-0.8215	18.4399
			0.4858	-57.7698	-40.022	-21.3709	-0.5591	17.9883			0.4858	-55.6213	-36.4758	-18.8684	-0.0098	20.0391			0.4858	-56.4087	-39.3445	-21.3159	-0.8643	18.4277
			0.48585	-57.7026	-39.9243	-21.377	-0.5774	18.031			0.48585	-55.603	-36.4514	-18.7891	-0.0464	20.0207			0.48585	-56.366	-39.3262	-21.2976	-0.9436	18.4033
			0.4859	-57.6782	-39.8755	-21.3586	-0.5225	18.0432			0.4859	-55.5725	-36.4148	-18.7097	-0.0525	20.0146			0.4859	-56.2866	-39.2285	-21.2793	-0.9924	18.4155
			0.48595	-57.6599	-39.8267	-21.3281	-0.4736	18.0188			0.48595	-55.542	-36.366	-18.6426	-0.0525	20.0269			0.48595	-56.2195	-39.0759	-21.2488	-1.0413	18.4338
			0.486	-57.6355	-39.7778	-21.2915	-0.4736	17.9639			0.486	-55.5237	-36.2988	-18.5693	-0.0464	20.0574			0.486	-56.1707	-39.0027	-21.2122	-1.0535	18.4582
			0.48605	-57.6477	-39.7351	-21.2793	-0.4858	17.9211			0.48605	-55.5237	-36.25	-18.5083	-0.0342	20.0757			0.48605	-56.1523	-38.9172	-21.1816	-1.0413	18.4399
			0.4861	-57.6477	-39.6802	-21.261	-0.4858	17.9394			0.4861	-55.5359	-36.189	-18.4412	-0.022	20.0696			0.4861	-56.1157	-38.8196	-21.1633	-1.0535	18.4155
			0.48615	-57.6782	-39.6497	-21.2793	-0.5042	17.9761			0.48615	-55.5237	-36.1523	-18.3496	-0.0281	20.0513			0.48615	-56.0608	-38.7647	-21.1511	-1.0901	18.4216
			0.4862	-57.7148	-39.6436	-21.2976	-0.5347	18.0005			0.4862	-55.4932	-36.1218	-18.2642	-0.0464	20.0513			0.4862	-56.0059	-38.7158	-21.0535	-1.0901	18.4399
			0.48625	-57.6538	-39.5825	-21.2671	-0.5896	17.97			0.48625	-55.4688	-36.0974	-18.1726	-0.0708	20.0574			0.48625	-55.9753	-38.6548	-20.9497	-1.1145	18.4277
			0.4863	-57.5928	-39.4849	-21.2366	-0.6323	17.97			0.4863	-55.4565	-36.0852	-18.1055	-0.083	20.0757			0.4863	-55.957	-38.606	-20.8704	-1.145	18.4277
			0.48635	-57.5989	-39.4543	-21.2244	-0.5835	18.0005			0.48635	-55.4627	-36.0547	-18.075	-0.0708	20.0818			0.48635	-55.9082	-38.5388	-20.7788	-1.1511	18.4277
			0.4864	-57.6233	-39.4238	-21.2244	-0.5286	18.0066			0.4864	-55.4688	-36.012	-18.02	-0.0586	20.0818			0.4864	-55.8594	-38.3984	-20.6873	-1.2061	18.4277
			0.48645	-57.6233	-39.4116	-21.2061	-0.5164	17.9639			0.48645	-55.4504	-35.9692	-17.9224	-0.0464	20.0818			0.48645	-55.8044	-38.3069	-20.6079	-1.1572	18.4888
			0.4865	-57.5989	-39.3994	-21.1816	-0.5225	17.9272			0.4865	-55.4138	-35.9265	-17.8308	-0.0281	20.0635			0.4865	-55.78	-38.2825	-20.5347	-1.1389	18.4644
			0.48655	-57.5867	-39.3872	-21.1267	-0.5469	17.9089			0.48655	-55.3833	-35.8899	-17.7698	-0.0342	20.0452			0.48655	-55.7617	-38.2214	-20.4919	-1.1755	18.4033
			0.4866	-57.6294	-39.3689	-21.145	-0.5713	17.915			0.4866	-55.365	-35.8594	-17.7332	-0.0342	20.0391			0.4866	-55.719	-38.1421	-20.4309	-1.1572	18.3789
			0.48665	-57.6599	-39.3811	-21.1939	-0.5591	17.9394			0.48665	-55.3772	-35.8289	-17.6477	-0.0464	20.0452			0.48665	-55.6641	-38.0933	-20.2783	-1.1939	18.4094
			0.4867	-57.5745	-39.314	-21.1816	-0.5774	17.9517			0.4867	-55.3833	-35.8044	-17.5501	-0.0464	20.0574			0.4867	-55.6458	-38.0872	-20.1379	-1.2488	18.4277
			0.48675	-57.5562	-39.2224	-21.145	-0.6201	17.97			0.48675	-55.3589	-35.7922	-17.5012	-0.0464	20.0574			0.48675	-55.6213	-38.0322	-20.0403	-1.2366	18.4399
			0.4868	-57.5745	-39.1797	-21.0962	-0.5896	17.9883			0.4868	-55.3406	-35.78	-17.4646	-0.0281	20.0452			0.4868	-55.5969	-37.9224	-19.9548	-1.3098	18.4399
			0.48685	-57.5317	-39.1675	-21.0657	-0.5347	17.9333			0.48685	-55.3406	-35.7495	-17.3731	-0.0098	20.033			0.48685	-55.5786	-37.8369	-19.8633	-1.3159	18.4399
			0.4869	-57.5134	-39.1614	-21.0657	-0.5408	17.8784			0.4869	-55.3467	-35.7251	-17.3059	0.0146	20.0024			0.4869	-55.5481	-37.782	-19.7534	-1.2427	18.4582
			0.48695	-57.5378	-39.137	-21.0535	-0.5774	17.7624			0.48695	-55.3711	-35.6824	-17.2693	0.0452	19.7339			0.48695	-55.5237	-37.6904	-19.6436	-1.2366	18.0737
			0.487	-57.5073	-39.1003	-20.9985	-0.5713	17.0117			0.487	-55.3894	-35.6519	-17.1838	0.0757	18.8489			0.487	-55.5115	-37.6111	-19.5886	-1.2488	16.1938
			0.48705	-57.5195	-39.0637	-20.9863	-0.5591	15.4736			0.48705	-55.3772	-35.6152	-17.1228	0.1062	17.8174			0.48705	-55.481	-37.5745	-19.5093	-1.2366	12.7331
			0.4871	-57.5684	-39.1003	-20.9558	-0.5896	14.4055			0.4871	-55.3589	-35.5969	-17.0923	0.1428	17.7258			0.4871	-55.4321	-37.5501	-19.3384	-1.2549	10.1269
			0.48715	-57.489	-39.1003	-20.9375	-0.614	14.8755			0.48715	-55.3467	-35.5786	-16.9946	0.1794	18.6963			0.48715	-55.4016	-37.5378	-19.2102	-1.2915	10.6885
			0.4872	-57.4646	-39.0027	-20.9314	-0.5957	16.4258			0.4872	-55.3406	-35.5481	-16.9336	0.2283	19.8743			0.4872	-55.3467	-37.4646	-19.1187	-1.3037	13.8318
			0.48725	-57.4768	-38.9478	-20.9192	-0.5652	17.854			0.48725	-55.365	-35.5298	-16.9153	0.2832	20.5029			0.48725	-55.365	-37.3975	-18.9905	-1.3281	17.0972
			0.4873	-57.4402	-38.9478	-20.8826	-0.5408	18.4094			0.4873	-55.3772	-35.5054	-16.8359	0.3381	20.5457			0.4873	-55.3955	-37.3364	-18.8867	-1.3403	18.9587
			0.48735	-57.4585	-38.9417	-20.8398	-0.5042	18.3606			0.48735	-55.3772	-35.4993	-16.7749	0.4053	20.3686			0.48735	-55.365	-37.2937	-18.8074	-1.2976	19.4897
			0.4874	-57.4951	-38.8928	-20.7788	-0.5164	18.1775			0.4874	-55.3528	-35.4871	-16.7566	0.4907	20.2283			0.4874	-55.3223	-37.2144	-18.6792	-1.261	19.447
			0.48745	-57.4646	-38.8806	-20.7544	-0.4919	18.0676			0.48745	-55.3406	-35.481	-16.6895	0.564	20.1733			0.48745	-55.3162	-37.135	-18.606	-1.261	19.3188
			0.4875	-57.5073	-38.8989	-20.7788	-0.4553	18.0188			0.4875	-55.3284	-35.4565	-16.604	0.6433	20.1733			0.4875	-55.2918	-37.1045	-18.5327	-1.2915	19.2151
			0.48755	-57.5378	-38.8989	-20.7727	-0.4736	18.0005			0.48755	-55.3284	-35.4199	-16.5857	0.7227	20.1733			0.48755	-55.2734	-37.1228	-18.3679	-1.2793	19.1235
			0.4876	-57.4463	-38.8684	-20.7361	-0.4981	17.9883			0.4876	-55.3406	-35.4016	-16.5369	0.7898	20.1672			0.4876	-55.2246	-37.1167	-18.2459	-1.2671	19.0381
			0.48765	-57.3853	-38.8318	-20.6873	-0.4492	17.9944			0.48765	-55.3467	-35.365	-16.4697	0.863	20.155			0.48765	-55.1758	-37.0557	-18.1299	-1.322	18.977
			0.4877	-57.4158	-38.7952	-20.6323	-0.3943	18.0066			0.4877	-55.3284	-35.3223	-16.4514	0.9363	20.1428			0.4877	-55.1819	-36.9824	-18.0017	-1.3525	18.9404
			0.48775	-57.4158	-38.7769	-20.6079	-0.3516	17.9822			0.48775	-55.304	-35.2979	-16.4392	0.9912	20.1123			0.48775	-55.2368	-36.9458	-17.9346	-1.322	18.916
			0.4878	-57.3914	-38.7952	-20.6079	-0.2905	17.9761			0.4878	-55.2856	-35.2612	-16.3843	1.0461	20.094			0.4878	-55.2795	-36.9153	-17.8186	-1.2732	18.8672
			0.48785	-57.4036	-38.7647	-20.5591	-0.2661	17.9639			0.48785	-55.2795	-35.2551	-16.3416	1.1072	20.0635			0.48785	-55.249	-36.8604	-17.7087	-1.2732	18.8061
			0.4879	-57.4524	-38.728	-20.5286	-0.2661	17.9456			0.4879	-55.2979	-35.249	-16.3293	1.1865	20.0391			0.4879	-55.2185	-36.7871	-17.666	-1.2854	18.7329
			0.48795	-57.489	-38.7647	-20.5347	-0.2295	17.9456			0.48795	-55.3101	-35.2307	-16.3049	1.272	20.033			0.48795	-55.1819	-36.7566	-17.5623	-1.2732	18.6597
			0.488	-57.4646	-38.8013	-20.4919	-0.2173	17.9578			0.488	-55.3101	-35.1941	-16.2378	1.3818	20.0452			0.488	-55.1636	-36.7871	-17.4036	-1.2671	18.6291
			0.48805	-57.428	-38.7341	-20.4614	-0.2356	17.9639			0.48805	-55.2918	-35.1331	-16.189	1.4917	20.0452			0.48805	-55.1514	-36.781	-17.2937	-1.2915	18.6475
			0.4881	-57.4097	-38.6914	-20.4492	-0.2112	17.9761			0.4881	-55.2673	-35.0964	-16.1951	1.6016	20.0391			0.4881	-55.1331	-36.7261	-17.1838	-1.3525	18.6841
			0.48815	-57.4097	-38.7158	-20.4065	-0.1013	17.9822			0.48815	-55.2429	-35.1025	-16.1646	1.6992	20.0207			0.48815	-55.1086	-36.6589	-17.0679	-1.3586	18.6902
			0.4882	-57.3853	-38.6914	-20.3699	-0.0037	17.9211			0.4882	-55.2368	-35.1086	-16.1096	1.7664	20.0146			0.4882	-55.127	-36.6284	-16.9885	-1.3159	18.6597
			0.48825	-57.3914	-38.6731	-20.3088	0.0146	17.9089			0.48825	-55.249	-35.072	-16.0974	1.8213	20.0207			0.48825	-55.1697	-36.6162	-16.9153	-1.261	18.6291
			0.4883	-57.428	-38.7036	-20.2356	0.0269	17.8967			0.4883	-55.2551	-35.0415	-16.0974	1.9006	20.0635			0.4883	-55.1758	-36.604	-16.8176	-1.2549	18.623
			0.48835	-57.4951	-38.7341	-20.2234	0.0757	17.9028			0.48835	-55.2551	-35.0354	-16.0608	2.0288	20.0696			0.48835	-55.1514	-36.5369	-16.781	-1.2549	18.6169
			0.4884	-57.5012	-38.7463	-20.2478	0.1184	17.9333			0.4884	-55.2307	-35.0354	-16.0059	2.1509	20.0452			0.4884	-55.1025	-36.5002	-16.7139	-1.2122	18.5925
			0.48845	-57.4707	-38.7402	-20.2417	0.1245	17.9394			0.48845	-55.2002	-35.011	-15.957	2.2363	20.0452			0.48845	-55.0476	-36.5125	-16.5735	-1.1633	18.5376
			0.4885	-57.4402	-38.728	-20.2356	0.1123	17.9211			0.4885	-55.188	-34.9744	-15.9509	2.3035	20.0757			0.4885	-55.0232	-36.5308	-16.4453	-1.1877	18.5071
			0.48855	-57.4341	-38.6975	-20.2051	0.1672	17.9517			0.48855	-55.1758	-34.9866	-15.9326	2.4011	20.0879			0.48855	-55.0415	-36.5064	-16.3782	-1.2427	18.5254
			0.4886	-57.428	-38.6426	-20.1379	0.2588	17.915			0.4886	-55.1758	-34.9866	-15.8716	2.511	20.0635			0.4886	-55.0598	-36.4697	-16.311	-1.2183	18.5376
			0.48865	-57.3853	-38.6243	-20.0769	0.3259	17.854			0.48865	-55.2002	-34.9377	-15.8411	2.6147	20.0513			0.48865	-55.0903	-36.427	-16.2134	-1.1633	18.5376
			0.4887	-57.3731	-38.6609	-20.022	0.3748	17.8479			0.4887	-55.2063	-34.9255	-15.8472	2.6453	20.1001			0.4887	-55.1147	-36.4209	-16.1585	-1.1023	18.5254
			0.48875	-57.3975	-38.6731	-19.9915	0.3992	17.8662			0.48875	-55.2124	-34.9316	-15.835	2.7307	20.1123			0.48875	-55.1147	-36.4209	-16.134	-1.0779	18.5193
			0.4888	-57.4768	-38.6731	-19.9915	0.4236	17.8784			0.4888	-55.2002	-34.8828	-15.7922	2.8345	20.1123			0.4888	-55.0781	-36.3965	-16.073	-1.0596	18.4949
			0.48885	-57.5012	-38.7036	-20.0342	0.4724	17.915			0.48885	-55.1758	-34.8706	-15.7556	2.8955	20.1733			0.48885	-55.0354	-36.3843	-15.9753	-0.9741	18.4644
			0.4889	-57.4707	-38.728	-20.0525	0.4846	17.9333			0.4889	-55.1758	-34.8828	-15.7495	2.9565	20.2283			0.4889	-55.0232	-36.3721	-15.8777	-0.8948	18.4094
			0.48895	-57.4219	-38.7158	-20.022	0.5151	17.9517			0.48895	-55.1697	-34.8401	-15.7434	3.0603	20.2649			0.48895	-55.0354	-36.3721	-15.7861	-0.8826	18.3911
			0.489	-57.4036	-38.6731	-19.9793	0.5518	17.9761			0.489	-55.1819	-34.8401	-15.7068	3.1274	20.3625			0.489	-55.0537	-36.3782	-15.6824	-0.8398	18.4399
			0.48905	-57.5806	-38.6304	-19.9121	0.6067	17.9517			0.48905	-55.4627	-34.8462	-15.658	3.158	20.4297			0.48905	-55.4871	-36.3843	-15.5969	-0.7849	18.4827
			0.4891	-58.4656	-38.6365	-19.8633	0.6738	17.9272			0.4891	-56.366	-34.8096	-15.6335	3.2434	20.4846			0.4891	-57.5134	-36.3599	-15.5664	-0.6812	18.4827
			0.48915	-60.144	-38.6731	-19.8328	0.7471	17.9272			0.48915	-57.4158	-34.7974	-15.6335	3.2983	20.5945			0.48915	-61.2366	-36.3355	-15.5176	-0.5896	18.4827
			0.4892	-61.2976	-38.6853	-19.8328	0.8142	17.9761			0.4892	-57.5195	-34.8279	-15.6152	3.3228	20.6555			0.4892	-64.0625	-36.3293	-15.4627	-0.4981	18.4582
			0.48925	-60.7788	-38.7036	-19.8328	0.8325	18.0066			0.48925	-56.5308	-34.7974	-15.5786	3.4143	20.7288			0.48925	-63.4338	-36.311	-15.4199	-0.4431	18.4277
			0.4893	-59.0759	-38.7219	-19.8633	0.8203	18.0615			0.4893	-55.3223	-34.8035	-15.5603	3.4631	20.8508			0.4893	-60.0647	-36.3355	-15.3772	-0.376	18.4094
			0.48935	-57.5684	-38.7402	-19.8755	0.8325	18.1042			0.48935	-54.6692	-34.8279	-15.5603	3.4814	20.9119			0.48935	-56.5308	-36.3416	-15.2979	-0.2844	18.385
			0.4894	-56.9275	-38.7341	-19.8389	0.8997	18.1348			0.4894	-54.6021	-34.7974	-15.5664	3.5608	21.0034			0.4894	-54.4922	-36.3293	-15.1941	-0.2173	18.3667
			0.48945	-56.9336	-38.6853	-19.7778	0.979	18.1531			0.48945	-54.773	-34.7668	-15.5542	3.6096	21.1133			0.48945	-53.8574	-36.311	-15.1392	-0.144	18.4033
			0.4895	-57.0984	-38.6609	-19.6985	1.0522	18.1653			0.4895	-54.9316	-34.7791	-15.5054	3.6401	21.1804			0.4895	-53.8635	-36.2988	-15.1025	-0.0647	18.4399
			0.48955	-57.1899	-38.6365	-19.668	1.0767	18.1653			0.48955	-55.0049	-34.773	-15.4749	3.7073	21.272			0.48955	-53.9917	-36.2927	-15.0537	0.0024	18.4338
			0.4896	-57.2205	-38.6426	-19.668	1.095	18.1714			0.4896	-55.0476	-34.7363	-15.4688	3.7622	21.4185			0.4896	-54.0955	-36.311	-15.0049	0.0818	18.4155
			0.48965	-57.3059	-38.6792	-19.6863	1.1499	18.2202			0.48965	-55.0659	-34.7241	-15.4749	3.7683	21.4978			0.48965	-54.2053	-36.2805	-15.0293	0.1733	18.4338
			0.4897	-57.3669	-38.7097	-19.6924	1.1987	18.2812			0.4897	-55.072	-34.7607	-15.4443	3.8171	21.5771			0.4897	-54.2847	-36.2134	-15.0293	0.2649	18.446
			0.48975	-57.3669	-38.7158	-19.7046	1.1987	18.3545			0.48975	-55.0781	-34.7485	-15.4138	3.8721	21.7114			0.48975	-54.3274	-36.2317	-14.9927	0.3442	18.4582
			0.4898	-57.3425	-38.7036	-19.7168	1.217	18.4216			0.4898	-55.0842	-34.718	-15.4016	3.8843	21.7969			0.4898	-54.4006	-36.2622	-14.9194	0.3992	18.4338
			0.48985	-57.3303	-38.7036	-19.7046	1.2476	18.4766			0.48985	-55.0903	-34.7241	-15.4138	3.8965	21.8579			0.48985	-54.48	-36.2805	-14.8523	0.4663	18.4216
			0.4899	-57.312	-38.7036	-19.6314	1.2781	18.501			0.4899	-55.1025	-34.7485	-15.4138	3.9575	21.9739			0.4899	-54.5471	-36.2805	-14.8218	0.5701	18.4827
			0.48995	-57.3364	-38.6853	-19.5642	1.3147	18.5132			0.48995	-55.1147	-34.7241	-15.3955	4.0124	22.102			0.48995	-54.6204	-36.2561	-14.773	0.6555	18.5315
			0.49	-57.3425	-38.6548	-19.5398	1.3818	18.5193			0.49	-55.1514	-34.6936	-15.365	4.0186	22.1997			0.49	-54.6875	-36.2195	-14.6814	0.7288	18.5315
			0.49005	-57.3242	-38.6243	-19.5276	1.4185	18.5193			0.49005	-55.1758	-34.6936	-15.3528	4.0369	22.3157			0.49005	-54.7302	-36.2012	-14.6509	0.7837	18.562
			0.4901	-57.3547	-38.6792	-19.5276	1.4978	18.562			0.4901	-55.1941	-34.7119	-15.3772	4.0979	22.4805			0.4901	-54.7913	-36.189	-14.6753	0.8508	18.5864
			0.49015	-57.3547	-38.7524	-19.5398	1.4978	18.6414			0.49015	-55.2124	-34.6936	-15.3772	4.1345	22.6208			0.49015	-54.8096	-36.1829	-14.6448	0.9302	18.5742
			0.4902	-57.3486	-38.7402	-19.5398	1.4734	18.7512			0.4902	-55.2063	-34.6631	-15.365	4.1345	22.7246			0.4902	-54.7852	-36.2256	-14.5898	1.0278	18.6291
			0.49025	-57.3731	-38.7097	-19.5642	1.4978	18.8306			0.49025	-55.2002	-34.6692	-15.3467	4.1772	22.8467			0.49025	-54.8218	-36.25	-14.5288	1.0889	18.6475
			0.4903	-57.4036	-38.7036	-19.5703	1.5466	18.8794			0.4903	-55.1941	-34.6875	-15.3345	4.2444	23.0115			0.4903	-54.8584	-36.2378	-14.4678	1.1133	18.6291
			0.49035	-57.428	-38.7036	-19.4971	1.5955	18.916			0.49035	-55.1758	-34.6692	-15.3406	4.2688	23.1457			0.49035	-54.8645	-36.2317	-14.4556	1.1621	18.7146
			0.4904	-57.428	-38.7341	-19.4299	1.6443	18.9404			0.4904	-55.1514	-34.6448	-15.3528	4.2749	23.2617			0.4904	-54.895	-36.2317	-14.4189	1.2292	18.7878
			0.49045	-57.4158	-38.7402	-19.4055	1.6687	18.9587			0.49045	-55.1453	-34.6509	-15.3284	4.3176	23.3716			0.49045	-54.9255	-36.2256	-14.3335	1.3147	18.8428
			0.4905	-57.4219	-38.6853	-19.3872	1.6809	18.977			0.4905	-55.1453	-34.657	-15.2918	4.3665	23.5181			0.4905	-54.9805	-36.2317	-14.3213	1.4001	18.9221
			0.49055	-57.4402	-38.7036	-19.3811	1.7114	18.977			0.49055	-55.1453	-34.6509	-15.2734	4.3909	23.6645			0.49055	-55.0354	-36.2012	-14.3213	1.4673	18.9587
			0.4906	-57.4646	-38.7463	-19.3872	1.7053	19.0137			0.4906	-55.1331	-34.6265	-15.2856	4.3909	23.7805			0.4906	-55.0415	-36.1829	-14.303	1.5161	19.0503
			0.49065	-57.4829	-38.7708	-19.3872	1.7236	19.1113			0.49065	-55.1392	-34.6143	-15.2918	4.4214	23.8904			0.49065	-55.0415	-36.189	-14.2481	1.6138	19.1235
			0.4907	-57.4951	-38.7769	-19.4238	1.7603	19.1846			0.4907	-55.1331	-34.6448	-15.2856	4.4641	24.0063			0.4907	-55.072	-36.2195	-14.187	1.6809	19.1724
			0.49075	-57.4951	-38.7585	-19.4666	1.803	19.2334			0.49075	-55.1331	-34.6448	-15.2673	4.4885	24.1345			0.49075	-55.0598	-36.2561	-14.1504	1.7358	19.2334
			0.4908	-57.4768	-38.7585	-19.4299	1.8335	19.2883			0.4908	-55.127	-34.6265	-15.2612	4.4885	24.2566			0.4908	-55.0903	-36.2683	-14.1382	1.7908	19.3005
			0.49085	-57.4768	-38.7647	-19.375	1.8396	19.3372			0.49085	-55.1209	-34.6082	-15.2612	4.5068	24.342			0.49085	-55.1331	-36.2378	-14.0955	1.8518	19.4348
			0.4909	-57.4585	-38.7769	-19.3567	1.8396	19.3921			0.4909	-55.1025	-34.6204	-15.2856	4.5557	24.4214			0.4909	-55.1209	-36.2012	-14.0222	1.9067	19.5386
			0.49095	-57.4951	-38.783	-19.3384	1.864	19.4348			0.49095	-55.072	-34.6265	-15.2979	4.5984	24.519			0.49095	-55.1514	-36.1585	-13.9978	1.9922	19.5813
			0.491	-57.5317	-38.7952	-19.3079	1.9128	19.4409			0.491	-55.0232	-34.6326	-15.2795	4.6045	24.635			0.491	-55.2063	-36.1585	-13.9795	2.0837	19.6851
			0.49105	-57.5378	-38.9478	-19.3079	1.9189	19.4775			0.49105	-54.9805	-34.8645	-15.249	4.6045	24.7327			0.49105	-55.1941	-36.6223	-13.9551	2.1875	19.7705
			0.4911	-57.5317	-39.8145	-19.2957	1.9495	19.5752			0.4911	-54.9316	-35.7556	-15.2429	4.6472	24.7998			0.4911	-55.188	-38.6548	-13.9185	2.279	19.8193
			0.49115	-57.5073	-41.499	-19.3323	1.9678	19.6301			0.49115	-54.9011	-36.8176	-15.2551	4.6899	24.8608			0.49115	-55.1758	-42.3596	-13.8696	2.3157	19.8743
			0.4912	-57.4585	-42.6465	-19.3506	1.9739	19.6728			0.4912	-54.8645	-36.9214	-15.2734	4.696	24.928			0.4912	-55.1758	-45.1123	-13.8391	2.3218	19.9475
			0.49125	-57.428	-42.0789	-19.2957	1.9983	19.7156			0.49125	-54.7913	-35.896	-15.2734	4.696	25.0195			0.49125	-55.2063	-44.4775	-13.8452	2.3584	20.033
			0.4913	-57.4036	-40.3516	-19.2224	2.0105	19.7644			0.4913	-54.7058	-34.6692	-15.2429	4.7021	25.1111			0.4913	-55.1941	-41.145	-13.8208	2.4377	20.1611
			0.49135	-57.3364	-38.7952	-19.2041	2.0044	19.8132			0.49135	-54.6326	-33.9978	-15.2124	4.7571	25.1904			0.49135	-55.2185	-37.6477	-13.7659	2.5354	20.2771
			0.4914	-57.3486	-38.1665	-19.2163	2.0593	19.8682			0.4914	-54.5776	-33.949	-15.2124	4.7876	25.2515			0.4914	-55.2185	-35.6397	-13.7537	2.6331	20.3381
			0.49145	-57.3303	-38.2459	-19.2285	2.0898	19.8865			0.49145	-54.5349	-34.1382	-15.2246	4.7937	25.3003			0.49145	-55.2368	-35.0293	-13.7354	2.7124	20.4114
			0.4915	-57.2693	-38.4778	-19.2102	2.0654	19.9231			0.4915	-54.4617	-34.2725	-15.2368	4.7998	25.3796			0.4915	-55.2246	-35.0598	-13.7354	2.7856	20.5151
			0.49155	-57.1899	-38.6243	-19.1858	2.0776	20.033			0.49155	-54.364	-34.3152	-15.2368	4.8181	25.4651			0.49155	-55.1331	-35.1758	-13.7109	2.8467	20.5884
			0.4916	-57.1106	-38.6731	-19.2224	2.0776	20.1001			0.4916	-54.2969	-34.364	-15.2246	4.8608	25.5566			0.4916	-55.072	-35.2673	-13.6621	2.9199	20.6067
			0.49165	-57.0068	-38.6609	-19.2651	2.0715	20.1489			0.49165	-54.2481	-34.4128	-15.2002	4.8608	25.6055			0.49165	-55.0598	-35.3528	-13.6072	2.9565	20.6921
			0.4917	-56.958	-38.6853	-19.1736	2.0959	20.1733			0.4917	-54.1565	-34.4434	-15.2063	4.8608	25.6421			0.4917	-54.9927	-35.4627	-13.6133	2.981	20.8264
			0.49175	-56.8726	-38.7036	-19.1431	2.1204	20.1916			0.49175	-54.0405	-34.4312	-15.2307	4.8547	25.697			0.49175	-54.9377	-35.5298	-13.5767	3.0359	20.9424
			0.4918	-56.8176	-38.6914	-19.1614	2.157	20.2161			0.4918	-53.9856	-34.4189	-15.2612	4.8975	25.7764			0.4918	-54.9377	-35.5786	-13.5767	3.0969	21.0278
			0.49185	-56.781	-38.7524	-19.137	2.2119	20.2649			0.49185	-53.9185	-34.4189	-15.2734	4.928	25.8679			0.49185	-54.9194	-35.6641	-13.5889	3.1702	21.1499
			0.4919	-56.7444	-38.8013	-19.1309	2.2058	20.2893			0.4919	-53.7964	-34.4434	-15.2734	4.9524	25.9351			0.4919	-54.8828	-35.7556	-13.5706	3.2495	21.2415
			0.49195	-56.665	-38.783	-19.1675	2.1631	20.3198			0.49195	-53.7048	-34.4556	-15.249	4.9524	25.9839			0.49195	-54.8218	-35.8228	-13.5461	3.3289	21.2964
			0.492	-56.5735	-38.7708	-19.1492	2.1509	20.3992			0.492	-53.6438	-34.4312	-15.249	4.9585	26.0327			0.492	-54.718	-35.8838	-13.5461	3.3838	21.333
			0.49205	-56.4697	-38.7524	-19.1553	2.1509	20.4236			0.49205	-53.5156	-34.4067	-15.2551	5.0012	26.0937			0.49205	-54.6021	-35.9204	-13.5217	3.4448	21.3879
			0.4921	-56.3721	-38.7463	-19.2102	2.157	20.4785			0.4921	-53.4119	-34.4067	-15.2734	5.05	26.1792			0.4921	-54.5105	-35.9753	-13.479	3.4692	21.4795
			0.49215	-56.2805	-38.7585	-19.1309	2.1875	20.5395			0.49215	-53.3264	-34.4373	-15.2795	5.0806	26.2524			0.49215	-54.4128	-36.0242	-13.4424	3.4692	21.5588
			0.4922	-56.1951	-38.7647	-19.0881	2.2241	20.5518			0.4922	-53.1738	-34.4556	-15.2795	5.0867	26.3196			0.4922	-54.2603	-36.0242	-13.4058	3.4998	21.6504
			0.49225	-56.1279	-38.7585	-19.1248	2.2607	20.5579			0.49225	-53.0579	-34.4312	-15.2551	5.0928	26.3501			0.49225	-54.1138	-36.0059	-13.4241	3.5608	21.748
			0.4923	-56.0608	-38.7891	-19.0942	2.3035	20.6128			0.4923	-52.948	-34.4006	-15.2429	5.1172	26.3928			0.4923	-54.0039	-36.0242	-13.479	3.6523	21.8579
			0.49235	-56.0181	-38.8196	-19.0881	2.3096	20.6128			0.49235	-52.7893	-34.3823	-15.2307	5.1599	26.4539			0.49235	-53.8452	-36.0608	-13.4912	3.7317	21.9434
			0.4924	-55.9631	-38.844	-19.1248	2.279	20.625			0.4924	-52.6367	-34.3884	-15.249	5.1782	26.5271			0.4924	-53.6072	-36.0974	-13.4729	3.7683	21.9861
			0.49245	-55.8716	-38.8562	-19.1187	2.2363	20.7165			0.49245	-52.5391	-34.4189	-15.2734	5.1782	26.5942			0.49245	-53.3814	-36.1218	-13.4302	3.811	22.0166
			0.4925	-55.7556	-38.8684	-19.137	2.2302	20.7776			0.4925	-52.3926	-34.4251	-15.2673	5.1721	26.637			0.4925	-53.2105	-36.1523	-13.418	3.8354	22.0532
			0.49255	-55.6519	-38.8501	-19.1614	2.2485	20.7837			0.49255	-52.2461	-34.4128	-15.2429	5.1965	26.6675			0.49255	-53.0212	-36.1768	-13.3997	3.8599	22.1143
			0.4926	-55.5481	-38.8318	-19.1064	2.2913	20.8142			0.4926	-52.1301	-34.4006	-15.2307	5.2148	26.7041			0.4926	-52.832	-36.2256	-13.3752	3.866	22.1814
			0.49265	-55.4688	-38.7952	-19.0332	2.3218	20.863			0.49265	-52.0325	-34.4067	-15.2368	5.2332	26.7468			0.49265	-52.6733	-36.2378	-13.3386	3.8843	22.2607
			0.4927	-55.4138	-38.783	-19.0332	2.3706	20.863			0.4927	-51.8799	-34.4373	-15.2551	5.2148	26.8079			0.4927	-52.5635	-36.2073	-13.3264	3.9453	22.334
			0.49275	-55.3528	-38.8074	-19.0576	2.3767	20.8752			0.49275	-51.7517	-34.4434	-15.2795	5.2026	26.8689			0.49275	-52.4414	-36.2195	-13.3386	4.0491	22.4255
			0.4928	-55.304	-38.8623	-19.0393	2.3828	20.9058			0.4928	-51.6602	-34.4312	-15.2979	5.2148	26.9177			0.4928	-52.2522	-36.2622	-13.3752	4.1101	22.4927
			0.49285	-55.2551	-38.905	-19.0149	2.3462	20.9363			0.49285	-51.5076	-34.4067	-15.3162	5.2515	26.936			0.49285	-52.0691	-36.2927	-13.3814	4.1406	22.5232
			0.4929	-55.1758	-38.9233	-19.0637	2.3279	20.9912			0.4929	-51.3367	-34.4006	-15.2918	5.2637	26.9482			0.4929	-51.8921	-36.3171	-13.3508	4.165	22.5293
			0.49295	-55.0659	-38.8867	-19.1248	2.3218	21.0706			0.49295	-51.2024	-34.3945	-15.2551	5.2698	26.9788			0.49295	-51.7029	-36.3171	-13.2898	4.1833	22.5842
			0.493	-54.9316	-38.844	-19.0942	2.334	21.095			0.493	-51.0864	-34.4067	-15.2429	5.2515	27.0093			0.493	-51.4893	-36.3416	-13.2715	4.1894	22.6392
			0.49305	-54.8279	-38.7952	-19.198	2.3828	21.0767			0.49305	-50.9338	-34.4006	-15.5054	5.2393	27.0581			0.49305	-51.2756	-36.3965	-13.6987	4.1956	22.7063
			0.4931	-54.7607	-38.7585	-20.0586	2.4011	21.1072			0.4931	-50.769	-34.3823	-16.4209	5.2637	27.0947			0.4931	-51.1047	-36.4209	-15.719	4.1894	22.7612
			0.49315	-54.6936	-38.7402	-21.7798	2.4011	21.1255			0.49315	-50.647	-34.3762	-17.4951	5.2881	27.1069			0.49315	-50.9583	-36.3721	-19.375	4.2383	22.8406
			0.4932	-54.6204	-38.7341	-22.9089	2.395	21.0828			0.4932	-50.5371	-34.3701	-17.605	5.3003	27.1252			0.4932	-50.7507	-36.3599	-22.0911	4.3298	22.9016
			0.49325	-54.5471	-38.7463	-22.2986	2.4133	21.0706			0.49325	-50.3601	-34.3762	-16.6162	5.3003	27.1436			0.49325	-50.5005	-36.3843	-21.4868	4.3665	22.9871
			0.4933	-54.4983	-38.7402	-20.553	2.395	21.156			0.4933	-50.1709	-34.3823	-15.3894	5.282	27.168			0.4933	-50.2319	-36.4148	-18.2153	4.3909	22.9932
			0.49335	-54.4495	-38.6853	-19.0881	2.3706	21.2292			0.49335	-50.0061	-34.3701	-14.718	5.2881	27.2168			0.49335	-49.9695	-36.427	-14.773	4.397	22.9871
			0.4934	-54.3213	-38.5938	-18.5083	2.3523	21.2292			0.4934	-49.8413	-34.3335	-14.6509	5.3125	27.2534			0.4934	-49.6887	-36.4148	-12.7649	4.4031	23.042
			0.49345	-54.1809	-38.4656	-18.5205	2.3828	21.2476			0.49345	-49.5789	-34.2786	-14.8218	5.3491	27.2961			0.49345	-49.3103	-36.4331	-12.1423	4.4031	23.1091
			0.4935	-54.0833	-38.374	-18.6792	2.4255	21.2781			0.4935	-49.0845	-34.2419	-14.9866	5.3552	27.3206			0.4935	-48.7244	-36.4758	-12.1606	4.4092	23.1396
			0.49355	-53.9978	-38.3008	-18.783	2.4316	21.2842			0.49355	-47.8027	-34.2175	-15.0659	5.3552	27.3267			0.49355	-47.5769	-36.4453	-12.2461	4.3848	23.1763
			0.4936	-53.9124	-38.2397	-18.8257	2.4133	21.2415			0.4936	-44.7022	-34.2175	-15.1209	5.343	27.3267			0.4936	-45.0989	-36.4026	-12.2949	4.4092	23.1946
			0.49365	-53.8269	-38.1909	-18.8623	2.4072	21.2231			0.49365	-38.5681	-34.1992	-15.1636	5.3552	27.3511			0.49365	-40.3137	-36.4087	-12.356	4.4763	23.2312
			0.4937	-53.7415	-38.1543	-18.8928	2.3889	21.272			0.4937	-28.6133	-34.1382	-15.2002	5.3796	27.3755			0.4937	-32.6416	-36.3843	-12.4719	4.5007	23.2983
			0.49375	-53.6865	-38.1238	-18.9294	2.3828	21.3269			0.49375	-15.21	-34.0833	-15.2185	5.4224	27.3999			0.49375	-22.3938	-36.3721	-12.6123	4.5068	23.3166
			0.4938	-53.6499	-38.075	-18.9722	2.3462	21.3513			0.4938	-0.1648	-34.0344	-15.2246	5.4346	27.4182			0.4938	-10.8704	-36.366	-12.7161	4.5068	23.3166
			0.49385	-53.5584	-37.9651	-18.9905	2.3279	21.3757			0.49385	13.9771	-34.0039	-15.2429	5.4346	27.4426			0.49385	0.311279	-36.3232	-12.7344	4.5129	23.3411
			0.4939	-53.4546	-37.8186	-18.9966	2.3584	21.4123			0.4939	25.2502	-33.9795	-15.2307	5.4224	27.4487			0.4939	9.8999	-36.311	-12.7466	4.5373	23.396
			0.49395	-53.3752	-37.721	-18.9844	2.4072	21.4307			0.49395	32.9529	-33.9612	-15.249	5.4224	27.4609			0.49395	17.395	-36.2988	-12.7832	4.5435	23.4387
			0.494	-53.3142	-37.6294	-18.9661	2.4316	21.4185			0.494	37.4146	-33.9185	-15.2673	5.4407	27.4792			0.494	22.7173	-36.2378	-12.8381	4.5068	23.4692
			0.49405	-53.2532	-37.5439	-18.9356	2.4377	21.3879			0.49405	39.4104	-33.8452	-15.2856	5.4712	27.522			0.49405	26.1475	-36.1646	-12.887	4.4824	23.4814
			0.4941	-53.1982	-37.4646	-18.9172	2.4316	21.394			0.4941	39.6729	-33.7659	-15.304	5.4834	27.5708			0.4941	28.0884	-36.0791	-12.9541	4.5496	23.4998
			0.49415	-53.1372	-37.3975	-18.9478	2.4316	21.449			0.49415	38.6719	-33.7048	-15.3284	5.4834	27.6074			0.49415	28.8147	-36.0059	-13.0151	4.5862	23.5486
			0.4942	-53.0945	-37.3486	-19.0332	2.4316	21.4856			0.4942	36.7188	-33.6621	-15.3345	5.459	27.6257			0.4942	28.5339	-35.9753	-13.0823	4.574	23.573
			0.49425	-53.0701	-37.2998	-19.0637	2.4072	21.5039			0.49425	34.0637	-33.6133	-15.3345	5.459	27.644			0.49425	27.4658	-35.9021	-13.1189	4.5618	23.573
			0.4943	-52.9968	-37.1716	-19.0454	2.3645	21.5405			0.4943	30.9265	-33.5584	-15.3284	5.459	27.6623			0.4943	25.7324	-35.8289	-13.0762	4.5923	23.5608
			0.49435	-52.8809	-37.0252	-19.0088	2.3889	21.6016			0.49435	27.4719	-33.4973	-15.304	5.4895	27.6685			0.49435	23.523	-35.8106	-13.0457	4.5923	23.5669
			0.4944	-52.8137	-36.9214	-18.9905	2.4255	21.6138			0.4944	23.7976	-33.418	-15.304	5.5139	27.6868			0.4944	20.9839	-35.7617	-13.0579	4.5618	23.6035
			0.49445	-52.7649	-36.8359	-19.0088	2.4133	21.5955			0.49445	19.9036	-33.3264	-15.3162	5.5444	27.7173			0.49445	18.1213	-35.6335	-13.1006	4.5435	23.6401
			0.4945	-52.7222	-36.7444	-19.021	2.3889	21.5527			0.4945	15.8386	-33.2532	-15.3467	5.5444	27.7478			0.4945	15.0085	-35.5054	-13.1433	4.5435	23.6523
			0.49455	-52.6917	-36.6589	-19.0088	2.3767	21.5588			0.49455	11.7004	-33.1799	-15.3528	5.5322	27.7905			0.49455	11.6882	-35.3772	-13.186	4.5679	23.6707
			0.4946	-52.6428	-36.5735	-19.021	2.3584	21.5955			0.4946	7.55615	-33.1189	-15.3284	5.5383	27.8088			0.4946	8.20313	-35.2185	-13.2166	4.5984	23.689
			0.49465	-52.5879	-36.5186	-19.0637	2.3645	21.6443			0.49465	3.42407	-33.064	-15.304	5.5505	27.821			0.49465	4.62036	-35.0964	-13.2532	4.5984	23.6707
			0.4947	-52.5513	-36.4819	-19.0515	2.3462	21.6504			0.4947	-0.6958	-32.9968	-15.304	5.5627	27.821			0.4947	0.952148	-34.9744	-13.2959	4.574	23.689
			0.49475	-52.5024	-36.3721	-19.0454	2.3157	21.6504			0.49475	-4.77905	-32.8992	-15.3345	5.5872	27.8271			0.49475	-2.771	-34.7974	-13.2715	4.6045	23.7195
			0.4948	-52.417	-36.2744	-19.0637	2.3401	21.687			0.4948	-8.81958	-32.8198	-15.304	5.5872	27.8455			0.4948	-6.51856	-34.6753	-13.2593	4.5862	23.7256
			0.49485	-52.3743	-36.2012	-19.0698	2.3523	21.7297			0.49485	-12.7441	-32.7283	-15.249	5.5749	27.876			0.49485	-10.2539	-34.5532	-13.302	4.5801	23.7195
			0.4949	-52.2949	-36.1401	-19.0698	2.334	21.6931			0.4949	-16.5283	-32.655	-15.2429	5.5627	27.9187			0.4949	-13.9343	-34.3457	-13.3325	4.5618	23.7378
			0.49495	-52.2278	-36.0547	-19.0576	2.334	21.626			0.49495	-20.1843	-32.5818	-15.2673	5.5383	27.9431			0.49495	-17.4561	-34.1016	-13.3386	4.5557	23.7561
			0.495	-52.2034	-35.9631	-19.0149	2.3462	21.6199			0.495	-23.6816	-32.5208	-15.2246	5.5078	27.9736			0.495	-20.8191	-33.9124	-13.3508	4.5923	23.811
			0.49505	-52.179	-35.8838	-19.0515	2.1814	21.6565			0.49505	-26.9959	-32.4536	-15.188	5.2454	27.9919			0.49505	-24.0051	-33.7354	-13.363	4.1772	23.8354
			0.4951	-52.1118	-35.835	-19.0942	1.2537	21.7053			0.4951	-30.0659	-32.3865	-15.188	4.3542	28.0041			0.4951	-26.9836	-33.5339	-13.4363	2.1509	23.7805
			0.49515	-52.0935	-35.835	-19.0942	-0.4981	21.7175			0.49515	-32.8491	-32.3071	-15.1392	3.3166	28.0164			0.49515	-29.7424	-33.3325	-13.4912	-1.4685	23.7256
			0.4952	-52.0874	-35.7434	-19.1064	-1.6272	21.6992			0.4952	-35.3455	-32.2156	-15.0903	3.2312	28.0164			0.4952	-32.2815	-33.1738	-13.4485	-4.1663	23.7439
			0.49525	-51.9897	-35.603	-19.082	-0.9741	21.7053			0.49525	-37.561	-32.1423	-15.0903	4.2383	28.0347			0.49525	-34.5398	-32.9907	-13.4363	-3.562	23.7622
			0.4953	-51.9043	-35.5115	-19.0759	0.7837	21.7297			0.4953	-39.5325	-32.0691	-15.0354	5.4407	28.0713			0.4953	-36.554	-32.7527	-13.479	-0.3027	23.7988
			0.49535	-51.8921	-35.4688	-19.0515	2.3157	21.7053			0.49535	-41.2781	-32.0142	-14.9988	6.0876	28.1079			0.49535	-38.4216	-32.478	-13.4912	3.1152	23.8354
			0.4954	-51.8555	-35.4199	-19.021	2.9565	21.7053			0.4954	-42.8101	-31.9592	-15.0049	6.1365	28.1506			0.4954	-40.0696	-32.2339	-13.4912	5.0989	23.8477
			0.49545	-51.7822	-35.3345	-19.0027	2.8955	21.7114			0.49545	-44.1223	-31.9104	-14.95	5.9473	28.2117			0.49545	-41.5405	-31.9531	-13.5461	5.7458	23.866
			0.4955	-51.7822	-35.2551	-19.021	2.6392	21.6992			0.4955	-45.2454	-31.8738	-14.895	5.8069	28.2483			0.4955	-42.8284	-31.6663	-13.5461	5.7947	23.8599
			0.49555	-51.7639	-35.2368	-19.0088	2.5354	21.7114			0.49555	-46.2463	-31.8372	-14.8828	5.7397	28.2788			0.49555	-43.9392	-31.4221	-13.5645	5.7031	23.8538
			0.4956	-51.7456	-35.2185	-18.9661	2.4561	21.7419			0.4956	-47.1314	-31.7883	-14.8035	5.7153	28.3032			0.4956	-44.9036	-31.1902	-13.6377	5.6299	23.8232
			0.49565	-51.7334	-35.0842	-18.905	2.3828	21.7541			0.49565	-47.9126	-31.7273	-14.7546	5.697	28.3398			0.49565	-45.7764	-30.9522	-13.6072	5.5749	23.811
			0.4957	-51.6663	-34.9988	-18.8623	2.4255	21.7786			0.4957	-48.584	-31.6541	-14.7302	5.6604	28.3582			0.4957	-46.5332	-30.7019	-13.5645	5.4834	23.811
			0.49575	-51.5869	-34.9622	-18.8135	2.4377	21.7847			0.49575	-49.1455	-31.5869	-14.6448	5.6116	28.3887			0.49575	-47.2351	-30.4395	-13.6011	5.3186	23.8232
			0.4958	-51.5503	-34.8767	-18.7708	2.3889	21.7297			0.4958	-49.6155	-31.5137	-14.6021	5.5811	28.4314			0.4958	-47.876	-30.177	-13.5889	5.2026	23.8477
			0.49585	-51.5686	-34.8279	-18.728	2.395	21.7236			0.49585	-50.061	-31.4465	-14.5776	5.5505	28.4802			0.49585	-48.4192	-29.8657	-13.6011	5.166	23.8843
			0.4959	-51.5503	-34.8096	-18.6853	2.4011	21.7297			0.4959	-50.4517	-31.3916	-14.4922	5.5383	28.5413			0.4959	-48.8586	-29.5483	-13.6377	5.1172	23.9148
			0.49595	-51.5198	-34.7363	-18.667	2.3584	21.7419			0.49595	-50.8057	-31.3489	-14.4434	5.5444	28.6145			0.49595	-49.2371	-29.1943	-13.6072	5.0623	23.9148
			0.496	-51.5686	-34.7363	-18.5999	2.3279	21.7541			0.496	-51.0864	-31.3001	-14.4189	5.5383	28.6816			0.496	-49.5667	-28.6389	-13.656	5.05	23.8904
			0.49605	-51.5808	-34.7363	-18.5327	2.2974	21.7541			0.49605	-51.3184	-31.2329	-14.3396	5.5383	28.7488			0.49605	-49.8718	-27.5098	-13.6682	5.0012	23.8232
			0.4961	-51.5015	-34.6082	-18.4717	2.2668	21.7419			0.4961	-51.5137	-31.1597	-14.2725	5.5444	28.822			0.4961	-50.1221	-25.1294	-13.6011	4.928	23.7866
			0.49615	-51.4221	-34.5593	-18.4045	2.2729	21.7358			0.49615	-51.6968	-31.0742	-14.2358	5.5322	28.9014			0.49615	-50.3235	-20.6616	-13.6072	4.8791	23.7988
			0.4962	-51.4038	-34.5288	-18.3557	2.3157	21.7236			0.4962	-51.8799	-31.0071	-14.1931	5.5261	29.0051			0.4962	-50.5127	-13.5205	-13.5706	4.8364	23.8293
			0.49625	-51.3977	-34.4617	-18.313	2.3157	21.7358			0.49625	-52.0508	-30.946	-14.1077	5.5139	29.0967			0.49625	-50.7141	-3.822	-13.5339	4.8059	23.8904
			0.4963	-51.3672	-34.4434	-18.2153	2.279	21.7541			0.4963	-52.1912	-30.8911	-14.0344	5.4956	29.2248			0.4963	-50.9216	7.3596	-13.5339	4.7632	23.9026
			0.49635	-51.3794	-34.4251	-18.1726	2.2424	21.7541			0.49635	-52.2827	-30.8118	-13.9795	5.4956	29.5056			0.49635	-51.0803	18.4619	-13.4729	4.7876	23.8843
			0.4964	-51.4221	-34.3823	-18.1299	2.2363	21.748			0.4964	-52.3743	-30.6958	-13.894	5.5139	30.415			0.4964	-51.2024	28.1848	-13.4363	4.8059	23.8599
			0.49645	-51.4587	-34.364	-18.0444	2.2119	21.7419			0.49645	-52.4536	-30.5981	-13.7598	5.5261	32.8748			0.49645	-51.2756	35.979	-13.4485	4.7815	23.8415
			0.4965	-51.4465	-34.3335	-17.9651	2.1387	21.7175			0.4965	-52.5513	-30.5249	-13.6499	5.5261	38.0505			0.4965	-51.3367	41.7529	-13.363	4.7449	23.7927
			0.49655	-51.4221	-34.2175	-17.898	2.1326	21.7175			0.49655	-52.6367	-30.4456	-13.5522	5.5078	46.8823			0.49655	-51.3916	45.6836	-13.2349	4.7266	23.7744
			0.4966	-51.416	-34.126	-17.8186	2.1814	21.7603			0.4966	-52.7039	-30.3113	-13.4363	5.4956	59.3945			0.4966	-51.4526	48.0945	-13.1433	4.696	23.7988
			0.49665	-51.3977	-34.1016	-17.7637	2.2241	21.7419			0.49665	-52.7405	-30.1526	-13.2837	5.52	74.1834			0.49665	-51.532	49.2786	-13.0518	4.6106	23.8477
			0.4967	-51.3611	-34.0894	-17.6782	2.1997	21.7236			0.4967	-52.7588	-30.0122	-13.1494	5.5505	88.7769			0.4967	-51.6296	49.4312	-12.9358	4.5557	23.8782
			0.49675	-51.3672	-34.0405	-17.6111	2.1631	21.7175			0.49675	-52.7832	-29.6277	-13.0457	5.5749	100.96			0.49675	-51.7334	48.772	-12.8687	4.5496	23.8721
			0.4968	-51.3977	-34.0039	-17.5562	2.1631	21.6992			0.4968	-52.8137	-28.4314	-12.948	5.5566	109.663			0.4968	-51.7761	47.4353	-12.7954	4.5618	23.8415
			0.49685	-51.4587	-34.0222	-17.5256	2.157	21.687			0.49685	-52.8442	-25.5261	-12.8015	5.5688	114.973			0.49685	-51.7822	45.5737	-12.71	4.5312	23.8232
			0.4969	-51.4832	-34.0283	-17.4585	2.0959	21.7053			0.4969	-52.8748	-19.7949	-12.6611	5.6238	117.585			0.4969	-51.7761	43.4009	-12.6245	4.5068	23.8049
			0.49695	-51.4832	-33.9551	-17.3731	2.0471	21.7053			0.49695	-52.887	-10.3772	-12.5513	5.6421	118.293			0.49695	-51.7578	40.929	-12.5208	4.5068	23.7805
			0.497	-51.4771	-33.8696	-17.2815	2.0654	21.7419			0.497	-52.8931	2.4585	-12.4658	5.636	117.659			0.497	-51.7883	38.2068	-12.3743	4.5251	23.7073
			0.49705	-51.4832	-33.8269	-17.1716	2.1204	21.5894			0.49705	-52.8931	17.1802	-12.3621	5.6726	115.742			0.49705	-51.8372	35.3015	-12.1729	4.4641	23.2434
			0.4971	-51.4771	-33.8208	-17.0801	2.1448	20.6372			0.4971	-52.8809	31.3831	-12.2217	5.7214	112.379			0.4971	-51.8738	32.2559	-12.0081	4.3726	21.3025
			0.49715	-51.4404	-33.7842	-16.958	2.1387	18.8855			0.49715	-52.8931	42.9004	-12.0996	5.7214	108.284			0.49715	-51.9165	29.137	-11.8921	4.3603	17.738
			0.4972	-51.4404	-33.7293	-16.8543	2.1387	17.7441			0.4972	-52.9297	50.9265	-11.9897	5.7581	104.701			0.4972	-51.9653	25.9631	-11.7456	4.3665	15.0647
			0.49725	-51.4832	-33.7048	-16.7627	2.1631	18.3301			0.49725	-52.9358	55.7666	-11.8799	5.7947	101.869			0.49725	-51.9959	22.7283	-11.5869	4.3726	15.675
			0.4973	-51.5442	-33.7476	-16.7017	2.1753	20.1123			0.4973	-52.9175	58.0066	-11.7517	5.7825	98.9758			0.4973	-51.9897	19.4507	-11.4465	4.3542	18.8916
			0.49735	-51.5747	-33.7415	-16.6223	2.1387	21.687			0.49735	-52.887	58.4277	-11.5991	5.8313	95.4541			0.49735	-51.9714	16.1426	-11.3245	4.3359	22.2363
			0.4974	-51.5625	-33.6743	-16.5186	2.1143	22.3523			0.4974	-52.8626	57.5366	-11.4465	5.8923	91.2732			0.4974	-51.947	12.8284	-11.1536	4.3542	24.1711
			0.49745	-51.5564	-33.5889	-16.4026	2.1387	22.3401			0.49745	-52.8442	55.6323	-11.3306	5.9228	86.8054			0.49745	-51.9714	9.5264	-10.946	4.3787	24.7327
			0.4975	-51.5747	-33.54	-16.2866	2.218	22.1204			0.4975	-52.8381	53.0322	-11.2146	6.0022	82.4231			0.4975	-51.9897	6.2427	-10.7446	4.3237	24.696
			0.49755	-51.6052	-33.5095	-16.1707	2.2668	21.9434			0.49755	-52.832	49.9683	-11.0986	6.0754	78.1812			0.49755	-51.9959	3.0261	-10.5859	4.2749	24.6289
			0.4976	-51.5991	-33.4912	-16.0852	2.3035	21.8274			0.4976	-52.8442	46.4954	-10.946	6.1121	73.9697			0.4976	-52.0081	-0.0501	-10.4028	4.2932	24.6045
			0.49765	-51.5808	-33.4607	-15.9937	2.3279	21.7786			0.49765	-52.8442	42.7722	-10.769	6.2219	69.8865			0.49765	-52.0325	-2.9553	-10.1892	4.3115	24.5251
			0.4977	-51.6296	-33.4485	-15.9143	2.3645	21.7541			0.4977	-52.8137	38.8904	-10.6104	6.2769	65.9436			0.4977	-52.0813	-5.6897	-9.9634	4.3115	24.4153
			0.49775	-51.7273	-33.4607	-15.8594	2.3767	21.7664			0.49775	-52.7832	34.8315	-10.4578	6.3135	62.0923			0.49775	-52.1057	-8.2043	-9.7559	4.3176	24.3115
			0.4978	-51.77	-33.4607	-15.7922	2.3828	21.7786			0.4978	-52.7466	30.6873	-10.293	6.3989	58.3997			0.4978	-52.0813	-10.542	-9.4934	4.3115	24.22
			0.49785	-51.7639	-33.4363	-15.6885	2.4072	21.803			0.49785	-52.7405	26.5613	-9.9817	6.4416	54.9451			0.49785	-52.063	-12.721	-9.115	4.3603	24.1528
			0.4979	-51.7517	-33.3997	-15.5603	2.4316	21.8152			0.4979	-52.7405	22.4048	-9.1272	6.4783	51.6736			0.4979	-52.0874	-14.6924	-8.4436	4.397	24.0674
			0.49795	-51.7639	-33.3691	-15.4321	2.4744	21.7969			0.49795	-52.7466	18.2178	-6.8994	6.5698	48.6279			0.49795	-52.0996	-16.4502	-7.0642	4.3787	23.9758
			0.498	-51.8066	-33.3203	-15.3589	2.5354	21.7419			0.498	-52.7466	14.0796	-2.1936	6.6431	45.9058			0.498	-52.1118	-18.0554	-4.2505	4.3909	23.9148
			0.49805	-51.8433	-33.2837	-15.304	2.5903	21.6748			0.49805	-52.7527	10.0757	6.0278	6.6858	43.4827			0.49805	-52.1301	-19.4959	0.7971	4.4458	23.8904
			0.4981	-51.8066	-33.302	-15.2551	2.6453	21.6382			0.4981	-52.7405	6.1755	18.0273	6.7712	41.2976			0.4981	-52.1484	-20.7532	8.4937	4.4824	23.8599
			0.49815	-51.8311	-33.3691	-15.2124	2.6697	21.6382			0.49815	-52.7222	2.3853	32.6575	6.8628	39.3933			0.49815	-52.2156	-21.8823	18.4241	4.5068	23.8293
			0.4982	-51.8982	-33.3875	-15.1941	2.6514	21.6626			0.4982	-52.6978	-1.283	47.5073	6.9116	37.7576			0.4982	-52.2583	-22.8345	29.4043	4.5312	23.7805
			0.49825	-51.947	-33.3508	-15.1575	2.688	21.7175			0.49825	-52.6733	-4.6948	60.1416	6.9788	36.3232			0.49825	-52.2461	-23.689	40.0244	4.5923	23.7134
			0.4983	-51.9714	-33.3203	-15.0903	2.749	21.7053			0.4983	-52.655	-7.8503	69.303	7.0947	35.0415			0.4983	-52.2583	-24.5313	49.1736	4.6655	23.689
			0.49835	-51.9775	-33.302	-14.9805	2.804	21.687			0.49835	-52.6672	-10.7495	75.0037	7.1741	33.9246			0.49835	-52.301	-25.2881	56.4307	4.7388	23.6645
			0.4984	-51.9592	-33.3203	-14.8645	2.8284	21.6687			0.4984	-52.6672	-13.3923	77.9211	7.2168	32.9907			0.4984	-52.3377	-25.9106	61.7834	4.7693	23.5791
			0.49845	-51.9714	-33.3447	-14.7974	2.8772	21.6321			0.49845	-52.6733	-15.7361	78.8489	7.2839	32.1606			0.49845	-52.3621	-26.4417	65.4517	4.8059	23.5669
			0.4985	-52.0142	-33.302	-14.7302	2.9016	21.571			0.4985	-52.6672	-17.7991	78.324	7.3877	31.4038			0.4985	-52.3743	-26.8994	67.6855	4.8853	23.5974
			0.49855	-52.0386	-33.3264	-14.6875	3.0054	21.5161			0.49855	-52.6428	-19.6301	76.7188	7.4609	30.7446			0.49855	-52.3926	-27.3022	68.7292	4.9585	23.573
			0.4986	-52.0691	-33.3508	-14.6143	3.0786	21.51			0.4986	-52.6184	-21.272	74.3384	7.5037	30.2197			0.4986	-52.4475	-27.6929	68.7781	5.0073	23.5303
			0.49865	-52.0874	-33.3447	-14.5654	3.0786	21.5405			0.49865	-52.594	-22.7124	71.4087	7.5647	29.7253			0.49865	-52.5147	-28.0164	68.0945	5.0439	23.5242
			0.4987	-52.0996	-33.363	-14.541	3.0969	21.5832			0.4987	-52.5818	-23.9636	68.1067	7.6623	29.2676			0.4987	-52.5269	-28.291	66.8311	5.0745	23.4936
			0.49875	-52.124	-33.3875	-14.4983	3.1335	21.5832			0.49875	-52.5818	-25.0195	64.5483	7.7417	28.8464			0.49875	-52.5208	-28.5535	65.0916	5.1904	23.4448
			0.4988	-52.1606	-33.3691	-14.4006	3.1885	21.5955			0.4988	-52.5879	-25.9534	60.7947	7.7844	28.5168			0.4988	-52.5208	-28.8098	63.0164	5.2942	23.4204
			0.49885	-52.1973	-33.3752	-14.3213	3.2434	21.5955			0.49885	-52.6062	-26.814	56.8823	7.8332	28.2361			0.49885	-52.5452	-29.0234	60.6787	5.3308	23.3655
			0.4989	-52.2095	-33.363	-14.2786	3.2983	21.5832			0.4989	-52.6184	-27.5647	52.8418	7.9248	27.9492			0.4989	-52.594	-29.2065	58.0847	5.3796	23.3716
			0.49895	-52.2095	-33.3447	-14.2297	3.3411	21.5588			0.49895	-52.6489	-28.2056	48.7341	8.0408	27.6807			0.49895	-52.6367	-29.3469	55.3259	5.4651	23.4143
			0.499	-52.2156	-33.3936	-14.1809	3.3899	21.4978			0.499	-52.655	-28.7427	44.6143	8.1079	27.4915			0.499	-52.6428	-29.4446	52.3657	5.5505	23.3838
			0.49905	-52.2705	-33.4363	-14.1382	3.4387	21.4795			0.49905	-52.655	-29.2249	40.5432	8.1628	27.345			0.49905	-52.6978	-29.5361	49.2224	5.6604	23.3655
			0.4991	-52.3193	-33.4607	-14.0955	3.512	21.5161			0.4991	-52.6489	-29.6582	36.521	8.2361	27.1924			0.4991	-52.8015	-29.6277	45.9937	5.7397	23.3533
			0.49915	-52.5147	-33.4607	-14.0833	3.6157	21.5405			0.49915	-52.9114	-30.061	32.572	8.352	27.0215			0.49915	-53.2166	-29.7559	42.7222	5.7947	23.3044
			0.4992	-53.4058	-33.4607	-14.0527	3.6951	21.5405			0.4992	-53.8269	-30.3967	28.6597	8.4558	26.9055			0.4992	-55.2551	-29.8901	39.3774	5.8923	23.2861
			0.49925	-55.0842	-33.4485	-13.9612	3.7683	21.5527			0.49925	-54.8828	-30.6592	24.8206	8.529	26.8323			0.49925	-59.0393	-30.0305	36.0205	5.9778	23.2312
			0.4993	-56.2439	-33.4729	-13.8696	3.8477	21.5771			0.4993	-55.0049	-30.8789	21.073	8.5718	26.7651			0.4993	-61.8347	-30.1221	32.6514	6.0388	23.1641
			0.49935	-55.719	-33.479	-13.8269	3.9392	21.5894			0.49935	-54.0283	-31.0986	17.4841	8.6511	26.6736			0.49935	-61.2305	-30.177	29.3188	6.1182	23.2007
			0.4994	-54.0039	-33.5217	-13.7964	4.0674	21.6077			0.4994	-52.8259	-31.3001	14.115	8.7488	26.5942			0.4994	-57.959	-30.2197	26.0901	6.2097	23.2251
			0.49945	-52.4963	-33.5584	-13.7598	4.2078	21.6138			0.49945	-52.1606	-31.4954	11.0083	8.8525	26.5698			0.49945	-54.48	-30.2686	22.9712	6.3074	23.1824
			0.4995	-51.9104	-33.5706	-13.7598	4.2932	21.6321			0.4995	-52.0752	-31.6235	8.1641	8.9258	26.5759			0.4995	-52.4963	-30.3235	19.9316	6.4539	23.1824
			0.49955	-51.947	-33.5645	-13.7476	4.3603	21.7114			0.49955	-52.2522	-31.7395	5.6189	8.9746	26.5698			0.49955	-51.9226	-30.3967	17.0447	6.5759	23.1885
			0.4996	-52.1668	-33.5645	-13.7598	4.4458	21.7725			0.4996	-52.4231	-31.8494	3.3362	9.0601	26.5332			0.4996	-51.8677	-30.4456	14.292	6.6919	23.1641
			0.49965	-52.3254	-33.5706	-13.7293	4.5373	21.8091			0.49965	-52.5024	-31.9592	1.3098	9.1699	26.5149			0.49965	-51.9775	-30.4883	11.7224	6.8018	23.1335
			0.4997	-52.3987	-33.6072	-13.6316	4.6594	21.8274			0.4997	-52.5024	-32.0752	-0.4907	9.2981	26.5393			0.4997	-52.063	-30.5737	9.3665	6.8933	23.1457
			0.49975	-52.4475	-33.6438	-13.5889	4.7998	21.8457			0.49975	-52.5085	-32.1545	-2.0654	9.3896	26.5759			0.49975	-52.1301	-30.647	7.2058	6.9849	23.158
			0.4998	-52.4963	-33.6621	-13.5828	4.8853	21.8518			0.4998	-52.5574	-32.1973	-3.4326	9.4812	26.5881			0.4998	-52.2766	-30.7019	5.2344	7.0825	23.2007
			0.49985	-52.4841	-33.6682	-13.5706	4.9829	21.8823			0.49985	-52.6123	-32.2278	-4.6228	9.6277	26.5881			0.49985	-52.4048	-30.6958	3.4705	7.2229	23.2983
			0.4999	-52.533	-33.7231	-13.5278	5.0684	21.9067			0.4999	-52.6184	-32.2583	-5.6543	10.0366	26.6125			0.4999	-52.5208	-30.6714	1.8225	7.3572	23.3594
			0.49995	-52.6245	-33.7293	-13.4912	5.0928	21.925			0.49995	-52.6367	-32.301	-6.5637	11.2024	26.6675			0.49995	-52.7039	-30.6775	0.3271	7.522	23.3899
			0.5	-52.6917	-33.7415	-13.4973	5.1355	22.041			0.5	-52.7039	-32.3499	-7.3755	14.1138	26.7163			0.5	-52.8015	-30.6775	-0.9729	7.6929	23.4509
			0.50005	-52.7405	-33.7842	-13.5156	5.2332	22.1326			0.50005	-52.7222	-32.3743	-8.1018	19.8206	26.7224			0.50005	-52.832	-30.6958	-2.1143	7.9065	23.5364
			0.5001	-52.7771	-33.8208	-13.4729	5.3247	22.1692			0.5001	-52.7344	-32.3743	-8.7366	29.1589	26.7224			0.5001	-52.9297	-30.7446	-3.1213	8.0896	23.5791
			0.50015	-52.7771	-33.8574	-13.3997	5.4102	22.1997			0.50015	-52.7771	-32.3438	-9.2859	41.9824	26.7468			0.50015	-53.009	-30.7996	-4.0308	8.2422	23.6279
			0.5002	-52.7771	-33.8879	-13.3997	5.4834	22.2424			0.5002	-52.8015	-32.3438	-9.7437	56.7346	26.8079			0.5002	-53.064	-30.8667	-4.8364	8.3582	23.7805
			0.50025	-52.7954	-33.8696	-13.3752	5.5444	22.3157			0.50025	-52.7893	-32.3499	-10.1465	70.9253	26.8628			0.50025	-53.1616	-30.8911	-5.5505	8.4558	23.9453
			0.5003	-52.8198	-33.9124	-13.3264	5.6238	22.3828			0.5003	-52.832	-32.3743	-10.5005	82.467	26.8994			0.5003	-53.241	-30.8484	-6.1548	8.6084	24.0674
			0.50035	-52.8931	-33.9795	-13.3447	5.7092	22.4011			0.50035	-52.8626	-32.3804	-10.8118	90.5237	26.9055			0.50035	-53.3142	-30.7935	-6.7407	8.8037	24.22
			0.5004	-52.9907	-34.01	-13.3325	5.7458	22.3889			0.5004	-52.8564	-32.3499	-11.0803	95.321	26.9482			0.5004	-53.4058	-30.7935	-7.2778	9.0173	24.3909
			0.50045	-53.0823	-34.0527	-13.302	5.7703	22.4866			0.50045	-52.9114	-32.3315	-11.3367	97.6404	27.0154			0.50045	-53.479	-30.8118	-7.7356	9.2004	24.5251
			0.5005	-53.1128	-34.1016	-13.3447	5.8252	22.5903			0.5005	-52.9175	-32.3315	-11.5686	98.1775	27.0764			0.5005	-53.4607	-30.8362	-8.1567	9.3347	24.6289
			0.50055	-53.1372	-34.1199	-13.3264	5.8679	22.6331			0.50055	-52.9236	-32.356	-11.77	97.4207	27.1191			0.50055	-53.4668	-30.8606	-8.523	9.4629	24.751
			0.5006	-53.1372	-34.1443	-13.241	5.9167	22.6514			0.5006	-52.9724	-32.3682	-11.9409	95.7117	27.1374			0.5006	-53.54	-30.8789	-8.822	9.6094	24.928
			0.50065	-53.1555	-34.1504	-13.2349	5.9839	22.7307			0.50065	-52.9602	-32.3743	-12.063	93.2886	27.1863			0.50065	-53.6011	-30.9155	-9.0845	9.762	25.1111
			0.5007	-53.1799	-34.1565	-13.2349	6.0571	22.7917			0.5007	-52.948	-32.356	-12.1851	90.3284	27.2595			0.5007	-53.6438	-30.946	-9.3042	9.8901	25.2942
			0.50075	-53.2288	-34.2053	-13.1921	6.1304	22.8345			0.50075	-52.9968	-32.3315	-12.2888	86.947	27.3206			0.50075	-53.717	-30.9155	-9.5239	10.0366	25.5078
			0.5008	-53.2837	-34.2664	-13.1799	6.1792	22.8955			0.5008	-52.9968	-32.3132	-12.3926	83.2727	27.3511			0.5008	-53.8452	-30.9033	-9.7437	10.2075	25.7153
			0.50085	-53.3569	-34.3152	-13.2166	6.2036	22.981			0.50085	-52.9785	-32.3071	-12.4719	79.3481	27.3694			0.50085	-53.9124	-30.946	-9.9878	10.3967	25.8923
			0.5009	-53.4241	-34.3396	-13.2349	6.1853	23.0969			0.5009	-53.009	-32.3315	-12.5513	75.2649	27.3938			0.5009	-53.9185	-30.9888	-10.1831	10.5432	26.0754
			0.50095	-53.4546	-34.3762	-13.2288	6.1914	23.2312			0.50095	-53.0029	-32.356	-12.6245	71.0962	27.4487			0.50095	-53.9612	-31.0132	-10.3174	10.708	26.2524
			0.501	-53.4668	-34.3762	-13.2166	6.2219	23.3655			0.501	-52.9724	-32.3377	-12.6672	66.9031	27.5342			0.501	-54.0161	-31.0254	-10.415	10.8667	26.4355
			0.50105	-53.4729	-34.3823	-13.1799	6.2891	23.4448			0.50105	-52.9724	-32.3254	-12.6917	62.7466	27.583			0.50105	-54.0222	-31.0315	-10.5005	11.0254	26.637
			0.5011	-53.479	-34.3762	-13.125	6.3501	23.5608			0.5011	-52.9846	-32.3377	-12.6917	58.706	27.6196			0.5011	-54.071	-31.0803	-10.592	11.1719	26.8811
			0.50115	-53.5339	-34.5532	-13.1006	6.4355	23.689			0.50115	-52.9236	-32.6001	-12.6856	54.7693	27.6501			0.50115	-54.1382	-31.593	-10.6897	11.2817	27.1558
			0.5012	-53.595	-35.481	-13.125	6.4661	23.7805			0.5012	-52.887	-33.5217	-12.6917	50.9241	27.7173			0.5012	-54.2236	-33.6072	-10.7935	11.3977	27.4304
			0.50125	-53.6316	-37.2388	-13.1433	6.4905	23.8354			0.50125	-52.8931	-34.596	-12.6978	47.146	27.7844			0.50125	-54.2908	-37.2571	-10.8972	11.6174	27.6868
			0.5013	-53.6865	-38.429	-13.1311	6.4905	23.9697			0.5013	-52.8809	-34.6936	-12.7039	43.4351	27.8455			0.5013	-54.3335	-39.9793	-11.0071	12.0325	27.9553
			0.50135	-53.7354	-37.8735	-13.1555	6.4539	24.1101			0.50135	-52.8259	-33.6621	-12.7222	39.8218	27.8821			0.50135	-54.3945	-39.3628	-11.0986	12.8992	28.2483
			0.5014	-53.772	-36.1401	-13.1982	6.4478	24.2322			0.5014	-52.7893	-32.4109	-12.7405	36.3672	27.9004			0.5014	-54.4006	-36.0974	-11.1292	14.7974	28.4741
			0.50145	-53.7598	-34.6387	-13.1799	6.4722	24.3787			0.50145	-52.7832	-31.709	-12.7466	33.1323	27.9309			0.50145	-54.4128	-32.7039	-11.1475	18.49	28.6999
			0.5015	-53.7293	-34.01	-13.1189	6.5332	24.5129			0.5015	-52.7649	-31.6357	-12.7405	30.1477	27.9858			0.5015	-54.4434	-30.7141	-11.1536	24.5935	28.9258
			0.50155	-53.7293	-34.0588	-13.0884	6.6003	24.5984			0.50155	-52.71	-31.8066	-12.7283	27.4316	28.0469			0.50155	-54.4739	-30.1038	-11.1597	33.1995	29.1943
			0.5016	-53.7537	-34.2847	-13.1128	6.6309	24.696			0.5016	-52.655	-31.9653	-12.7039	24.9719	28.0957			0.5016	-54.5044	-30.1709	-11.1902	43.551	29.4812
			0.50165	-53.772	-34.4434	-13.1494	6.6431	24.7998			0.50165	-52.6367	-32.0203	-12.6856	22.7686	28.1323			0.50165	-54.5532	-30.2808	-11.2085	54.2993	29.7436
			0.5017	-53.7903	-34.5593	-13.1494	6.6553	24.8669			0.5017	-52.6367	-32.0325	-12.6672	20.8154	28.1628			0.5017	-54.6082	-30.3113	-11.2207	64.187	29.9695
			0.50175	-53.8025	-34.6448	-13.1616	6.6553	24.9524			0.50175	-52.5818	-32.0264	-12.6428	19.0759	28.2239			0.50175	-54.6387	-30.3967	-11.2573	72.4329	30.2686
			0.5018	-53.8086	-34.6997	-13.2166	6.6309	25.0928			0.5018	-52.5269	-32.0325	-12.6306	17.5623	28.3154			0.5018	-54.6326	-30.5493	-11.2939	78.7134	30.6226
			0.50185	-53.833	-34.7241	-13.241	6.5942	25.2454			0.50185	-52.4719	-32.0508	-12.6306	16.25	28.4009			0.50185	-54.6082	-30.6531	-11.3245	83.1751	31.062
			0.5019	-53.8025	-34.7363	-13.2105	6.582	25.3552			0.5019	-52.4536	-32.0813	-12.6123	15.0964	28.4741			0.5019	-54.5837	-30.7752	-11.3123	86.0803	31.9714
			0.50195	-53.7354	-34.773	-13.1616	6.6309	25.4224			0.50195	-52.4231	-32.1057	-12.6062	14.0771	28.5168			0.50195	-54.6021	-30.9033	-11.2939	87.6794	33.9551
			0.502	-53.6926	-34.8279	-13.1433	6.6858	25.4773			0.502	-52.3621	-32.124	-12.5757	13.1738	28.5535			0.502	-54.5593	-30.9827	-11.3062	88.2288	37.7942
			0.50205	-53.6865	-34.8767	-13.1555	6.7041	25.5811			0.50205	-52.2766	-32.1179	-12.5574	12.3621	28.6084			0.50205	-54.5105	-31.0986	-11.3184	87.9114	44.1052
			0.5021	-53.6804	-34.9255	-13.1982	6.7102	25.636			0.5021	-52.2278	-32.1057	-12.5452	11.6418	28.6816			0.5021	-54.4861	-31.1658	-11.3367	86.8616	52.8699
			0.50215	-53.6743	-34.9744	-13.2105	6.7224	25.6909			0.50215	-52.1973	-32.0935	-12.533	11.0193	28.7549			0.50215	-54.4556	-31.1719	-11.3428	85.3052	63.2581
			0.5022	-53.656	-35.0415	-13.2532	6.7102	25.7825			0.5022	-52.1606	-32.0752	-12.5269	10.47	28.822			0.5022	-54.3884	-31.2634	-11.3672	83.3459	73.9392
			0.50225	-53.6377	-35.0903	-13.2959	6.6919	25.8862			0.50225	-52.0813	-32.0874	-12.5085	10	28.8586			0.50225	-54.2664	-31.3245	-11.4282	81.0388	83.5828
			0.5023	-53.6316	-35.0842	-13.3203	6.6431	26.0144			0.5023	-51.9959	-32.1057	-12.4841	9.5911	28.8769			0.5023	-54.1565	-31.3611	-11.4832	78.4692	91.4746
			0.50235	-53.6011	-35.072	-13.3203	6.5942	26.1426			0.50235	-51.9409	-32.1179	-12.4597	9.231	28.9014			0.50235	-54.0527	-31.4648	-11.4832	75.6799	97.4988
			0.5024	-53.5034	-35.1086	-13.2959	6.6248	26.2402			0.5024	-51.9104	-32.124	-12.4475	8.8892	28.9441			0.5024	-53.9795	-31.4893	-11.4526	72.6953	101.808
			0.50245	-53.4241	-35.1575	-13.2898	6.6675	26.3257			0.50245	-51.886	-32.124	-12.4231	8.5962	28.999			0.50245	-53.8513	-31.5869	-11.4771	69.5886	104.628
			0.5025	-53.3752	-35.2002	-13.2959	6.6614	26.4111			0.5025	-51.8311	-32.1057	-12.417	8.3215	29.0295			0.5025	-53.7048	-31.6968	-11.4832	66.4087	106.166
			0.50255	-53.3325	-35.2551	-13.3081	6.6553	26.521			0.50255	-51.7761	-32.0996	-12.417	8.0896	29.054			0.50255	-53.6316	-31.6846	-11.4954	63.0823	106.605
			0.5026	-53.2959	-35.3101	-13.363	6.6492	26.7163			0.5026	-51.7334	-32.0935	-12.4292	7.8943	29.054			0.5026	-53.5339	-31.709	-11.5137	59.7681	106.221
			0.50265	-53.2776	-35.3833	-13.418	6.637	26.9482			0.50265	-51.709	-32.0996	-12.4414	7.7234	29.0784			0.50265	-53.3997	-31.77	-11.5381	56.5332	105.207
			0.5027	-53.241	-35.4443	-13.4302	6.637	27.2107			0.5027	-51.6907	-32.0935	-12.4414	7.5769	29.1089			0.5027	-53.2288	-31.7883	-11.5808	53.2556	103.621
			0.50275	-53.2288	-35.4321	-13.4363	6.6064	27.4915			0.50275	-51.6602	-32.124	-12.417	7.4426	29.1699			0.50275	-53.0701	-31.8311	-11.6357	49.9963	101.606
			0.5028	-53.1677	-35.4199	-13.4607	6.5576	27.8027			0.5028	-51.6113	-32.1545	-12.4048	7.3206	29.2187			0.5028	-52.9419	-31.8982	-11.6235	46.8286	99.2444
			0.50285	-53.0457	-35.4565	-13.479	6.5637	28.1567			0.50285	-51.5503	-32.1606	-12.3743	7.1985	29.2554			0.50285	-52.8015	-31.9348	-11.5991	43.6975	96.5588
			0.5029	-52.9663	-35.4871	-13.4851	6.582	28.4985			0.5029	-51.5076	-32.1545	-12.3743	7.0703	29.2859			0.5029	-52.6184	-32.0142	-11.6113	40.6702	93.6597
			0.50295	-52.9419	-35.5054	-13.479	6.5515	28.7976			0.50295	-51.4771	-32.1301	-12.3926	6.9604	29.2981			0.50295	-52.4597	-32.0752	-11.6235	37.8137	90.5896
			0.503	-52.9053	-35.5359	-13.4546	6.5332	29.054			0.503	-51.4465	-32.1057	-12.4109	6.875	29.3225			0.503	-52.3377	-32.063	-11.6357	35.0244	87.3608
			0.50305	-52.8381	-35.5481	-13.54	6.5271	29.3591			0.50305	-51.3977	-32.0752	-12.3926	6.8201	29.3408			0.50305	-52.2278	-32.0447	-11.6602	32.4731	84.0405
			0.5031	-52.7649	-35.5847	-13.6133	6.5149	29.7803			0.5031	-51.3306	-32.0447	-12.3804	6.7651	29.3835			0.5031	-52.0874	-32.1179	-11.7212	30.1477	80.6775
			0.50315	-52.7222	-35.6335	-13.7964	6.4783	30.5188			0.50315	-51.2634	-32.0081	-12.6611	6.7224	29.4263			0.50315	-51.9104	-32.1668	-12.2339	27.9565	77.2351
			0.5032	-52.7344	-35.6213	-14.6936	6.4294	31.8738			0.5032	-51.2085	-31.9897	-13.6133	6.6797	29.4568			0.5032	-51.7395	-32.1912	-14.3152	25.979	73.8171
			0.50325	-52.6672	-35.5908	-16.4026	6.3501	34.2297			0.50325	-51.1902	-31.9714	-14.6631	6.6309	29.4812			0.50325	-51.5625	-32.2278	-17.9346	24.1602	70.4419
			0.5033	-52.5391	-35.603	-17.5439	6.3684	37.8552			0.5033	-51.1658	-31.9531	-14.7302	6.582	29.4995			0.5033	-51.3794	-32.3132	-20.6018	22.5	67.0911
			0.50335	-52.4963	-35.6274	-17.0007	6.4111	42.7014			0.50335	-51.1353	-31.9165	-13.717	6.5271	29.5178			0.50335	-51.1536	-32.3865	-19.9854	21.0535	63.8318
			0.5034	-52.4658	-35.6458	-15.2612	6.3806	48.3899			0.5034	-51.0803	-31.8677	-12.4963	6.4722	29.5361			0.5034	-50.9399	-32.3987	-16.7566	19.6863	60.719
			0.50345	-52.3987	-35.6458	-13.7109	6.3257	54.4202			0.50345	-51.0315	-31.8127	-11.8005	6.4355	29.5666			0.50345	-50.7568	-32.4048	-13.3875	18.4473	57.7405
			0.5035	-52.356	-35.6335	-13.1006	6.3135	60.2124			0.5035	-51.001	-31.7456	-11.709	6.4111	29.5972			0.5035	-50.5798	-32.4292	-11.416	17.4341	54.9695
			0.50355	-52.356	-35.6335	-13.1677	6.2952	65.3882			0.50355	-51.0071	-31.6724	-11.9287	6.3806	29.6277			0.50355	-50.3967	-32.4475	-10.8118	16.5308	52.3511
			0.5036	-52.2888	-35.658	-13.418	6.2463	69.7522			0.5036	-51.001	-31.6174	-12.0691	6.3623	29.6399			0.5036	-50.1953	-32.4475	-10.8545	15.6885	49.8547
			0.50365	-52.2827	-35.6274	-13.595	6.2097	73.2983			0.50365	-50.9888	-31.5686	-12.0996	6.3501	29.646			0.50365	-49.9695	-32.5024	-11.0132	14.9561	47.5781
			0.5037	-52.2705	-35.5847	-13.6743	6.1792	76.0693			0.5037	-50.9399	-31.5259	-12.1545	6.3257	29.646			0.5037	-49.7803	-32.5635	-11.0559	14.2847	45.5579
			0.50375	-52.1423	-35.5359	-13.7048	6.1609	78.1995			0.50375	-50.9033	-31.4771	-12.179	6.3196	29.6399			0.50375	-49.6094	-32.6245	-11.0803	13.6621	43.7268
			0.5038	-52.0935	-35.5054	-13.7476	6.1609	79.6765			0.5038	-50.8911	-31.4282	-12.1668	6.3074	29.6521			0.5038	-49.4019	-32.6489	-11.2146	13.1494	42.0789
			0.50385	-52.0813	-35.4993	-13.7903	6.167	80.592			0.50385	-50.8728	-31.3855	-12.2156	6.2891	29.6826			0.50385	-49.2371	-32.6367	-11.3428	12.655	40.5896
			0.5039	-52.002	-35.4993	-13.8513	6.1182	81.062			0.5039	-50.8606	-31.3184	-12.24	6.2891	29.707			0.5039	-49.0723	-32.6245	-11.4343	12.1667	39.2407
			0.50395	-51.9775	-35.4382	-13.9307	6.0815	81.0986			0.50395	-50.8179	-31.2512	-12.2217	6.283	29.7436			0.50395	-48.877	-32.594	-11.5747	11.8005	38.0627
			0.504	-51.9592	-35.4321	-13.9612	6.0632	80.7263			0.504	-50.769	-31.1536	-12.2644	6.2585	29.762			0.504	-48.6755	-32.5574	-11.6846	11.5137	37.0129
			0.50405	-51.9226	-35.4565	-13.9734	5.9961	80.0122			0.50405	-50.7202	-31.062	-12.2766	6.2341	29.7925			0.50405	-48.4558	-32.5024	-11.7578	11.239	36.0425
			0.5041	-51.9348	-35.3589	-13.9978	5.9412	78.9441			0.5041	-50.6897	-30.9766	-12.24	6.228	29.7986			0.5041	-48.1751	-32.4719	-11.8921	10.946	35.1331
			0.50415	-51.8982	-35.2734	-14.0222	5.9045	77.6135			0.50415	-50.6653	-30.8789	-12.24	6.2219	29.8047			0.50415	-47.8821	-32.4841	-11.9348	10.7019	34.3396
			0.5042	-51.77	-35.2673	-14.0649	5.8618	76.0693			0.5042	-50.6592	-30.7874	-12.2522	6.2341	29.8047			0.5042	-47.5586	-32.4963	-11.947	10.4883	33.656
			0.50425	-51.7151	-35.2368	-14.1138	5.874	74.2749			0.50425	-50.647	-30.6897	-12.2095	6.2402	29.8047			0.50425	-47.0947	-32.4597	-12.0386	10.2686	33.0945
			0.5043	-51.709	-35.1697	-14.1199	5.8801	72.2852			0.5043	-50.6043	-30.5981	-12.1973	6.2341	29.8169			0.5043	-46.2158	-32.3926	-12.0752	10.0122	32.6062
			0.50435	-51.6663	-35.1636	-14.1443	5.8252	70.1611			0.50435	-50.5554	-30.5066	-12.2278	6.228	29.8474			0.50435	-44.3359	-32.3377	-12.1301	9.8108	32.1545
			0.5044	-51.6174	-35.1331	-14.1931	5.7764	67.9395			0.5044	-50.5005	-30.4089	-12.2278	6.2158	29.8718			0.5044	-40.8081	-32.2705	-12.2217	9.6948	31.7456
			0.50445	-51.6174	-35.0964	-14.2175	5.7764	65.6812			0.50445	-50.4822	-30.3174	-12.1973	6.1853	29.9084			0.50445	-35.1135	-32.1912	-12.2522	9.5789	31.3367
			0.5045	-51.648	-35.1025	-14.2603	5.7336	63.4228			0.5045	-50.4639	-30.2258	-12.2034	6.1731	29.9329			0.5045	-27.1118	-32.0874	-12.3438	9.4385	30.9827
			0.50455	-51.6174	-35.0415	-14.3213	5.6177	61.2317			0.50455	-50.47	-30.1343	-12.24	6.1487	29.9329			0.50455	-17.3218	-31.9897	-12.4597	9.3347	30.6531
			0.5046	-51.5625	-34.9255	-14.3396	5.6055	59.1199			0.5046	-50.4517	-30.0305	-12.2217	6.1365	29.9268			0.5046	-6.90918	-31.947	-12.4536	9.2493	30.3845
			0.50465	-51.5015	-34.8889	-14.3457	5.6299	57.0996			0.50465	-50.4272	-29.9329	-12.2034	6.1365	29.9268			0.50465	2.85645	-31.9104	-12.478	9.1272	30.1709
			0.5047	-51.4832	-34.8767	-14.364	5.6177	55.1526			0.5047	-50.3845	-29.8474	-12.2217	6.1304	29.9145			0.5047	11.0596	-31.8066	-12.5574	8.9746	30
			0.50475	-51.4343	-34.8218	-14.3335	5.5505	53.291			0.50475	-50.3479	-29.7742	-12.24	6.1487	29.9207			0.50475	17.3645	-31.6724	-12.6001	8.822	29.8413
			0.5048	-51.4038	-34.7668	-14.4006	5.5383	51.5576			0.5048	-50.3113	-29.6887	-12.2278	6.1548	29.9451			0.5048	21.8323	-31.5564	-12.6672	8.7427	29.6765
			0.50485	-51.416	-34.7791	-14.48	5.52	49.9402			0.50485	-50.3052	-29.5667	-12.2156	6.1487	29.9634			0.50485	24.7986	-31.4526	-12.7527	8.6877	29.5361
			0.5049	-51.4404	-34.7974	-14.5288	5.4773	48.4448			0.5049	-50.2991	-29.4507	-12.2522	6.1182	29.9695			0.5049	26.5625	-31.3306	-12.8198	8.6267	29.4202
			0.50495	-51.4465	-34.7302	-14.5593	5.3796	47.0654			0.50495	-50.293	-29.3713	-12.2522	6.0815	29.9634			0.50495	27.3193	-31.1963	-12.8992	8.5474	29.3225
			0.505	-51.4282	-34.6448	-14.5532	5.3064	45.7593			0.505	-50.2686	-29.3103	-12.2034	6.0693	29.9451			0.505	27.2583	-31.0132	-12.9907	8.4985	29.2187
			0.50505	-51.3794	-34.5898	-14.5288	5.3064	44.5691			0.50505	-50.2319	-29.2127	-12.1729	6.0754	29.9695			0.50505	26.5625	-30.9094	-13.0029	8.4558	29.0906
			0.5051	-51.355	-34.5471	-14.5227	5.3064	43.4827			0.5051	-50.2075	-29.1089	-12.1668	6.0632	30.0061			0.5051	25.3601	-30.8118	-12.9907	8.3704	28.9868
			0.50515	-51.3367	-34.4861	-14.5166	5.1172	42.3962			0.50515	-50.1892	-29.0479	-12.1545	5.7642	30.0122			0.50515	23.8159	-30.6775	-13.0396	7.7905	28.9502
			0.5052	-51.3001	-34.4495	-14.5227	4.1894	41.4014			0.5052	-50.1648	-28.9807	-12.1057	4.7998	30			0.5052	22.0459	-30.5127	-13.1128	5.6787	28.9441
			0.50525	-51.2878	-34.4434	-14.5593	2.4866	40.4919			0.50525	-50.1709	-28.8709	-12.0569	3.7561	30.0244			0.50525	20.1233	-30.3479	-13.1494	1.9983	28.9075
			0.5053	-51.3062	-34.4495	-14.6265	1.3208	39.6558			0.5053	-50.177	-28.8037	-12.0386	3.7012	30.0549			0.5053	18.1213	-30.177	-13.1982	-0.7361	28.8769
			0.50535	-51.3672	-34.4251	-14.6326	1.864	38.8989			0.50535	-50.1831	-28.7549	-12.0264	4.7205	30.0366			0.50535	16.1011	-30.061	-13.2898	-0.1379	28.822
			0.5054	-51.4282	-34.3762	-14.596	3.5181	38.2153			0.5054	-50.177	-28.645	-11.9714	5.9106	30.0244			0.5054	14.0808	-29.9207	-13.3752	3.0786	28.7671
			0.50545	-51.4221	-34.3335	-14.541	5.0134	37.5684			0.50545	-50.1526	-28.5657	-11.9043	6.6003	30.0488			0.50545	12.0667	-29.7559	-13.4058	6.4539	28.7061
			0.5055	-51.3977	-34.2786	-14.4739	5.6604	37.0129			0.5055	-50.1465	-28.5291	-11.8555	6.6675	30.0427			0.5055	10.0403	-29.6155	-13.4241	8.4497	28.6328
			0.50555	-51.3794	-34.1931	-14.4251	5.6543	36.427			0.50555	-50.1404	-28.4253	-11.8372	6.4355	30.0183			0.50555	8.03833	-29.4934	-13.4607	9.0295	28.5779
			0.5056	-51.3977	-34.1504	-14.3762	5.4285	35.835			0.5056	-50.1465	-28.3398	-11.7761	6.2585	30.0488			0.5056	6.0669	-29.3774	-13.4546	8.9441	28.5779
			0.50565	-51.4099	-34.1504	-14.3457	5.2576	35.304			0.50565	-50.1587	-28.2788	-11.6785	6.2036	30.0427			0.50565	4.11987	-29.2493	-13.4546	8.7915	28.6023
			0.5057	-51.3916	-34.1504	-14.3091	5.1782	34.834			0.5057	-50.1648	-28.1689	-11.6052	6.1304	30.0183			0.5057	2.16064	-29.0967	-13.5095	8.7183	28.5657
			0.50575	-51.3916	-34.1504	-14.2786	5.1294	34.4128			0.50575	-50.177	-28.0591	-11.5503	6.0876	30.0366			0.50575	0.20752	-28.9197	-13.5522	8.6694	28.5229
			0.5058	-51.4404	-34.1138	-14.2236	5.0623	34.0466			0.5058	-50.177	-27.9919	-11.5015	6.0754	30.0183			0.5058	-1.7273	-28.7549	-13.5828	8.5657	28.4863
			0.50585	-51.4832	-34.0649	-14.1321	4.9585	33.717			0.50585	-50.1587	-27.8577	-11.416	6.0083	30.0122			0.50585	-3.56445	-28.5901	-13.6316	8.4375	28.4436
			0.5059	-51.5076	-34.0283	-14.0161	4.8914	33.4119			0.5059	-50.1404	-27.7417	-11.3245	5.9656	30.0244			0.5059	-5.3772	-28.4253	-13.6438	8.2788	28.4375
			0.50595	-51.4954	-33.9734	-13.9185	4.8486	33.1311			0.50595	-50.1221	-27.6807	-11.2512	5.9717	29.9939			0.50595	-7.23267	-28.2788	-13.6255	8.1995	28.4009
			0.506	-51.4771	-33.9063	-13.8208	4.8364	32.8381			0.506	-50.116	-27.5586	-11.2207	5.9167	29.9878			0.506	-9.10034	-28.1018	-13.5767	8.114	28.352
			0.50605	-51.4771	-33.8635	-13.7598	4.8242	32.533			0.50605	-50.1099	-27.3694	-11.1597	5.8618	30			0.50605	-10.9741	-27.9065	-13.5461	7.9858	28.3459
			0.5061	-51.4771	-33.8757	-13.6987	4.8059	32.2217			0.5061	-50.1099	-27.0459	-11.0803	5.8801	29.9512			0.5061	-12.8479	-27.7356	-13.5461	7.8821	28.3704
			0.50615	-51.471	-33.9063	-13.6194	4.7693	31.9653			0.50615	-50.116	-26.0999	-11.0132	5.8374	29.9512			0.50615	-14.7095	-27.5647	-13.5034	7.7905	28.3459
			0.5062	-51.5381	-33.9185	-13.5645	4.7205	31.7273			0.5062	-50.1343	-23.75	-10.9644	5.8008	29.9573			0.5062	-16.5833	-27.3877	-13.4485	7.7295	28.3093
			0.50625	-51.5991	-33.8818	-13.5034	4.6106	31.5503			0.50625	-50.1282	-19.3494	-10.9338	5.813	29.9145			0.50625	-18.4021	-27.1985	-13.4241	7.6746	28.3032
			0.5063	-51.593	-33.8269	-13.4058	4.5496	31.3733			0.5063	-50.116	-12.4463	-10.8728	5.7947	29.9023			0.5063	-20.1233	-26.9605	-13.3814	7.6196	28.3032
			0.50635	-51.5869	-33.8086	-13.2837	4.5373	31.2146			0.50635	-50.0977	-2.8272	-10.7752	5.7458	29.9207			0.50635	-21.7834	-26.7102	-13.2776	7.5464	28.2727
			0.5064	-51.5869	-33.7903	-13.1616	4.5435	31.0437			0.5064	-50.0793	9.0076	-10.6897	5.7581	29.884			0.5064	-23.4375	-26.5454	-13.1189	7.4792	28.23
			0.50645	-51.6052	-33.7476	-13.0884	4.5251	30.8728			0.50645	-50.0671	21.648	-10.6348	5.7703	29.8474			0.50645	-25.0183	-26.3318	-12.9419	7.3999	28.1873
			0.5065	-51.6418	-33.6804	-13.0151	4.4763	30.7019			0.5065	-50.061	33.2751	-10.5798	5.7642	29.8535			0.5065	-26.5198	-26.0388	-12.8137	7.345	28.1995
			0.50655	-51.6663	-33.6438	-12.9419	4.4153	30.5188			0.50655	-50.0732	42.6013	-10.5127	5.7458	29.8291			0.50655	-27.948	-25.5383	-12.6733	7.2961	28.2361
			0.5066	-51.6418	-33.6987	-12.8626	4.397	30.3662			0.5066	-50.0916	49.1138	-10.4272	5.7947	29.7681			0.5066	-29.2786	-24.5129	-12.478	7.2229	28.1995
			0.50665	-51.6663	-33.7354	-12.7893	4.3726	30.2502			0.50665	-50.1221	53.0383	-10.3479	5.8191	29.7498			0.50665	-30.5237	-22.511	-12.2827	7.1497	28.1995
			0.5067	-51.6968	-33.7109	-12.7405	4.3115	30.1648			0.5067	-50.1526	54.9793	-10.2747	5.7947	29.7559			0.5067	-31.7017	-19.1052	-12.124	7.0825	28.2117
			0.50675	-51.7334	-33.6499	-12.655	4.2993	30.0671			0.50675	-50.1648	55.5347	-10.2319	5.8069	29.707			0.50675	-32.7332	-13.8501	-11.947	7.0337	28.1567
			0.5068	-51.77	-33.6072	-12.5208	4.2871	29.9329			0.5068	-50.177	55.0464	-10.1648	5.8496	29.6521			0.5068	-33.6792	-6.6663	-11.7334	6.991	28.1445
			0.50685	-51.8066	-33.6133	-12.3926	4.2383	29.7986			0.50685	-50.1709	53.8013	-10.0732	5.874	29.6277			0.50685	-34.6191	2.135	-11.4832	6.9604	28.1384
			0.5069	-51.825	-33.6072	-12.3132	4.2139	29.6765			0.5069	-50.1709	52.0374	-9.9817	5.8557	29.6155			0.5069	-35.4858	11.6931	-11.2451	6.8628	28.0408
			0.50695	-51.8372	-33.5645	-12.2583	4.2017	29.5422			0.50695	-50.1831	49.9744	-9.9207	5.874	29.5666			0.50695	-36.2732	20.9399	-11.0254	6.7773	28.053
			0.507	-51.8311	-33.5278	-12.1912	4.1894	29.4019			0.507	-50.177	47.71	-9.8535	5.9228	29.5117			0.507	-37.0056	28.96	-10.8301	6.7285	28.0896
			0.50705	-51.8433	-33.5522	-12.1301	4.2078	29.2737			0.50705	-50.2014	45.293	-9.7803	5.9717	29.4873			0.50705	-37.6892	35.3992	-10.5798	6.6858	28.0469
			0.5071	-51.8921	-33.5645	-12.0569	4.1894	29.1882			0.5071	-50.2258	42.8272	-9.6765	5.99	29.469			0.5071	-38.3606	40.2148	-10.354	6.637	28.0164
			0.50715	-51.947	-33.5706	-12.002	4.1711	28.9746			0.50715	-50.238	40.3613	-9.5789	6.051	29.1821			0.50715	-39.0015	43.5962	-10.1526	6.582	27.5281
			0.5072	-51.9775	-33.5645	-11.947	4.165	28.0225			0.5072	-50.2625	37.9749	-9.4995	6.1304	28.2117			0.5072	-39.502	45.7935	-9.9329	6.4905	25.5078
			0.50725	-51.9959	-33.5278	-11.825	4.1833	26.2219			0.50725	-50.2808	35.6067	-9.4385	6.2036	27.1069			0.50725	-39.9597	46.9531	-9.7192	6.4478	21.9067
			0.5073	-52.0081	-33.4912	-11.6785	4.2139	24.9951			0.5073	-50.2991	33.2629	-9.3897	6.2463	27.0093			0.5073	-40.448	47.2827	-9.4873	6.4294	19.1785
			0.50735	-52.0264	-33.4973	-11.5747	4.2627	25.4895			0.50735	-50.3052	30.9436	-9.292	6.3074	28.0225			0.50735	-40.8936	46.9775	-9.2371	6.3501	19.7827
			0.5074	-52.063	-33.4912	-11.4893	4.3237	27.168			0.5074	-50.3113	28.6792	-9.1821	6.3989	29.2126			0.5074	-41.2842	46.2329	-9.0051	6.283	23.0054
			0.50745	-52.0996	-33.5034	-11.4038	4.3787	28.6084			0.50745	-50.3052	26.4758	-9.0845	6.4844	29.823			0.50745	-41.687	45.1709	-8.761	6.228	26.3623
			0.5075	-52.1545	-33.5095	-11.3428	4.4214	29.1394			0.5075	-50.3052	24.3091	-8.9929	6.5454	29.8352			0.5075	-42.0654	43.9014	-8.5352	6.167	28.3032
			0.50755	-52.2156	-33.479	-11.2817	4.4458	29.0173			0.50755	-50.3113	22.1545	-8.9197	6.6003	29.6216			0.50755	-42.395	42.4243	-8.3276	6.1243	28.8464
			0.5076	-52.2461	-33.4607	-11.2146	4.4824	28.7732			0.5076	-50.2991	20.0305	-8.822	6.6858	29.4507			0.5076	-42.7795	40.8374	-8.0774	6.1243	28.8098
			0.50765	-52.2522	-33.4668	-11.178	4.5496	28.5901			0.50765	-50.2991	17.9553	-8.7183	6.7895	29.3225			0.50765	-43.0664	39.1406	-7.8272	6.106	28.7366
			0.5077	-52.2827	-33.4851	-11.0864	4.6411	28.4497			0.5077	-50.3052	15.9045	-8.5962	6.875	29.2187			0.5077	-43.2861	37.3767	-7.583	6.0937	28.645
			0.50775	-52.3071	-33.4912	-10.9399	4.7388	28.3337			0.50775	-50.3235	13.8599	-8.4863	6.9543	29.1394			0.50775	-43.573	35.564	-7.3633	6.0571	28.5352
			0.5078	-52.356	-33.4668	-10.824	4.8242	28.2239			0.5078	-50.3479	11.8152	-8.3887	7.052	29.1028			0.5078	-43.8171	33.7146	-7.113	5.9839	28.4253
			0.50785	-52.4292	-33.4363	-10.7385	4.8853	28.1201			0.50785	-50.3662	9.7644	-8.2544	7.1741	29.0601			0.50785	-44.0552	31.908	-6.8262	5.9412	28.3337
			0.5079	-52.4292	-33.4363	-10.6653	4.9707	28.0103			0.5079	-50.3601	7.7441	-7.9614	7.2839	29.0112			0.5079	-44.3115	30.1318	-6.46	5.9534	28.2483
			0.50795	-52.478	-33.4607	-10.6104	5.0745	27.9065			0.50795	-50.354	5.7666	-7.168	7.3755	28.9319			0.50795	-44.5007	28.4045	-5.9045	5.9778	28.175
			0.508	-52.5391	-33.479	-10.531	5.1294	27.8027			0.508	-50.3845	3.8013	-5.1538	7.4731	28.8769			0.508	-44.7327	26.6711	-4.9097	6.0083	28.0652
			0.50805	-52.5696	-33.4912	-10.4334	5.2209	27.7783			0.50805	-50.4272	1.8481	-1.1804	7.6013	28.8464			0.50805	-44.9646	24.9255	-2.9565	6.0449	27.9431
			0.5081	-52.594	-33.4668	-10.3662	5.3308	27.7417			0.5081	-50.4639	-0.0928	5.3442	7.7417	28.8281			0.5081	-45.0867	23.1799	0.4492	6.0693	27.8699
			0.50815	-52.6428	-33.4363	-10.2686	5.4468	27.6685			0.50815	-50.4639	-1.9666	14.6826	7.876	28.7915			0.50815	-45.2576	21.4404	5.6982	6.0998	27.7783
			0.5082	-52.6672	-33.4485	-10.0855	5.5566	27.5891			0.5082	-50.47	-3.7549	26.4441	7.9919	28.7366			0.5082	-45.4102	19.7131	12.9126	6.1365	27.644
			0.50825	-52.71	-33.4424	-9.7559	5.6909	27.5281			0.50825	-50.5127	-5.4456	39.3408	8.1384	28.6755			0.50825	-45.5689	17.9858	21.7078	6.1731	27.5647
			0.5083	-52.7222	-33.4302	-9.0845	5.7703	27.4304			0.5083	-50.5493	-7.0691	51.4868	8.3154	28.645			0.5083	-45.7764	16.2952	31.1316	6.1914	27.5525
			0.50835	-52.7344	-33.479	-7.7722	5.9106	27.3389			0.50835	-50.5493	-8.6255	61.3745	8.4985	28.645			0.50835	-45.9168	14.6594	40.2136	6.228	27.5403
			0.5084	-52.8015	-33.5034	-5.459	5.9961	27.2351			0.5084	-50.5554	-10.0903	68.3569	8.6755	28.6206			0.5084	-46.051	13.0603	48.1055	6.2769	27.4609
			0.50845	-52.8748	-33.4729	-1.9617	6.0693	27.1008			0.50845	-50.6165	-11.4392	72.666	8.822	28.5901			0.50845	-46.2524	11.4368	54.3799	6.3562	27.406
			0.5085	-52.9236	-33.4729	2.616	6.1609	27.0642			0.5085	-50.6409	-12.6782	74.8816	8.9807	28.5352			0.5085	-46.3806	9.7949	59.1162	6.4539	27.3572
			0.50855	-52.9785	-33.4668	7.9504	6.283	27.0459			0.50855	-50.647	-13.8257	75.5835	9.1638	28.4924			0.50855	-46.4539	8.1714	62.4976	6.5759	27.2839
			0.5086	-53.0212	-33.4729	13.6145	6.3928	27.0032			0.5086	-50.708	-14.9121	75.1746	9.3286	28.4558			0.5086	-46.5454	6.554	64.7009	6.6797	27.1619
			0.50865	-53.0457	-33.4973	19.0649	6.521	26.9421			0.50865	-50.7446	-15.9253	73.9722	9.4629	28.4497			0.50865	-46.6614	4.9609	65.9583	6.7834	27.0642
			0.5087	-53.0762	-33.4607	23.96	6.6186	26.8567			0.5087	-50.7446	-16.8408	72.196	9.5789	28.4375			0.5087	-46.7651	3.3801	66.4587	6.8445	27.0276
			0.50875	-53.0884	-33.4607	28.2263	6.7224	26.7468			0.50875	-50.7996	-17.6526	70.0598	9.7131	28.3948			0.50875	-46.9055	1.8237	66.3184	6.8872	26.991
			0.5088	-53.1067	-33.5095	31.7725	6.8201	26.6858			0.5088	-50.8545	-18.3972	67.6917	9.8657	28.3582			0.5088	-47.0581	0.3284	65.6836	6.9604	26.9299
			0.50885	-53.1555	-33.5584	34.6899	6.9055	26.6248			0.50885	-50.8423	-19.1052	65.2075	10.0061	28.3215			0.50885	-47.1863	-1.0938	64.646	7.0764	26.8689
			0.5089	-53.2288	-33.5828	37.052	6.9665	26.5271			0.5089	-50.9094	-19.7827	62.699	10.116	28.3093			0.5089	-47.345	-2.522	63.2849	7.229	26.8445
			0.50895	-53.3081	-33.6194	38.8037	7.0337	26.4783			0.50895	-50.9583	-20.4236	60.1904	10.1892	28.3093			0.50895	-47.4915	-3.9258	61.759	7.3877	26.7712
			0.509	-53.3569	-33.6255	40.0549	7.1252	26.4661			0.509	-50.9644	-20.9851	57.7063	10.2869	28.3032			0.509	-47.6013	-5.2869	60.1416	7.5159	26.6919
			0.50905	-53.3997	-33.6072	40.946	7.229	26.4478			0.50905	-51.0193	-21.4734	55.2405	10.4028	28.2605			0.50905	-47.6685	-6.6052	58.4265	7.6318	26.5881
			0.5091	-53.4241	-33.6011	41.4221	7.3389	26.3989			0.5091	-51.0681	-21.9373	52.8296	10.5127	28.2117			0.5091	-47.7722	-7.8748	56.6687	7.7478	26.5149
			0.50915	-53.4485	-33.6011	41.5076	7.4426	26.3318			0.50915	-51.0742	-22.3767	50.4675	10.592	28.175			0.50915	-47.9187	-9.0772	54.856	7.8577	26.4783
			0.5092	-53.4729	-33.6316	41.3	7.5281	26.3196			0.5092	-51.1169	-22.8101	48.1665	10.6714	28.1628			0.5092	-48.0774	-10.2368	53.0066	7.9614	26.4478
			0.50925	-53.6865	-33.7048	40.7446	7.6135	26.3135			0.50925	-51.4404	-23.2129	45.9143	10.7385	28.175			0.50925	-48.6389	-11.2988	51.1694	8.053	26.3989
			0.5093	-54.6387	-33.8025	39.8901	7.6868	26.2463			0.5093	-52.3621	-23.5547	43.6926	10.8484	28.1811			0.5093	-50.8362	-12.2327	49.3262	8.1995	26.3501
			0.50935	-56.4087	-33.8513	38.8281	7.7478	26.2097			0.50935	-53.4302	-23.8904	41.5137	10.9582	28.1689			0.50935	-54.7424	-13.1299	47.489	8.3948	26.3318
			0.5094	-57.6416	-33.8513	37.5342	7.7966	26.2646			0.5094	-53.5889	-24.2078	39.3469	11.0498	28.1445			0.5094	-57.6233	-14.0149	45.6519	8.5779	26.3074
			0.50945	-57.0984	-33.8147	36.051	7.8882	26.2769			0.50945	-52.6306	-24.5313	37.1863	11.1108	28.1201			0.50945	-57.0679	-14.845	43.8696	8.7183	26.228
			0.5095	-55.3833	-33.8025	34.4458	7.9919	26.2769			0.5095	-51.416	-24.8486	35.0073	11.178	28.1018			0.5095	-53.8147	-15.6445	42.1301	8.8647	26.1182
			0.50955	-53.8452	-33.7964	32.7673	8.1018	26.3196			0.50955	-50.7752	-25.1294	32.8284	11.2756	28.114			0.50955	-50.4334	-16.3953	40.4333	8.9929	26.0815
			0.5096	-53.2227	-33.8269	30.9485	8.2178	26.3196			0.5096	-50.7752	-25.3918	30.6616	11.3916	28.1323			0.5096	-48.4741	-17.1033	38.761	9.1394	26.0693
			0.50965	-53.2898	-33.8696	29.0137	8.2971	26.3135			0.50965	-50.9766	-25.6177	28.5071	11.5137	28.1445			0.50965	-47.9126	-17.7686	37.0825	9.2981	26.0449
			0.5097	-53.5339	-33.9551	27.0361	8.3337	26.3379			0.5097	-51.1169	-25.8618	26.3647	11.6235	28.1506			0.5097	-47.9981	-18.3545	35.398	9.4324	26.0144
			0.50975	-53.6987	-34.0344	25.0769	8.3948	26.3318			0.50975	-51.2146	-26.0999	24.2407	11.7578	28.1506			0.50975	-48.2422	-18.855	33.6951	9.6094	25.9717
			0.5098	-53.8025	-34.0588	23.1238	8.4436	26.2952			0.5098	-51.3001	-26.3562	22.1472	12.1057	28.1628			0.5098	-48.4497	-19.3799	31.98	9.8413	25.9534
			0.50985	-53.894	-34.0588	21.1523	8.4741	26.344			0.50985	-51.355	-26.5637	20.0842	13.0518	28.2056			0.50985	-48.584	-19.8804	30.2222	10.0366	25.99
			0.5099	-53.9734	-34.0466	19.2725	8.5352	26.4478			0.5099	-51.3977	-26.7407	18.0823	15.2856	28.2544			0.5099	-48.7366	-20.332	28.5193	10.2075	25.9473
			0.50995	-53.9978	-34.0344	17.5146	8.645	26.4661			0.50995	-51.471	-26.9055	16.1353	19.5337	28.2971			0.50995	-48.9319	-20.7593	26.8652	10.3479	25.8923
			0.51	-54.0161	-34.071	15.8484	8.7854	26.4661			0.51	-51.5381	-27.0886	14.2859	26.2353	28.3215			0.51	-49.1394	-21.1865	25.2844	10.4944	25.8984
			0.51005	-54.071	-34.1199	14.2371	8.8892	26.5027			0.51005	-51.5686	-27.2717	12.5525	35.5859	28.3459			0.51005	-49.3042	-21.5772	23.6914	10.6287	25.9473
			0.5101	-54.1443	-34.1748	12.6929	8.9685	26.5515			0.5101	-51.5625	-27.4548	10.9473	47.1704	28.3765			0.5101	-49.4202	-21.9373	22.0679	10.769	25.9839
			0.51015	-54.2114	-34.2297	11.1853	9.0478	26.5576			0.51015	-51.593	-27.6074	9.4641	59.6948	28.4131			0.51015	-49.585	-22.273	20.4565	10.885	26.0266
			0.5102	-54.2725	-34.2908	9.7876	9.115	26.5332			0.5102	-51.6357	-27.7417	8.0847	71.3342	28.4741			0.5102	-49.7986	-22.572	18.8513	11.0193	26.0449
			0.51025	-54.3457	-34.3457	8.4631	9.176	26.5759			0.51025	-51.6541	-27.8699	6.8213	80.6482	28.5474			0.51025	-49.9695	-22.8345	17.2949	11.2207	26.0754
			0.5103	-54.4251	-34.364	7.218	9.2004	26.6797			0.5103	-51.648	-27.9919	5.6616	87.0691	28.6267			0.5103	-50.0916	-23.103	15.7874	11.4038	26.167
			0.51035	-54.5044	-34.3396	6.0644	9.2371	26.7468			0.51035	-51.6785	-28.1201	4.5813	90.896	28.6877			0.51035	-50.1831	-23.3899	14.3347	11.5442	26.2341
			0.5104	-54.5227	-34.3335	4.9902	9.3042	26.7773			0.5104	-51.7273	-28.2605	3.5986	92.7148	28.7366			0.5104	-50.2869	-23.634	12.9736	11.6846	26.2707
			0.51045	-54.5166	-34.3762	4.0076	9.4202	26.8323			0.51045	-51.7578	-28.3826	2.6831	93.1116	28.7732			0.51045	-50.4211	-23.8782	11.7041	11.8249	26.3196
			0.5105	-54.5471	-34.4312	3.0981	9.5178	26.8872			0.5105	-51.7578	-28.4924	1.8408	92.4829	28.8403			0.5105	-50.5493	-24.1284	10.4895	11.9714	26.3806
			0.51055	-54.6021	-34.4983	2.2498	9.585	26.9177			0.51055	-51.7761	-28.584	1.0901	91.1096	28.9136			0.51055	-50.6226	-24.3604	9.281	12.1606	26.4661
			0.5106	-54.657	-34.5471	1.4319	9.6521	26.8994			0.5106	-51.8066	-28.6816	0.3943	89.2114	28.999			0.5106	-50.7263	-24.5923	8.158	12.3315	26.5576
			0.51065	-54.7119	-34.5898	0.6262	9.7192	26.9055			0.51065	-51.8555	-28.7732	-0.2588	86.9775	29.0845			0.51065	-50.885	-24.7754	7.0776	12.4902	26.6309
			0.5107	-54.7607	-34.6509	-0.155	9.7864	26.9849			0.5107	-51.8616	-28.8892	-0.8569	84.5667	29.1516			0.5107	-51.0193	-24.9341	6.0889	12.6916	26.6858
			0.51075	-54.8279	-34.6753	-0.8447	9.8413	27.0703			0.51075	-51.8677	-28.999	-1.3818	82.0764	29.2004			0.51075	-51.1414	-25.1599	5.1794	12.9114	26.7895
			0.5108	-54.9194	-34.6509	-1.4368	9.8718	27.113			0.5108	-51.886	-29.0967	-1.8701	79.5679	29.2554			0.5108	-51.2451	-25.3613	4.3188	13.1189	26.8994
			0.51085	-54.9683	-34.6326	-1.9739	9.9268	27.1558			0.51085	-51.9348	-29.1821	-2.3096	77.0593	29.292			0.51085	-51.3306	-25.5383	3.5193	13.2898	27.0154
			0.5109	-54.9683	-34.657	-2.4988	10.0427	27.2473			0.5109	-51.9348	-29.2615	-2.7185	74.5813	29.3469			0.5109	-51.4404	-25.752	2.8357	13.4546	27.1252
			0.51095	-54.9988	-34.6936	-3.0359	10.1343	27.2961			0.51095	-51.9165	-29.3408	-3.1091	72.1277	29.4263			0.51095	-51.5808	-25.9595	2.2009	13.6621	27.229
			0.511	-55.0293	-34.7363	-3.5242	10.1831	27.3206			0.511	-51.9165	-29.4263	-3.4631	69.7168	29.5178			0.511	-51.6724	-26.1609	1.5601	13.9185	27.3328
			0.51105	-55.0598	-34.7791	-3.9453	10.2319	27.3022			0.51105	-51.9287	-29.5239	-3.7988	67.3547	29.6033			0.51105	-51.7578	-26.3379	0.9558	14.2297	27.4731
			0.5111	-55.0903	-34.834	-4.3726	10.2747	27.345			0.5111	-51.9531	-29.6216	-4.1284	65.072	29.6643			0.5111	-51.8616	-26.4722	0.3821	14.9316	27.6074
			0.51115	-55.1025	-34.9011	-4.812	10.3113	27.4243			0.51115	-51.9409	-29.7192	-4.4092	62.8565	29.7314			0.51115	-51.9653	-26.5942	-0.155	16.4453	27.7661
			0.5112	-55.1331	-34.9683	-5.1843	10.354	27.5037			0.5112	-51.9104	-29.7925	-4.6533	60.6836	29.7986			0.5112	-52.0874	-26.7773	-0.6494	19.0759	27.9126
			0.51125	-55.2124	-35.1331	-5.5383	10.3662	27.5403			0.51125	-51.8982	-30.1343	-4.8853	58.523	29.8596			0.51125	-52.1973	-27.4121	-1.1621	23.2629	28.0164
			0.5113	-55.249	-36.0059	-5.8679	10.415	27.5708			0.5113	-51.9165	-31.1292	-5.1355	56.3684	29.9268			0.5113	-52.2766	-29.5667	-1.6565	29.22	28.1384
			0.51135	-55.2368	-37.721	-6.167	10.5249	27.6501			0.51135	-51.9043	-32.2888	-5.3613	54.2078	30.0061			0.51135	-52.3499	-33.363	-2.0593	36.8494	28.2971
			0.5114	-55.249	-38.8684	-6.4417	10.5859	27.7417			0.5114	-51.8677	-32.4841	-5.5505	52.0349	30.0793			0.5114	-52.4292	-36.2927	-2.4377	45.7117	28.4558
			0.51145	-55.2429	-38.3069	-6.6797	10.6165	27.7722			0.51145	-51.8189	-31.5747	-5.7092	49.8621	30.1526			0.51145	-52.5269	-35.8228	-2.8345	54.7998	28.5901
			0.5115	-55.249	-36.5979	-6.9055	10.6409	27.7539			0.5115	-51.7944	-30.4395	-5.8862	47.7319	30.2136			0.5115	-52.6245	-32.6123	-3.1946	63.1677	28.7244
			0.51155	-55.2856	-35.1086	-7.1985	10.6531	27.8088			0.51155	-51.7944	-29.8474	-6.0938	45.6384	30.2502			0.51155	-52.7222	-29.2432	-3.5181	70.2478	28.8342
			0.5116	-55.304	-34.5471	-7.467	10.6775	27.9065			0.5116	-51.7883	-29.8352	-6.2585	43.5693	30.293			0.5116	-52.7771	-27.3511	-3.8293	75.8081	28.9868
			0.51165	-55.2979	-34.6509	-7.6868	10.7324	28.0041			0.51165	-51.7578	-30.0732	-6.405	41.5247	30.3235			0.51165	-52.8503	-26.8201	-4.1406	79.9097	29.1333
			0.5117	-55.3162	-34.8462	-7.8699	10.7507	28.0652			0.5117	-51.7273	-30.2747	-6.6003	39.4922	30.3662			0.5117	-52.9175	-26.9177	-4.4519	82.7417	29.2187
			0.51175	-55.3467	-34.95	-8.0286	10.7568	28.1018			0.51175	-51.7212	-30.4028	-6.759	37.5208	30.4211			0.51175	-53.0029	-27.1497	-4.7571	84.4385	29.2981
			0.5118	-55.2918	-35.0232	-8.1873	10.824	28.1628			0.5118	-51.7273	-30.5005	-6.875	35.6042	30.4883			0.5118	-53.0823	-27.3511	-4.9646	85.2808	29.408
			0.51185	-55.249	-35.1025	-8.3765	10.8911	28.2422			0.51185	-51.7212	-30.5981	-7.0337	33.761	30.5737			0.51185	-53.1189	-27.5403	-5.1721	85.4334	29.53
			0.5119	-55.2429	-35.1941	-8.5291	10.9521	28.2666			0.5119	-51.6724	-30.6958	-7.1741	32.0337	30.6653			0.5119	-53.1311	-27.7539	-5.4407	84.9939	29.6765
			0.51195	-55.2551	-35.2612	-8.7061	10.9705	28.2788			0.51195	-51.6235	-30.7935	-7.2839	30.4163	30.7568			0.51195	-53.1982	-27.9614	-5.6726	84.115	29.8413
			0.512	-55.2063	-35.2856	-8.8892	11.0071	28.291			0.512	-51.593	-30.8606	-7.4304	28.927	30.8301			0.512	-53.2715	-28.1323	-5.8618	83.0103	29.9939
			0.51205	-55.1819	-35.3467	-9.0295	11.1169	28.3337			0.51205	-51.593	-30.9216	-7.5647	27.5598	30.9094			0.51205	-53.302	-28.2788	-6.0938	81.7102	30.1526
			0.5121	-55.1941	-35.4443	-9.1455	11.3245	28.3948			0.5121	-51.5808	-30.9705	-7.6502	26.2964	30.9949			0.5121	-53.2959	-28.4497	-6.3257	80.2393	30.3113
			0.51215	-55.1819	-35.4443	-9.2798	11.8249	28.4741			0.51215	-51.5381	-31.001	-7.7905	25.1123	31.0986			0.51215	-53.2593	-28.6145	-6.5149	78.6646	30.4517
			0.5122	-55.1147	-35.4321	-9.408	13.064	28.4863			0.5122	-51.4832	-31.0559	-7.8638	24.0198	31.2146			0.5122	-53.2043	-28.7793	-6.7407	77.0349	30.5981
			0.51225	-55.0598	-35.4932	-9.5422	15.3467	28.5229			0.51225	-51.4465	-31.1292	-7.9309	23.0249	31.4343			0.51225	-53.1677	-28.938	-6.9299	75.3259	30.7751
			0.5123	-54.9866	-35.5603	-9.6765	18.7463	28.5535			0.5123	-51.4404	-31.1902	-8.053	22.1155	32.0264			0.5123	-53.1128	-29.1455	-7.0459	73.6169	30.9399
			0.51235	-54.9316	-35.5786	-9.7864	23.3484	28.5718			0.51235	-51.4404	-31.2573	-8.1018	21.2854	33.6499			0.51235	-53.0518	-29.3225	-7.2046	71.8835	31.1108
			0.5124	-54.9194	-35.6335	-9.8962	28.7866	28.6267			0.5124	-51.4038	-31.3245	-8.1689	20.5469	37.1533			0.5124	-53.009	-29.4446	-7.3877	70.1074	31.2634
			0.51245	-54.8889	-35.719	-10.0061	34.4568	28.6572			0.51245	-51.3489	-31.3733	-8.2849	19.8694	43.269			0.51245	-52.9541	-29.5361	-7.5159	68.3435	31.4221
			0.5125	-54.8279	-35.7617	-10.0977	39.9316	28.6877			0.5125	-51.2939	-31.4099	-8.3398	19.2468	52.3877			0.5125	-52.8626	-29.6643	-7.6746	66.6406	31.5869
			0.51255	-54.8401	-35.8411	-10.1953	44.8877	28.6999			0.51255	-51.2512	-31.4526	-8.3765	18.6853	64.259			0.51255	-52.7832	-29.8108	-7.8272	64.9561	31.7456
			0.5126	-54.8523	-35.8777	-10.2991	49.0625	28.7305			0.5126	-51.2207	-31.471	-8.468	18.1482	77.5342			0.5126	-52.6917	-29.9268	-7.9614	63.2471	31.8982
			0.51265	-54.7363	-35.8533	-10.4028	52.5964	28.7671			0.51265	-51.178	-31.5198	-8.5291	17.6416	90.2234			0.51265	-52.5757	-30.0244	-8.1689	61.5442	32.0081
			0.5127	-54.6265	-35.896	-10.5188	55.5383	28.8342			0.5127	-51.1108	-31.5747	-8.5718	17.1838	100.618			0.5127	-52.4536	-30.1953	-8.2788	59.884	32.1667
			0.51275	-54.6021	-35.957	-10.6043	57.7844	28.8525			0.51275	-51.0437	-31.6418	-8.645	16.7505	107.985			0.51275	-52.3132	-30.3662	-8.3582	58.23	32.3498
			0.5128	-54.5471	-35.9631	-10.6531	59.3957	28.8525			0.5128	-50.9888	-31.709	-8.7366	16.3415	112.562			0.5128	-52.2034	-30.4822	-8.5352	56.5149	32.5879
			0.51285	-54.4739	-36.012	-10.7507	60.5432	28.8708			0.51285	-50.9399	-31.7639	-8.7671	15.9509	114.918			0.51285	-52.1179	-30.5615	-8.6572	54.8425	32.8381
			0.5129	-54.4312	-36.0791	-10.8606	61.2268	28.9075			0.5129	-50.8972	-31.8189	-8.822	15.603	115.657			0.5129	-52.0691	-30.6653	-8.7732	53.2495	33.0823
			0.51295	-54.4251	-36.134	-10.9522	61.4526	28.9563			0.51295	-50.8484	-31.8372	-8.9197	15.2917	115.236			0.51295	-51.9714	-30.7935	-8.9319	51.687	33.3569
			0.513	-54.3945	-36.1829	-11.0498	61.2756	28.999			0.513	-50.7752	-31.886	-8.9929	15.0293	113.984			0.513	-51.8372	-30.9216	-9.0479	50.1001	33.7598
			0.51305	-54.3091	-36.1951	-11.1536	60.7996	29.0234			0.51305	-50.7019	-31.9348	-9.0356	14.779	112.165			0.51305	-51.6785	-31.0193	-9.1882	48.5437	34.5654
			0.5131	-54.2297	-36.1585	-11.2146	60.0671	29.0295			0.5131	-50.6531	-32.002	-9.1028	14.541	109.95			0.5131	-51.532	-31.0864	-9.3469	47.0361	36.2195
			0.51315	-54.1443	-36.1707	-11.3001	59.0295	29.0478			0.51315	-50.6165	-32.0447	-9.1943	14.3152	107.502			0.51315	-51.3977	-31.2573	-9.4141	45.5286	39.2529
			0.5132	-54.0527	-36.2134	-11.3611	57.7173	29.054			0.5132	-50.5859	-32.063	-9.2859	14.071	104.939			0.5132	-51.2817	-31.4038	-9.4934	43.9722	44.0625
			0.51325	-53.9795	-36.2561	-11.5686	56.2158	29.054			0.51325	-50.5371	-32.1057	-9.5911	13.8452	102.314			0.51325	-51.1963	-31.4893	-10.0793	42.4097	50.8374
			0.5133	-53.9307	-36.25	-12.5879	54.519	29.0784			0.5133	-50.47	-32.179	-10.5676	13.656	99.7144			0.5133	-51.0986	-31.5503	-12.2278	40.9143	59.2358
			0.51335	-53.9002	-36.2866	-14.4128	52.6331	29.0845			0.51335	-50.4089	-32.1973	-11.709	13.4973	97.1753			0.51335	-51.001	-31.648	-15.9876	39.4861	68.4644
			0.5134	-53.8757	-36.3721	-15.6335	50.6311	29.0784			0.5134	-50.3601	-32.2034	-11.8799	13.3203	94.7095			0.5134	-50.8606	-31.7517	-18.8135	38.0762	77.4976
			0.51345	-53.8269	-36.3843	-15.127	48.5742	29.0784			0.51345	-50.3296	-32.2644	-10.8667	13.1311	92.3047			0.51345	-50.6897	-31.8555	-18.3435	36.7029	85.4688
			0.5135	-53.7598	-36.3232	-13.4302	46.5234	29.0784			0.5135	-50.3052	-32.2888	-9.6338	12.9602	89.9426			0.5135	-50.5249	-31.9287	-15.2185	35.3967	91.9751
			0.51355	-53.6865	-36.2805	-11.9348	44.4849	29.1089			0.51355	-50.2808	-32.2766	-9.0051	12.8381	87.6111			0.51355	-50.3723	-32.0081	-11.8799	34.1394	96.9495
			0.5136	-53.6133	-36.311	-11.3428	42.4585	29.1577			0.5136	-50.2319	-32.3254	-9.0112	12.6916	85.3528			0.5136	-50.2441	-32.1668	-9.9634	32.9187	100.52
			0.51365	-53.5278	-36.3293	-11.3977	40.4993	29.1211			0.51365	-50.1953	-32.356	-9.2493	12.5269	83.1616			0.51365	-50.1282	-32.2766	-9.4385	31.6919	102.937
			0.5137	-53.4363	-36.3049	-11.6724	38.6377	29.0723			0.5137	-50.1587	-32.3377	-9.4263	12.4109	80.9827			0.5137	-49.9817	-32.356	-9.5117	30.5261	104.408
			0.51375	-53.3997	-36.2744	-11.886	36.8066	29.0478			0.51375	-50.1282	-32.3743	-9.5361	12.3071	78.7732			0.51375	-49.8291	-32.417	-9.6643	29.4702	105.031
			0.5138	-53.3814	-36.2988	-12.0691	35.0366	29.0173			0.5138	-50.0916	-32.3743	-9.6338	12.1545	76.6003			0.5138	-49.707	-32.5085	-9.8108	28.4631	104.969
			0.51385	-53.3691	-36.3416	-12.1973	33.3276	29.0112			0.51385	-50.0549	-32.3377	-9.7314	12.0508	74.4763			0.51385	-49.5606	-32.6001	-9.9939	27.5049	104.402
			0.5139	-53.3203	-36.2805	-12.3193	31.7468	29.0295			0.5139	-50	-32.3621	-9.8169	11.9775	72.3279			0.5139	-49.3958	-32.6733	-10.2136	26.6138	103.462
			0.51395	-53.2593	-36.1951	-12.4048	30.3003	29.0417			0.51395	-49.9451	-32.3377	-9.8657	11.8433	70.1916			0.51395	-49.2065	-32.71	-10.415	25.802	102.247
			0.514	-53.2043	-36.1401	-12.4658	28.9209	29.0478			0.514	-49.8779	-32.3071	-9.9268	11.7456	68.092			0.514	-48.999	-32.7649	-10.5981	25.0269	100.837
			0.51405	-53.1494	-36.1035	-12.5269	27.6331	29.0173			0.51405	-49.8352	-32.3377	-10.0061	11.6907	65.9985			0.51405	-48.8281	-32.8503	-10.7568	24.3127	99.2688
			0.5141	-53.0823	-36.073	-12.5574	26.4368	28.9563			0.5141	-49.8108	-32.2949	-10.1038	11.5808	63.8623			0.5141	-48.6572	-32.9297	-10.9277	23.6108	97.6331
			0.51415	-52.9968	-36.0303	-12.6367	25.3442	28.8831			0.51415	-49.7864	-32.2583	-10.1587	11.5137	61.7993			0.51415	-48.4985	-32.9785	-11.0681	22.9639	96.0034
			0.5142	-52.9358	-35.9753	-12.7161	24.3127	28.8464			0.5142	-49.7437	-32.2644	-10.1953	11.4587	59.7913			0.5142	-48.346	-33.009	-11.2085	22.384	94.3066
			0.51425	-52.9358	-35.957	-12.8442	23.2996	28.8342			0.51425	-49.6826	-32.2278	-10.2319	11.3489	57.8076			0.51425	-48.2178	-33.0335	-11.3672	21.8347	92.5671
			0.5143	-52.9541	-35.9387	-12.9541	22.3047	28.8464			0.5143	-49.6338	-32.1668	-10.2869	11.3	55.9338			0.5143	-48.1201	-33.0701	-11.5442	21.2976	90.8154
			0.51435	-52.9114	-35.8899	-13.0212	21.4197	28.8708			0.51435	-49.5911	-32.1668	-10.3479	11.2512	54.1943			0.51435	-48.0042	-33.0884	-11.7395	20.8337	89.0759
			0.5144	-52.8259	-35.7983	-13.0884	20.6445	28.8464			0.5144	-49.5483	-32.124	-10.4089	11.1536	52.5098			0.5144	-47.8272	-33.0396	-11.8799	20.3943	87.3364
			0.51445	-52.7649	-35.7068	-13.1311	19.9243	28.8159			0.51445	-49.5239	-32.063	-10.4272	11.1108	50.9106			0.51445	-47.6379	-32.9907	-11.9897	19.967	85.6335
			0.5145	-52.7405	-35.6274	-13.186	19.2224	28.7671			0.5145	-49.4995	-32.0508	-10.4395	11.0559	49.4519			0.5145	-47.4793	-32.9846	-12.0935	19.5703	83.9062
			0.51455	-52.71	-35.5603	-13.2776	18.5388	28.7183			0.51455	-49.4751	-32.0264	-10.47	10.9582	48.0725			0.51455	-47.3206	-32.9541	-12.2156	19.1736	82.1912
			0.5146	-52.6489	-35.5115	-13.3508	17.9346	28.6389			0.5146	-49.4263	-31.9592	-10.5127	10.9216	46.748			0.5146	-47.1741	-32.9053	-12.3132	18.8257	80.5371
			0.51465	-52.5635	-35.4932	-13.418	17.4219	28.5962			0.51465	-49.3408	-31.9104	-10.5676	10.8911	45.5518			0.51465	-47.0398	-32.8381	-12.3987	18.5022	78.8464
			0.5147	-52.5635	-35.4749	-13.5034	16.8726	28.5779			0.5147	-49.2676	-31.9104	-10.6043	10.7996	44.4714			0.5147	-46.8872	-32.7405	-12.4841	18.1787	77.1069
			0.51475	-52.5818	-35.3894	-13.595	16.3354	28.584			0.51475	-49.1882	-31.8677	-10.6104	10.7568	43.4582			0.51475	-46.7651	-32.6672	-12.6367	17.8674	75.3919
			0.5148	-52.5574	-35.2918	-13.6438	15.835	28.5657			0.5148	-49.115	-31.8005	-10.6226	10.7446	42.5183			0.5148	-46.637	-32.6123	-12.8137	17.5989	73.7134
			0.51485	-52.4963	-35.2124	-13.656	15.4077	28.5535			0.51485	-49.0234	-31.7578	-10.6592	10.6836	41.7065			0.51485	-46.4294	-32.4841	-12.9114	17.3486	72.0532
			0.5149	-52.4414	-35.1453	-13.6804	15.0354	28.5046			0.5149	-48.938	-31.7395	-10.7141	10.6165	40.9253			0.5149	-46.2097	-32.3987	-12.9907	17.1106	70.3992
			0.51495	-52.3804	-35.0781	-13.7415	14.6814	28.4619			0.51495	-48.7854	-31.7029	-10.769	10.5981	40.1746			0.51495	-46.0144	-32.3193	-13.0701	16.8665	68.7329
			0.515	-52.3743	-34.9683	-13.8025	14.3274	28.4131			0.515	-48.3154	-31.6357	-10.8057	10.5737	39.4971			0.515	-45.8008	-32.1973	-13.1799	16.5796	67.1033
			0.51505	-52.3621	-34.8523	-13.8757	13.9795	28.3459			0.51505	-46.936	-31.5869	-10.8179	10.5005	38.9172			0.51505	-45.5566	-32.0935	-13.3081	16.3599	65.5896
			0.5151	-52.301	-34.8096	-13.949	13.6865	28.2971			0.5151	-43.7744	-31.5808	-10.8179	10.4333	38.374			0.5151	-45.1965	-31.9714	-13.4058	16.1523	64.021
			0.51515	-52.2949	-34.7607	-14.0283	13.3691	28.2788			0.51515	-38.1043	-31.5564	-10.8484	10.415	37.8369			0.51515	-44.4885	-31.8127	-13.4668	15.9448	62.4646
			0.5152	-52.2705	-34.6875	-14.1382	13.0884	28.291			0.5152	-29.4495	-31.4954	-10.8972	10.3662	37.3669			0.5152	-43.0176	-31.6541	-13.6011	15.7007	60.957
			0.51525	-52.2583	-34.596	-14.2114	12.6794	28.2788			0.51525	-17.8955	-31.4282	-10.9399	10.0244	36.9641			0.51525	-40.387	-31.5076	-13.7354	15.0232	59.4739
			0.5153	-52.2583	-34.4922	-14.2175	11.5198	28.2178			0.5153	-4.52271	-31.3977	-10.9705	9.0356	36.5796			0.5153	-36.1084	-31.3794	-13.8391	12.8076	57.9785
			0.51535	-52.2522	-34.3823	-14.2175	9.5789	28.1628			0.51535	8.74634	-31.3855	-10.9766	7.9492	36.1707			0.51535	-30.011	-31.2939	-13.9429	8.999	56.5869
			0.5154	-52.2034	-34.3091	-14.2664	8.23	28.0957			0.5154	20.0195	-31.3367	-10.9644	7.821	35.8166			0.5154	-22.2351	-31.2085	-14.0222	6.1304	55.2014
			0.51545	-52.1606	-34.2114	-14.3091	8.645	28.0469			0.51545	28.3386	-31.2817	-10.9766	8.7915	35.5115			0.51545	-13.3179	-31.0986	-14.0833	6.5515	53.8403
			0.5155	-52.1179	-34.1504	-14.364	10.2624	27.998			0.5155	33.7158	-31.2451	-10.9949	9.9878	35.2063			0.5155	-4.18091	-30.9705	-14.1809	9.6643	52.644
			0.51555	-52.1118	-34.1382	-14.4128	11.6602	27.9309			0.51555	36.731	-31.2329	-11.001	10.6348	34.8767			0.51555	4.24805	-30.8484	-14.2908	12.9541	51.46
			0.5156	-52.124	-34.0833	-14.4556	12.0935	27.876			0.5156	38.0066	-31.2329	-11.001	10.6958	34.5776			0.5156	11.2793	-30.7385	-14.3823	14.8035	50.3186
			0.51565	-52.0935	-33.9978	-14.5227	11.8799	27.8821			0.51565	37.9944	-31.2207	-10.9705	10.4639	34.3396			0.51565	16.7114	-30.6287	-14.4922	15.2856	49.2627
			0.5157	-52.063	-33.9185	-14.5898	11.5137	27.8821			0.5157	37.0728	-31.1902	-10.9155	10.2258	34.1138			0.5157	20.6543	-30.5005	-14.5654	15.1453	48.2251
			0.51575	-52.0264	-33.8513	-14.5837	11.239	27.8271			0.51575	35.4919	-31.178	-10.8728	10.0793	33.8757			0.51575	23.4253	-30.3845	-14.6387	14.9133	47.2546
			0.5158	-52.0081	-33.8086	-14.5715	11.062	27.76			0.5158	33.4412	-31.1902	-10.8545	10.0122	33.6255			0.5158	25.1587	-30.3052	-14.7302	14.7852	46.3574
			0.51585	-52.0203	-33.7659	-14.6082	10.8972	27.6929			0.51585	31.0974	-31.2146	-10.8423	9.9512	33.4302			0.51585	25.9827	-30.2686	-14.8279	14.6143	45.4419
			0.5159	-52.0203	-33.6987	-14.6387	10.7202	27.6196			0.5159	28.5889	-31.2085	-10.8301	9.8718	33.2654			0.5159	26.1963	-30.2502	-14.9072	14.3457	44.6118
			0.51595	-51.9775	-33.6194	-14.6631	10.5615	27.5647			0.51595	25.9888	-31.178	-10.7874	9.7803	33.1006			0.51595	25.885	-30.1709	-14.9744	14.0955	43.9221
			0.516	-51.947	-33.5522	-14.6936	10.4272	27.4792			0.516	23.3459	-31.1536	-10.7141	9.7009	32.8992			0.516	25.1404	-30.0488	-15.0171	13.8757	43.2263
			0.51605	-51.9531	-33.479	-14.7058	10.2869	27.406			0.51605	20.7092	-31.1597	-10.6531	9.6399	32.7283			0.51605	24.1516	-29.9329	-15.0903	13.6987	42.5671
			0.5161	-51.9348	-33.4241	-14.7302	10.177	27.406			0.5161	18.0908	-31.178	-10.592	9.5972	32.5818			0.5161	22.937	-29.8291	-15.188	13.5583	41.9873
			0.51615	-51.947	-33.3875	-14.7485	10.0671	27.4182			0.51615	15.5151	-31.178	-10.5371	9.53	32.4414			0.51615	21.521	-29.762	-15.2551	13.3997	41.4014
			0.5162	-51.9531	-33.3508	-14.6814	9.9329	27.3755			0.5162	13.0005	-31.1353	-10.4822	9.4507	32.2888			0.5162	20.1294	-29.7253	-15.304	13.2227	40.8643
			0.51625	-51.9104	-33.3142	-14.6326	9.8169	27.3267			0.51625	10.5469	-31.1047	-10.4272	9.3713	32.1118			0.51625	18.7012	-29.6643	-15.3345	13.0579	40.3821
			0.5163	-51.886	-33.2715	-14.6265	9.7009	27.2717			0.5163	8.10547	-31.1047	-10.3601	9.3347	31.9714			0.5163	17.1875	-29.6094	-15.3528	12.8809	39.8877
			0.51635	-51.8555	-33.186	-14.6387	9.5911	27.2107			0.51635	5.69458	-31.1231	-10.2808	9.3103	31.8494			0.51635	15.7043	-29.5483	-15.3833	12.6978	39.4482
			0.5164	-51.8189	-33.1494	-14.6326	9.5361	27.1374			0.5164	3.32031	-31.1292	-10.2197	9.2798	31.7151			0.5164	14.1846	-29.4812	-15.4199	12.5146	39.1186
			0.51645	-51.8799	-33.1433	-14.6021	9.4202	27.0642			0.51645	1.0437	-31.1169	-10.1587	9.2248	31.5564			0.51645	12.6831	-29.4019	-15.4321	12.3682	38.8013
			0.5165	-51.9348	-33.1189	-14.5837	9.2798	26.9727			0.5165	-1.17188	-31.0864	-10.116	9.1638	31.3977			0.5165	11.2244	-29.3164	-15.426	12.2095	38.429
			0.51655	-51.9409	-33.1067	-14.6082	9.1638	26.9543			0.51655	-3.36304	-31.0742	-10.0855	9.1394	31.2817			0.51655	9.7168	-29.2676	-15.4443	12.0935	38.0994
			0.5166	-51.9348	-33.0884	-14.6448	9.054	26.9665			0.5166	-5.5481	-31.0803	-10.0488	9.1333	31.1902			0.5166	8.20923	-29.2065	-15.4321	11.9897	37.8064
			0.51665	-51.9165	-33.0335	-14.5654	8.9502	26.9299			0.51665	-7.70264	-31.0803	-9.9939	9.1272	31.0742			0.51665	6.82983	-29.1394	-15.4199	11.8921	37.5012
			0.5167	-51.8799	-32.9907	-14.4922	8.9014	26.8811			0.5167	-9.82666	-31.0864	-9.9268	9.0967	30.9399			0.5167	5.43823	-29.0662	-15.4199	11.77	37.1655
			0.51675	-51.8982	-32.9602	-14.4922	8.8342	26.8201			0.51675	-11.9934	-31.062	-9.8657	9.0417	30.8179			0.51675	4.01611	-29.0112	-15.3894	11.6235	36.8848
			0.5168	-51.8982	-32.8809	-14.48	8.7793	26.7285			0.5168	-14.1968	-31.0437	-9.8169	8.9929	30.7385			0.5168	2.66724	-28.9685	-15.3406	11.4526	36.6528
			0.51685	-51.9165	-32.8992	-14.4251	8.7183	26.6675			0.51685	-16.333	-31.0315	-9.7803	8.9807	30.6714			0.51685	1.30005	-28.9319	-15.2795	11.2756	36.4148
			0.5169	-51.947	-32.9297	-14.4189	8.5779	26.6186			0.5169	-18.4448	-31.0315	-9.7376	8.9807	30.5615			0.5169	-0.07935	-28.8159	-15.1819	11.1414	36.1951
			0.51695	-51.9897	-32.9114	-14.4251	8.4253	26.5637			0.51695	-20.5444	-31.0437	-9.707	8.9746	30.4456			0.51695	-1.42822	-28.6694	-15.1514	11.0437	36.0059
			0.517	-51.9836	-32.9053	-14.4067	8.3337	26.5393			0.517	-22.5647	-31.0437	-9.6704	8.938	30.3357			0.517	-2.78931	-28.5474	-15.1575	10.9644	35.7983
			0.51705	-51.9836	-32.8564	-14.4067	8.2727	26.4966			0.51705	-24.4751	-31.0193	-9.6155	8.8892	30.2808			0.51705	-4.1626	-28.4436	-15.1209	10.885	35.5664
			0.5171	-51.9897	-32.7954	-14.3884	8.2117	26.4539			0.5171	-26.3489	-30.9949	-9.5606	8.8464	30.2075			0.5171	-5.45044	-28.3765	-15.0598	10.7568	35.3589
			0.51715	-51.9959	-32.7527	-14.3152	8.175	26.4233			0.51715	-28.1128	-30.9827	-9.4995	8.8342	30.1221			0.51715	-6.68945	-28.3215	-14.9744	10.6348	35.1575
			0.5172	-52.0081	-32.7039	-14.2725	8.114	26.3562			0.5172	-29.7302	-30.9949	-9.469	8.8464	30			0.5172	-7.9834	-28.2727	-14.8462	10.5371	34.9194
			0.51725	-52.002	-32.6856	-14.2664	8.0591	26.106			0.51725	-31.2988	-31.0193	-9.4507	8.8342	29.6399			0.51725	-9.29566	-28.2422	-14.7546	10.4394	34.2847
			0.5173	-52.0203	-32.71	-14.2419	7.9858	25.1782			0.5173	-32.7637	-31.0437	-9.4263	8.8281	28.6511			0.5173	-10.5713	-28.1934	-14.6509	10.3113	32.1667
			0.51735	-52.0447	-32.7527	-14.1931	7.9004	23.4021			0.51735	-34.0881	-31.0437	-9.4019	8.7915	27.5281			0.51735	-11.8286	-28.0957	-14.5593	10.1831	28.4436
			0.5174	-52.1057	-32.7527	-14.187	7.8027	22.157			0.5174	-35.3577	-31.0315	-9.3591	8.761	27.3633			0.5174	-13.1348	-27.9797	-14.5044	10.0793	25.6482
			0.51745	-52.1668	-32.7283	-14.2114	7.7539	22.7612			0.51745	-36.5479	-31.0315	-9.3225	8.7549	28.2971			0.51745	-14.4348	-27.9187	-14.4678	10.0183	26.1365
			0.5175	-52.1973	-32.6794	-14.1565	7.7234	24.5373			0.5175	-37.5916	-31.0559	-9.2615	8.761	29.4629			0.5175	-15.625	-27.876	-14.4067	9.9695	29.2554
			0.51755	-52.2095	-32.6184	-14.0833	7.7112	26.0205			0.51755	-38.5498	-31.0925	-9.2127	8.7549	30.0854			0.51755	-16.7908	-27.8516	-14.303	9.884	32.4658
			0.5176	-52.2034	-32.594	-14.0405	7.7051	26.6614			0.5176	-39.4592	-31.1108	-9.1699	8.7305	30.0977			0.5176	-17.9626	-27.821	-14.2053	9.8047	34.2175
			0.51765	-52.179	-32.5635	-13.9978	7.6807	26.6064			0.51765	-40.2832	-31.1231	-9.1394	8.6877	29.8413			0.51765	-19.1223	-27.7844	-14.1016	9.7131	34.6631
			0.5177	-52.1851	-32.5696	-13.9429	7.6501	26.3196			0.5177	-40.9973	-31.1169	-9.1211	8.645	29.585			0.5177	-20.2332	-27.7539	-14.01	9.5911	34.5715
			0.51775	-52.2034	-32.6062	-13.9246	7.6074	26.1548			0.51775	-41.6748	-31.1231	-9.0967	8.6328	29.4202			0.51775	-21.3501	-27.7478	-13.9307	9.4629	34.4006
			0.5178	-52.2217	-32.6611	-13.9246	7.5769	26.0266			0.5178	-42.3157	-31.1475	-9.0662	8.6328	29.3286			0.5178	-22.4731	-27.699	-13.8391	9.3225	34.2236
			0.51785	-52.2827	-32.6794	-13.9002	7.5342	25.8862			0.51785	-42.8772	-31.178	-9.0356	8.6206	29.2493			0.51785	-23.5657	-27.6318	-13.7598	9.2126	34.0222
			0.5179	-52.3499	-32.6672	-13.894	7.5037	25.8618			0.5179	-43.3838	-31.2024	-8.9929	8.6084	29.1699			0.5179	-24.5789	-27.6135	-13.7231	9.1699	33.833
			0.51795	-52.3865	-32.6245	-13.8757	7.5098	25.8313			0.51795	-43.8721	-31.2207	-8.9319	8.5779	29.0723			0.51795	-25.5371	-27.5708	-13.6804	9.1211	33.656
			0.518	-52.3804	-32.5696	-13.8208	7.5403	25.7214			0.518	-44.342	-31.2085	-8.8647	8.5535	28.9746			0.518	-26.4771	-27.5159	-13.6255	9.0295	33.3997
			0.51805	-52.3438	-32.5391	-13.7293	7.5708	25.6848			0.51805	-44.7449	-31.2146	-8.8159	8.5413	28.8769			0.51805	-27.3499	-27.4915	-13.5461	8.9319	33.1372
			0.5181	-52.3377	-32.5208	-13.6804	7.5708	25.6299			0.5181	-45.0989	-31.2207	-8.7671	8.5413	28.8159			0.5181	-28.1982	-27.4793	-13.4668	8.8281	32.9541
			0.51815	-52.356	-32.533	-13.6804	7.5586	25.5505			0.51815	-45.4346	-31.2512	-8.7366	8.5657	28.761			0.51815	-29.0283	-27.4854	-13.3752	8.7305	32.8076
			0.5182	-52.3743	-32.5574	-13.6987	7.5647	25.4773			0.5182	-45.7764	-31.2756	-8.7122	8.5779	28.6999			0.5182	-29.8523	-27.4915	-13.2959	8.6511	32.6428
			0.51825	-52.4048	-32.6123	-13.6743	7.5769	25.404			0.51825	-46.0877	-31.3001	-8.6816	8.5779	28.6206			0.51825	-30.6702	-27.4731	-13.2227	8.5657	32.4536
			0.5183	-52.4597	-32.655	-13.6865	7.583	25.343			0.5183	-46.3501	-31.3062	-8.6633	8.5779	28.5413			0.5183	-31.4453	-27.4304	-13.1555	8.4741	32.2949
			0.51835	-52.533	-32.655	-13.7109	7.5769	25.3003			0.51835	-46.6003	-31.3001	-8.645	8.5779	28.4802			0.51835	-32.1655	-27.406	-13.1128	8.4619	32.1667
			0.5184	-52.6062	-32.6184	-13.6987	7.5891	25.2942			0.5184	-46.8567	-31.2939	-8.6023	8.5962	28.4558			0.5184	-32.8613	-27.3572	-13.0945	8.4375	32.0447
			0.51845	-52.6123	-32.5696	-13.656	7.6501	25.2637			0.51845	-47.113	-31.3062	-8.5657	8.645	28.4253			0.51845	-33.49	-27.3755	-13.0396	8.3704	31.8249
			0.5185	-52.5757	-32.5574	-13.6011	7.7173	25.1965			0.5185	-47.3389	-31.3062	-8.5291	8.6877	28.3765			0.5185	-34.082	-27.3816	-12.9541	8.2971	31.6418
			0.51855	-52.5757	-32.5635	-13.5767	7.7478	25.1111			0.51855	-47.5342	-31.3428	-8.4924	8.7061	28.3154			0.51855	-34.6619	-27.3694	-12.832	8.2544	31.5198
			0.5186	-52.594	-32.5696	-13.595	7.76	25.0256			0.5186	-47.699	-31.3672	-8.4497	8.7305	28.2361			0.5186	-35.2356	-27.4121	-12.7405	8.23	31.4038
			0.51865	-52.6001	-32.594	-13.6194	7.7844	24.9707			0.51865	-47.8821	-31.3855	-8.4131	8.7427	28.1811			0.51865	-35.7605	-27.4487	-12.655	8.2361	31.2817
			0.5187	-52.6306	-32.6489	-13.6316	7.8088	24.8975			0.5187	-48.0652	-31.3855	-8.3887	8.7671	28.1384			0.5187	-36.2854	-27.4548	-12.5757	8.2117	31.123
			0.51875	-52.6611	-32.6978	-13.6499	7.8455	24.8303			0.51875	-48.2422	-31.3977	-8.3765	8.8037	28.114			0.51875	-36.792	-27.4426	-12.5024	8.175	30.9888
			0.5188	-52.7283	-32.7283	-13.656	7.8516	24.7998			0.5188	-48.3887	-31.4099	-8.3704	8.8586	28.0652			0.5188	-37.262	-27.4304	-12.4414	8.1934	30.8972
			0.51885	-52.8015	-32.7161	-13.6743	7.8577	24.7937			0.51885	-48.523	-31.4343	-8.3765	8.9136	28.0103			0.51885	-37.7136	-27.4548	-12.4109	8.23	30.769
			0.5189	-52.8198	-32.7222	-13.6438	7.9065	24.7876			0.5189	-48.6694	-31.4587	-8.3765	8.9624	27.937			0.5189	-38.1226	-27.4976	-12.3865	8.2483	30.5981
			0.51895	-52.8076	-32.7588	-13.6194	7.9858	24.7388			0.51895	-48.8403	-31.4771	-8.3643	8.9868	27.8699			0.51895	-38.4949	-27.4915	-12.3071	8.2666	30.4639
			0.519	-52.8198	-32.8015	-13.595	8.0164	24.6655			0.519	-48.999	-31.5076	-8.3398	8.999	27.8394			0.519	-38.8794	-27.5342	-12.2095	8.2666	30.354
			0.51905	-52.8442	-32.832	-13.6011	8.0225	24.5923			0.51905	-49.1272	-31.5137	-8.3093	9.0173	27.8088			0.51905	-39.27	-27.5647	-12.1423	8.2788	30.2563
			0.5191	-52.8687	-32.8626	-13.6377	8.0347	24.519			0.5191	-49.231	-31.5137	-8.2666	9.0356	27.7905			0.5191	-39.6118	-27.6135	-12.0874	8.3276	30.1404
			0.51915	-52.8992	-32.9053	-13.7048	8.0225	24.4702			0.51915	-49.3347	-31.5198	-8.2239	9.0784	27.76			0.51915	-39.9719	-27.6746	-12.0325	8.352	30.0244
			0.5192	-52.9236	-32.9541	-13.7293	8.0286	24.4458			0.5192	-49.4507	-31.5259	-8.1934	9.1333	27.7112			0.5192	-40.3259	-27.6379	-11.9897	8.3215	29.9145
			0.51925	-52.9541	-32.9724	-13.717	8.0164	24.4275			0.51925	-49.585	-31.5442	-8.1812	9.1699	27.6685			0.51925	-40.6372	-27.6379	-11.947	8.4009	29.8474
			0.5193	-53.0396	-32.9541	-13.7109	7.9919	24.397			0.5193	-49.7009	-31.5625	-8.1812	9.2065	27.6623			0.5193	-40.9851	-27.699	-11.9287	8.4802	29.7375
			0.51935	-53.2349	-32.9541	-13.7354	8.0286	24.4031			0.51935	-50.0549	-31.593	-8.1934	9.231	27.6623			0.51935	-41.7175	-27.699	-11.9409	8.4741	29.585
			0.5194	-54.126	-32.9968	-13.7415	8.1018	24.4336			0.5194	-51.062	-31.6174	-8.2056	9.2432	27.6562			0.5194	-44.0674	-27.7173	-11.886	8.5229	29.4568
			0.51945	-55.8533	-33.0396	-13.7293	8.1262	24.4153			0.51945	-52.2217	-31.6357	-8.2117	9.2554	27.644			0.51945	-48.0957	-27.7844	-11.8189	8.5535	29.3652
			0.5195	-57.0313	-33.0945	-13.6865	8.1384	24.3726			0.5195	-52.4414	-31.648	-8.2056	9.2737	27.6257			0.5195	-51.1597	-27.8272	-11.7761	8.5718	29.292
			0.51955	-56.4514	-33.1494	-13.7354	8.1445	24.3054			0.51955	-51.5381	-31.6602	-8.1689	9.3164	27.6135			0.51955	-50.7752	-27.8821	-11.7456	8.6328	29.2065
			0.5196	-54.7241	-33.1982	-13.8269	8.1262	24.2993			0.5196	-50.3967	-31.6663	-8.1384	9.3591	27.5952			0.5196	-47.6929	-27.9248	-11.7029	8.6572	29.0906
			0.51965	-53.2166	-33.2715	-13.8513	8.1079	24.3542			0.51965	-49.7864	-31.6846	-8.1323	9.4141	27.5891			0.51965	-44.4336	-27.9065	-11.6663	8.6572	28.9746
			0.5197	-52.6184	-33.3142	-13.8513	8.0713	24.4214			0.5197	-49.7742	-31.6907	-8.1567	9.4568	27.6135			0.5197	-42.6453	-27.9126	-11.6235	8.7488	28.9319
			0.51975	-52.7039	-33.2898	-13.8391	8.053	24.458			0.51975	-50.0244	-31.709	-8.1506	9.4995	27.644			0.51975	-42.2546	-27.9614	-11.5869	8.7976	28.8281
			0.5198	-52.9114	-33.2898	-13.8574	8.1079	24.4763			0.5198	-50.2625	-31.7456	-8.114	9.5178	27.6685			0.5198	-42.4561	-28.0408	-11.6052	8.8647	28.7061
			0.51985	-53.0151	-33.3203	-13.894	8.1628	24.5068			0.51985	-50.4272	-31.77	-8.0957	9.5239	27.6623			0.51985	-42.749	-28.0774	-11.5625	8.9075	28.6084
			0.5199	-53.1189	-33.3386	-13.9368	8.1323	24.5435			0.5199	-50.5432	-31.8005	-8.1018	9.5361	27.6623			0.5199	-43.0115	-28.1262	-11.5015	8.9197	28.5107
			0.51995	-53.186	-33.363	-13.9185	8.114	24.5435			0.51995	-50.6287	-31.8189	-8.0957	9.5483	27.6562			0.51995	-43.2983	-28.2422	-11.4648	8.9868	28.4619
			0.52	-53.2288	-33.4058	-13.949	8.1262	24.5801			0.52	-50.7141	-31.8311	-8.0469	9.5728	27.6562			0.52	-43.5791	-28.3154	-11.4343	8.999	28.4375
			0.52005	-53.3081	-33.4546	-13.9917	8.1323	24.6533			0.52005	-50.7996	-31.8433	-7.9919	9.5972	27.6746			0.52005	-43.9026	-28.3154	-11.3916	8.999	28.3826
			0.5201	-53.3875	-33.5461	-14.0222	8.1079	24.7021			0.5201	-50.8911	-31.8433	-7.9858	9.6216	27.7112			0.5201	-44.2078	-28.346	-11.3794	9.054	28.3398
			0.52015	-53.3997	-33.6316	-14.071	8.0774	24.7571			0.52015	-50.9888	-31.8616	-7.9492	9.6399	27.7661			0.52015	-44.4885	-28.4192	-11.3794	9.1455	28.2849
			0.5202	-53.4851	-33.6255	-14.0955	8.0469	24.8181			0.5202	-51.0864	-31.8738	-7.9004	9.6582	27.821			0.5202	-44.7815	-28.4802	-11.3794	9.2554	28.2117
			0.52025	-53.5584	-33.6255	-14.126	8.0896	24.8914			0.52025	-51.1719	-31.8921	-7.9248	9.6521	27.876			0.52025	-45.0195	-28.5352	-11.3855	9.3591	28.1628
			0.5203	-53.5034	-33.6743	-14.1321	8.0774	25.0012			0.5203	-51.2146	-31.9165	-7.9431	9.6277	27.9187			0.5203	-45.2332	-28.6145	-11.3489	9.408	28.1384
			0.52035	-53.54	-33.7231	-14.1565	8.0835	25.0684			0.52035	-51.2756	-31.9653	-7.9126	9.6033	27.9553			0.52035	-45.4651	-28.7366	-11.3123	9.469	28.1262
			0.5204	-53.6011	-33.7964	-14.1931	8.0896	25.0867			0.5204	-51.3489	-31.9897	-7.9187	9.5911	28.0041			0.5204	-45.6665	-28.8525	-11.3062	9.5728	28.1445
			0.52045	-53.6072	-33.833	-14.2725	8.0408	25.1477			0.52045	-51.4404	-32.0203	-7.9248	9.5789	28.0408			0.52045	-45.9229	-28.9136	-11.2817	9.6155	28.2117
			0.5205	-53.656	-33.8513	-14.303	8.0347	25.2209			0.5205	-51.5259	-32.0386	-7.8699	9.5972	28.114			0.5205	-46.1853	-28.9563	-11.2817	9.6216	28.2849
			0.52055	-53.7293	-33.9368	-14.303	8.0469	25.2942			0.52055	-51.593	-32.0386	-7.876	9.6033	28.1873			0.52055	-46.3928	-29.0173	-11.3062	9.6887	28.3765
			0.5206	-53.7415	-34.0161	-14.3091	7.9797	25.4102			0.5206	-51.648	-32.0508	-7.9126	9.6155	28.2544			0.5206	-46.582	-29.0906	-11.3062	9.7803	28.4314
			0.52065	-53.8452	-33.9856	-14.3274	7.937	25.4895			0.52065	-51.6907	-32.063	-7.8882	9.6277	28.3215			0.52065	-46.7896	-29.1211	-11.3062	9.8413	28.4741
			0.5207	-53.9063	-33.9795	-14.364	7.9797	25.5505			0.5207	-51.7395	-32.0569	-7.8943	9.6338	28.3704			0.5207	-46.9788	-29.1638	-11.3794	9.8962	28.4985
			0.52075	-53.8696	-34.0405	-14.4128	7.9736	25.6421			0.52075	-51.8127	-32.063	-7.937	9.6338	28.4009			0.52075	-47.168	-29.2615	-11.3611	9.9817	28.5901
			0.5208	-53.894	-34.0833	-14.4251	7.9675	25.6787			0.5208	-51.8921	-32.0813	-7.9187	9.6277	28.4436			0.5208	-47.3206	-29.3958	-11.3123	10.0183	28.7122
			0.52085	-53.949	-34.1016	-14.4312	7.9675	25.7153			0.52085	-51.9775	-32.1118	-7.937	9.6216	28.5046			0.52085	-47.467	-29.4995	-11.3367	10.0427	28.8342
			0.5209	-53.949	-34.1626	-14.4739	7.9065	25.7886			0.5209	-52.0508	-32.1362	-7.9858	9.6094	28.5596			0.5209	-47.6807	-29.5422	-11.3184	10.0732	28.9563
			0.52095	-53.9795	-34.2297	-14.4922	7.8943	25.8679			0.52095	-52.1057	-32.1729	-7.9981	9.585	28.6267			0.52095	-47.9309	-29.5911	-11.3428	10.116	29.0723
			0.521	-54.0405	-34.2725	-14.5288	7.876	25.9473			0.521	-52.1362	-32.2156	-8.0103	9.5789	28.6999			0.521	-48.1506	-29.6521	-11.3855	10.1709	29.2065
			0.52105	-54.1016	-34.3518	-14.5837	7.7844	26.0083			0.52105	-52.1606	-32.2461	-8.0652	9.5789	28.7549			0.52105	-48.3093	-29.7376	-11.3855	10.238	29.3286
			0.5211	-54.126	-34.3518	-14.596	7.7417	26.051			0.5211	-52.2095	-32.2583	-8.1201	9.5789	28.8037			0.5211	-48.468	-29.7803	-11.4343	10.3235	29.4446
			0.52115	-54.1443	-34.3396	-14.6021	7.8027	26.0998			0.52115	-52.2583	-32.2583	-8.1262	9.585	28.8403			0.52115	-48.6084	-29.8108	-11.5259	10.415	29.5056
			0.5212	-54.1565	-34.3762	-14.6265	7.8332	26.1426			0.5212	-52.3193	-32.2522	-8.1567	9.5789	28.8647			0.5212	-48.7671	-29.9146	-11.5198	10.47	29.5666
			0.52125	-54.1443	-34.4434	-14.6143	7.7783	26.1853			0.52125	-52.3804	-32.2705	-8.23	9.5972	28.8831			0.52125	-48.9197	-30.061	-11.5381	10.5005	29.6704
			0.5213	-54.1504	-34.4678	-14.6692	7.7661	26.2341			0.5213	-52.417	-32.2949	-8.2666	9.585	28.9014			0.5213	-49.0723	-30.1892	-11.5808	10.5554	29.8108
			0.52135	-54.2114	-34.6814	-14.7546	7.76	26.2891			0.52135	-52.4353	-32.6123	-8.2727	9.5789	28.9319			0.52135	-49.231	-30.708	-11.6052	10.5859	29.9756
			0.5214	-54.2664	-35.6824	-14.8035	7.7051	26.3318			0.5214	-52.4353	-33.5767	-8.2849	9.5666	28.9746			0.5214	-49.4202	-32.7832	-11.6602	10.6042	30.0977
			0.52145	-54.303	-37.4707	-14.8096	7.6135	26.3745			0.52145	-52.4414	-34.6448	-8.3337	9.5544	29.0356			0.52145	-49.6155	-36.5369	-11.7151	10.647	30.2014
			0.5215	-54.3579	-38.606	-14.8096	7.5708	26.3989			0.5215	-52.4597	-34.7302	-8.3337	9.5239	29.0784			0.5215	-49.7864	-39.3384	-11.7334	10.7324	30.2869
			0.52155	-54.4067	-38.0017	-14.8035	7.5769	26.4172			0.52155	-52.4902	-33.7109	-8.3276	9.5239	29.115			0.52155	-49.9268	-38.7647	-11.8066	10.8301	30.3784
			0.5216	-54.4251	-36.2805	-14.8218	7.5769	26.46			0.5216	-52.5147	-32.4902	-8.3398	9.53	29.1211			0.5216	-50.0244	-35.4627	-11.8799	10.885	30.4761
			0.52165	-54.4006	-34.7485	-14.8401	7.5525	26.5393			0.52165	-52.5208	-31.8127	-8.3826	9.5239	29.1333			0.52165	-50.1282	-32.0386	-11.8616	10.9216	30.5615
			0.5217	-54.3762	-34.1199	-14.8584	7.5403	26.5515			0.5217	-52.5208	-31.7517	-8.407	9.4995	29.1821			0.5217	-50.2319	-30.116	-11.8494	10.9705	30.6653
			0.52175	-54.3701	-34.1992	-14.9316	7.522	26.5637			0.52175	-52.4902	-31.9653	-8.4131	9.4629	29.2248			0.52175	-50.3723	-29.5606	-11.8738	11.001	30.8057
			0.5218	-54.4067	-34.4617	-14.9927	7.4915	26.6003			0.5218	-52.4658	-32.1912	-8.4558	9.4324	29.2371			0.5218	-50.531	-29.6033	-11.8982	11.0193	30.9399
			0.52185	-54.4434	-34.6448	-15.0171	7.4121	26.6064			0.52185	-52.4414	-32.2827	-8.5107	9.4446	29.2187			0.52185	-50.6714	-29.7314	-11.9287	11.0437	31.0254
			0.5219	-54.4556	-34.7363	-15.0293	7.3144	26.6125			0.5219	-52.417	-32.3132	-8.5413	9.4568	29.2493			0.5219	-50.8057	-29.823	-11.9959	11.0803	31.1169
			0.52195	-54.4739	-34.8035	-15.0476	7.2778	26.6492			0.52195	-52.417	-32.3804	-8.523	9.4324	29.2798			0.52195	-50.8789	-29.9573	-12.0569	11.1475	31.2085
			0.522	-54.48	-34.8462	-15.0537	7.2778	26.6858			0.522	-52.4292	-32.4536	-8.5291	9.3957	29.2676			0.522	-50.9338	-30.1587	-12.124	11.2207	31.3
			0.52205	-54.4678	-34.8706	-15.0903	7.2778	26.7407			0.52205	-52.4231	-32.4475	-8.5718	9.4202	29.2676			0.52205	-50.9705	-30.3296	-12.2156	11.2756	31.3977
			0.5221	-54.4312	-34.9011	-15.1209	7.2351	26.7773			0.5221	-52.4048	-32.4963	-8.6206	9.408	29.2981			0.5221	-51.0559	-30.4944	-12.2583	11.3123	31.4709
			0.52215	-54.4006	-34.9805	-15.1514	7.2107	26.7529			0.52215	-52.3682	-32.5696	-8.6145	9.3591	29.2981			0.52215	-51.1353	-30.6592	-12.2644	11.3489	31.5503
			0.5222	-54.3457	-35.0659	-15.188	7.1985	26.7407			0.5222	-52.3254	-32.5696	-8.6267	9.3408	29.2737			0.5222	-51.1841	-30.8057	-12.2888	11.3367	31.6907
			0.52225	-54.3091	-35.1209	-15.2551	7.1802	26.7468			0.52225	-52.2705	-32.6245	-8.6694	9.3652	29.3164			0.52225	-51.2451	-30.9644	-12.3499	11.3611	31.8372
			0.5223	-54.303	-35.2002	-15.3162	7.1252	26.7529			0.5223	-52.2156	-32.6856	-8.7366	9.3469	29.3225			0.5223	-51.2939	-31.1108	-12.4109	11.4038	31.9592
			0.52235	-54.3457	-35.2673	-15.3467	7.0337	26.7895			0.52235	-52.1484	-32.6794	-8.7732	9.3164	29.3042			0.52235	-51.3489	-31.2207	-12.4536	11.416	32.0813
			0.5224	-54.3579	-35.3284	-15.3589	6.9727	26.8201			0.5224	-52.0935	-32.71	-8.8159	9.3591	29.353			0.5224	-51.4038	-31.3184	-12.5269	11.4465	32.179
			0.52245	-54.2969	-35.3467	-15.3772	6.9604	26.8506			0.52245	-52.0325	-32.7649	-8.8709	9.353	29.3591			0.52245	-51.3916	-31.4221	-12.6489	11.477	32.2583
			0.5225	-54.2358	-35.3589	-15.3833	6.9788	26.8933			0.5225	-51.9592	-32.7649	-8.9624	9.3225	29.3591			0.5225	-51.3245	-31.5198	-12.7039	11.5137	32.3254
			0.52255	-54.1748	-35.3894	-15.3955	6.9543	26.8994			0.52255	-51.8738	-32.7893	-9.0295	9.3347	29.3896			0.52255	-51.2695	-31.6357	-12.7222	11.5198	32.3804
			0.5226	-54.1687	-35.4382	-15.4199	6.9238	26.8689			0.5226	-51.7761	-32.8626	-9.0601	9.2981	29.3591			0.5226	-51.2146	-31.7517	-12.7649	11.532	32.417
			0.52265	-54.1321	-35.5115	-15.4565	6.8872	26.8201			0.52265	-51.6785	-32.8748	-9.0967	9.2615	29.3469			0.52265	-51.1719	-31.8311	-12.8137	11.4893	32.5269
			0.5227	-54.0649	-35.5603	-15.5298	6.8445	26.7957			0.5227	-51.5869	-32.887	-9.1577	9.2676	29.3774			0.5227	-51.1414	-31.8982	-12.8381	11.477	32.6733
			0.52275	-54.0039	-35.6274	-15.5969	6.7773	26.7895			0.52275	-51.4954	-32.9358	-9.2371	9.2432	29.3408			0.52275	-51.1108	-31.9775	-12.8503	11.5076	32.7771
			0.5228	-54.01	-35.6885	-15.6335	6.7224	26.8079			0.5228	-51.4099	-32.9663	-9.292	9.1943	29.3347			0.5228	-51.0925	-32.0691	-12.9114	11.4954	32.8748
			0.52285	-53.9673	-35.7434	-15.6458	6.698	26.8201			0.52285	-51.3367	-32.9663	-9.3103	9.2065	29.3591			0.52285	-51.0681	-32.179	-13.009	11.4832	32.9419
			0.5229	-53.9368	-35.7678	-15.6458	6.6797	26.8506			0.5229	-51.2695	-33.0029	-9.3408	9.2004	29.3286			0.5229	-50.9766	-32.2705	-13.0762	11.4526	33.0212
			0.52295	-53.8757	-35.7861	-15.6702	6.637	26.8628			0.52295	-51.1963	-33.0396	-9.4019	9.1577	29.3225			0.52295	-50.8423	-32.3254	-13.1189	11.4526	33.1189
			0.523	-53.8086	-35.7922	-15.6885	6.5942	26.8628			0.523	-51.1414	-33.0457	-9.469	9.1638	29.3469			0.523	-50.7385	-32.4353	-13.1616	11.4709	33.2165
			0.52305	-53.7354	-35.8167	-15.719	6.5515	26.8506			0.52305	-51.0925	-33.0396	-9.5178	9.1638	29.3164			0.52305	-50.6592	-32.5696	-13.2166	11.4832	33.2715
			0.5231	-53.6865	-35.8838	-15.7556	6.5393	26.8079			0.5231	-51.0437	-33.0823	-9.5483	9.1089	29.2798			0.5231	-50.5798	-32.6672	-13.2471	11.4282	33.363
			0.52315	-53.6011	-35.9692	-15.7983	6.5088	26.7895			0.52315	-50.9949	-33.1067	-9.5972	9.0906	29.2981			0.52315	-50.5005	-32.7771	-13.2898	11.3794	33.4851
			0.5232	-53.6011	-36.0364	-15.8716	6.3989	26.7957			0.5232	-50.9399	-33.0823	-9.6521	9.1028	29.2981			0.5232	-50.4211	-32.8381	-13.3508	11.355	33.595
			0.52325	-53.595	-36.0364	-15.9387	6.3318	26.814			0.52325	-50.8911	-33.0579	-9.7314	9.0906	29.2554			0.52325	-50.3235	-32.887	-13.3997	11.3428	33.6865
			0.5233	-53.5461	-36.0547	-15.9631	6.2769	26.8506			0.5233	-50.8484	-33.064	-9.7864	9.0601	29.2432			0.5233	-50.2808	-32.9602	-13.4973	11.3245	33.7537
			0.52335	-53.4729	-36.0974	-16.1157	6.2524	26.8567			0.52335	-50.824	-33.0701	-10.0977	9.0601	29.2676			0.52335	-50.1892	-33.0335	-14.0222	11.2939	33.8513
			0.5234	-53.418	-36.134	-17.0496	6.228	26.8445			0.5234	-50.7935	-33.0273	-11.062	9.0967	29.2676			0.5234	-50.061	-33.1189	-16.1035	11.2451	33.9612
			0.52345	-53.3569	-36.1462	-18.783	6.2219	26.8323			0.52345	-50.7874	-32.9968	-12.1912	9.0723	29.2371			0.52345	-49.9634	-33.2471	-19.8267	11.2329	34.0283
			0.5235	-53.3203	-36.1279	-19.9304	6.167	26.8201			0.5235	-50.769	-33.0029	-12.3499	9.0356	29.2371			0.5235	-49.8962	-33.3691	-22.5549	11.2268	34.1016
			0.52355	-53.2837	-36.1401	-19.3445	6.1182	26.7773			0.52355	-50.7568	-32.9968	-11.3489	9.0478	29.2554			0.52355	-49.8047	-33.4363	-21.9202	11.1658	34.2236
			0.5236	-53.1982	-36.2195	-17.5928	6.0632	26.759			0.5236	-50.7507	-32.9541	-10.1099	9.0601	29.2371			0.5236	-49.7009	-33.5095	-18.6853	11.1353	34.3274
			0.52365	-53.1494	-36.2622	-16.0852	5.9717	26.759			0.52365	-50.7385	-32.9175	-9.4446	9.0295	29.2065			0.52365	-49.6033	-33.5767	-15.3101	11.0803	34.4556
			0.5237	-53.0945	-36.2561	-15.4993	5.9412	26.7957			0.5237	-50.7263	-32.9236	-9.4263	8.999	29.1943			0.5237	-49.53	-33.6438	-13.3264	11.0254	34.5593
			0.52375	-53.0396	-36.2317	-15.5298	5.9106	26.8018			0.52375	-50.708	-32.9419	-9.6826	9.0051	29.2187			0.52375	-49.4995	-33.7293	-12.7771	11.0071	34.657
			0.5238	-52.9968	-36.2073	-15.719	5.8801	26.7834			0.5238	-50.708	-32.9175	-9.9085	9.0295	29.2126			0.5238	-49.4141	-33.7903	-12.8259	10.9888	34.8035
			0.52385	-52.9724	-36.189	-15.8899	5.8252	26.7529			0.52385	-50.6836	-32.8809	-10.0183	9.0051	29.1821			0.52385	-49.2554	-33.8513	-12.9541	10.9399	34.9011
			0.5239	-52.9358	-36.2134	-15.9998	5.7642	26.7224			0.5239	-50.6714	-32.8564	-10.0916	8.9746	29.1394			0.5239	-49.1638	-33.9246	-13.0518	10.9155	35.0293
			0.52395	-52.8809	-36.1585	-16.073	5.6909	26.6919			0.52395	-50.6592	-32.8748	-10.1587	8.9685	29.1455			0.52395	-49.1028	-34.0283	-13.125	10.8484	35.1575
			0.524	-52.8015	-36.1035	-16.1523	5.6543	26.6492			0.524	-50.6653	-32.8687	-10.2502	8.9685	29.1455			0.524	-48.999	-34.1138	-13.2654	10.7385	35.304
			0.52405	-52.7466	-36.0791	-16.2195	5.6238	26.6003			0.52405	-50.6653	-32.8259	-10.354	8.938	29.1272			0.52405	-48.9075	-34.187	-13.4485	10.7019	35.5969
			0.5241	-52.7222	-36.0425	-16.2744	5.5872	26.582			0.5241	-50.6714	-32.7954	-10.4028	8.8831	29.0845			0.5241	-48.8586	-34.2053	-13.6072	10.6653	36.0181
			0.52415	-52.7039	-36.0181	-16.3538	5.5444	26.6248			0.52415	-50.6775	-32.8015	-10.4395	8.8647	29.0478			0.52415	-48.761	-34.2114	-13.7231	10.6226	36.8787
			0.5242	-52.6733	-35.9753	-16.366	5.5017	26.6553			0.5242	-50.6897	-32.8076	-10.4944	8.8769	29.0478			0.5242	-48.7	-34.2114	-13.8452	10.5859	38.5205
			0.52425	-52.6428	-35.9204	-16.3538	5.4346	26.6431			0.52425	-50.7263	-32.7832	-10.5493	8.8647	29.0478			0.52425	-48.6694	-34.2053	-13.9734	10.531	41.1389
			0.5243	-52.5818	-35.8472	-16.3904	5.3857	26.637			0.5243	-50.7568	-32.7344	-10.6165	8.8403	29.0173			0.5243	-48.5413	-34.2297	-14.1077	10.4944	44.9841
			0.52435	-52.533	-35.7922	-16.4514	5.343	26.6186			0.52435	-50.769	-32.7222	-10.6775	8.8159	28.9685			0.52435	-48.4436	-34.2603	-14.2175	10.4883	50.1599
			0.5244	-52.5085	-35.7373	-16.5125	5.3064	26.6003			0.5244	-50.7813	-32.7344	-10.708	8.822	28.938			0.5244	-48.3826	-34.3213	-14.303	10.4394	56.6357
			0.52445	-52.4536	-35.719	-16.5735	5.3064	26.5698			0.52445	-50.7813	-32.7283	-10.7385	8.8098	28.9502			0.52445	-48.2666	-34.3396	-14.3823	10.3418	64.2102
			0.5245	-52.4414	-35.6824	-16.6162	5.2759	26.5088			0.5245	-50.769	-32.6856	-10.7813	8.7732	28.9563			0.5245	-48.1934	-34.303	-14.48	10.2686	72.1997
			0.52455	-52.4841	-35.6213	-16.6528	5.2026	26.4539			0.52455	-50.769	-32.655	-10.8362	8.7183	28.9319			0.52455	-48.1079	-34.2481	-14.5654	10.2075	79.7375
			0.5246	-52.478	-35.542	-16.7261	5.1355	26.4661			0.5246	-50.7935	-32.6245	-10.8911	8.6999	28.8892			0.5246	-48.0042	-34.1565	-14.6265	10.1587	86.3415
			0.52465	-52.4414	-35.4749	-16.7505	5.0806	26.4722			0.52465	-50.8423	-32.6184	-10.9338	8.7061	28.8647			0.52465	-47.9614	-34.1077	-14.718	10.1404	91.792
			0.5247	-52.3987	-35.4138	-16.7749	5.0317	26.4478			0.5247	-50.8484	-32.5635	-10.946	8.6999	28.8831			0.5247	-47.8821	-34.0894	-14.7791	10.0977	96.0095
			0.52475	-52.3377	-35.3711	-16.8176	5.0134	26.4172			0.52475	-50.8362	-32.4719	-10.9338	8.6633	28.8892			0.52475	-47.7478	-34.0527	-14.8767	10.0549	99.1223
			0.5248	-52.2949	-35.2918	-16.8359	4.989	26.3989			0.5248	-50.8362	-32.3865	-10.9399	8.6267	28.8892			0.5248	-47.6502	-34.0283	-14.9744	9.9817	101.326
			0.52485	-52.2766	-35.188	-16.8665	4.9585	26.3684			0.52485	-50.8606	-32.3315	-10.9644	8.6389	28.8586			0.52485	-47.5403	-34.0039	-15.0415	9.8901	102.778
			0.5249	-52.24	-35.127	-16.9458	4.9646	26.3562			0.5249	-50.8911	-32.2888	-11.001	8.6267	28.8281			0.5249	-47.4854	-33.9734	-15.0842	9.7803	103.59
			0.52495	-52.2766	-35.0659	-16.9824	4.8669	26.3135			0.52495	-50.8789	-32.2095	-11.0376	8.6023	28.822			0.52495	-47.4121	-33.9124	-15.1697	9.6887	103.901
			0.525	-52.3132	-35.011	-17.0068	4.7693	26.2769			0.525	-50.885	-32.1362	-11.0376	8.5596	28.8342			0.525	-47.3206	-33.7964	-15.2307	9.6399	103.816
			0.52505	-52.3132	-34.9683	-17.0801	4.7082	26.3074			0.52505	-50.9155	-32.063	-11.0376	8.529	28.8342			0.52505	-47.29	-33.6926	-15.3284	9.6033	103.364
			0.5251	-52.2949	-34.9072	-17.1228	4.6655	26.3074			0.5251	-50.9399	-32.0142	-11.0559	8.5229	28.8098			0.5251	-47.2656	-33.6255	-15.4504	9.5789	102.644
			0.52515	-52.2766	-34.8096	-17.074	4.6411	26.2707			0.52515	-50.9338	-31.9836	-11.0925	8.5107	28.7732			0.52515	-47.1619	-33.5522	-15.5176	9.5239	101.741
			0.5252	-52.2522	-34.7363	-17.0801	4.6411	26.2219			0.5252	-50.9522	-31.9104	-11.1353	8.4741	28.7366			0.5252	-47.0642	-33.4851	-15.5786	9.4629	100.709
			0.52525	-52.2461	-34.6265	-17.135	4.6106	26.2036			0.52525	-51.0071	-31.825	-11.1719	8.4253	28.7122			0.52525	-46.9727	-33.4119	-15.658	9.3957	99.5435
			0.5253	-52.24	-34.5593	-17.1411	4.5862	26.2036			0.5253	-50.9949	-31.7639	-11.1902	8.3887	28.7061			0.5253	-46.8811	-33.3264	-15.7068	9.292	98.3289
			0.52535	-52.2522	-34.5715	-17.1716	4.3603	26.1853			0.52535	-51.001	-31.7334	-11.1841	8.1201	28.6816			0.52535	-46.8445	-33.2593	-15.7495	8.7488	97.1021
			0.5254	-52.2766	-34.5532	-17.2327	3.3655	26.1121			0.5254	-51.0498	-31.7029	-11.1902	7.1802	28.6511			0.5254	-46.8323	-33.1738	-15.7922	6.6309	95.8691
			0.52545	-52.3071	-34.4922	-17.2449	1.5405	26.0449			0.52545	-51.0498	-31.6541	-11.1902	6.0693	28.6023			0.52545	-46.7773	-33.0335	-15.8044	2.9077	94.6057
			0.5255	-52.3132	-34.4067	-17.312	0.3381	26.0998			0.5255	-51.0498	-31.5808	-11.2085	5.9412	28.5718			0.5255	-46.7468	-32.8931	-15.896	0.1672	93.3423
			0.52555	-52.2888	-34.2969	-17.3303	0.918	26.1182			0.52555	-51.1169	-31.532	-11.239	6.9604	28.5535			0.52555	-46.759	-32.8015	-16.0242	0.8264	92.0667
			0.5256	-52.2644	-34.2114	-17.2754	2.688	26.0754			0.5256	-51.1353	-31.5015	-11.2512	8.2056	28.5413			0.5256	-46.7041	-32.71	-16.1157	4.0918	90.8276
			0.52565	-52.2278	-34.1504	-17.2876	4.2627	26.0449			0.52565	-51.1292	-31.4771	-11.239	8.8953	28.5107			0.52565	-46.5942	-32.6184	-16.1585	7.4976	89.5825
			0.5257	-52.2156	-34.0833	-17.3303	4.9097	26.051			0.5257	-51.1658	-31.4343	-11.2085	8.9197	28.4619			0.5257	-46.5271	-32.533	-16.1951	9.4385	88.3252
			0.52575	-52.2095	-34.0527	-17.312	4.873	26.0205			0.52575	-51.1902	-31.3794	-11.178	8.6694	28.4131			0.52575	-46.5027	-32.4353	-16.2134	10.0244	87.1045
			0.5258	-52.2217	-34.0405	-17.2998	4.6167	25.9778			0.5258	-51.1719	-31.3123	-11.1658	8.468	28.3765			0.5258	-46.4661	-32.3621	-16.2805	9.9634	85.9204
			0.52585	-52.24	-34.0161	-17.3364	4.4153	25.9473			0.52585	-51.1841	-31.2756	-11.1658	8.3887	28.3643			0.52585	-46.4111	-32.301	-16.3232	9.7986	84.7485
			0.5259	-52.2705	-33.9612	-17.3608	4.2627	25.9167			0.5259	-51.2512	-31.2573	-11.1658	8.3398	28.3459			0.5259	-46.3867	-32.1729	-16.3599	9.6704	83.5767
			0.52595	-52.2949	-33.9002	-17.3242	4.1406	25.9106			0.52595	-51.2512	-31.2451	-11.178	8.2788	28.3093			0.52595	-46.4172	-32.0386	-16.4026	9.585	82.3743
			0.526	-52.2766	-33.8391	-17.2693	4.0613	25.929			0.526	-51.2756	-31.2085	-11.1902	8.1995	28.2666			0.526	-46.405	-31.947	-16.4697	9.4934	81.178
			0.52605	-52.24	-33.7842	-17.2205	4.0247	25.9351			0.52605	-51.3428	-31.1597	-11.1841	8.1323	28.2178			0.52605	-46.344	-31.8616	-16.5735	9.353	79.9573
			0.5261	-52.1973	-33.7231	-17.1716	3.9941	25.874			0.5261	-51.3794	-31.1047	-11.1719	8.1018	28.1873			0.5261	-46.3013	-31.7578	-16.6406	9.2187	78.7244
			0.52615	-52.1729	-33.6621	-17.1228	3.9819	25.8435			0.52615	-51.3855	-31.0864	-11.178	8.0774	28.1628			0.52615	-46.2952	-31.6663	-16.665	9.0906	77.4976
			0.5262	-52.1973	-33.6072	-17.1045	3.927	25.8313			0.5262	-51.4099	-31.0742	-11.1719	8.0408	28.1506			0.5262	-46.2769	-31.5625	-16.6589	8.9624	76.2708
			0.52625	-52.2217	-33.5645	-17.0801	3.866	25.7764			0.52625	-51.4648	-31.0559	-11.1719	7.998	28.1201			0.52625	-46.2402	-31.4771	-16.6528	8.8403	75.05
			0.5263	-52.2461	-33.5584	-17.0313	3.7988	25.697			0.5263	-51.4954	-31.0071	-11.1658	7.937	28.0713			0.5263	-46.2402	-31.416	-16.6467	8.6938	73.8415
			0.52635	-52.2827	-33.5217	-16.9885	3.6951	25.6909			0.52635	-51.4832	-30.9522	-11.1475	7.9004	28.0103			0.52635	-46.2891	-31.3062	-16.6589	8.5535	72.6331
			0.5264	-52.3193	-33.4851	-16.9397	3.5974	25.697			0.5264	-51.5076	-30.9094	-11.1353	7.8821	27.9553			0.5264	-46.3501	-31.1902	-16.6772	8.4741	71.4307
			0.52645	-52.3254	-33.4302	-16.8604	3.5425	25.6543			0.52645	-51.5747	-30.8911	-11.1169	7.8638	27.9187			0.52645	-46.3379	-31.0864	-16.7139	8.4314	70.2344
			0.5265	-52.2888	-33.363	-16.7322	3.5181	25.6299			0.5265	-51.6113	-30.885	-11.0925	7.8271	27.8943			0.5265	-46.3074	-30.9766	-16.72	8.3582	68.977
			0.52655	-52.2217	-33.302	-16.6223	3.512	25.6238			0.52655	-51.6113	-30.8667	-11.0742	7.7844	27.8821			0.52655	-46.2891	-30.885	-16.665	8.2727	67.7502
			0.5266	-52.2156	-33.2654	-16.5491	3.4692	25.5627			0.5266	-51.6296	-30.8301	-11.0742	7.7478	27.8516			0.5266	-46.3074	-30.8301	-16.604	8.1873	66.5906
			0.52665	-52.2217	-33.2166	-16.5002	3.4021	25.5078			0.52665	-51.6724	-30.7874	-11.062	7.7234	27.8149			0.52665	-46.2952	-30.7324	-16.5186	8.0896	65.4614
			0.5267	-52.2339	-33.186	-16.4514	3.3594	25.4651			0.5267	-51.7029	-30.7568	-11.0498	7.7173	27.76			0.5267	-46.2585	-30.6348	-16.4697	8.0041	64.3079
			0.52675	-52.2583	-33.1921	-16.3965	3.3044	25.4102			0.52675	-51.6907	-30.7385	-11.0437	7.699	27.7173			0.52675	-46.2647	-30.592	-16.4209	7.9126	63.197
			0.5268	-52.2949	-33.1799	-16.3355	3.2678	25.3674			0.5268	-51.6968	-30.7385	-11.0254	7.6807	27.6868			0.5268	-46.3379	-30.5005	-16.3721	7.7905	62.0923
			0.52685	-52.356	-33.1433	-16.25	3.1946	25.3552			0.52685	-51.7334	-30.7263	-11.001	7.6318	27.6746			0.52685	-46.405	-30.354	-16.2927	7.7051	60.9937
			0.5269	-52.4231	-33.0701	-16.1585	3.1274	25.3857			0.5269	-51.7944	-30.6958	-10.9888	7.6013	27.6501			0.5269	-46.4111	-30.2869	-16.2195	7.6501	59.9744
			0.52695	-52.4292	-33.0029	-16.0486	3.1335	25.3735			0.52695	-51.8127	-30.6653	-10.9705	7.5891	27.6196			0.52695	-46.4172	-30.2502	-16.1768	7.5769	58.9124
			0.527	-52.3926	-32.9602	-15.9326	3.1213	25.3125			0.527	-51.825	-30.6287	-10.9522	7.5769	27.583			0.527	-46.4478	-30.1526	-16.1279	7.4976	57.8503
			0.52705	-52.3926	-32.9175	-15.8228	3.0847	25.2576			0.52705	-51.8738	-30.6287	-10.9399	7.5586	27.5342			0.52705	-46.5088	-30.1038	-16.0303	7.4304	56.8555
			0.5271	-52.4109	-32.8748	-15.7495	3.0237	25.227			0.5271	-51.9287	-30.6409	-10.9338	7.5281	27.4976			0.5271	-46.5515	-30.0488	-15.8899	7.345	55.9216
			0.52715	-52.4353	-32.8381	-15.7068	2.9626	25.1599			0.52715	-51.9653	-30.6592	-10.9522	7.4853	27.4731			0.52715	-46.5637	-29.9756	-15.7617	7.2595	55.0122
			0.5272	-52.4597	-32.8259	-15.6763	2.9199	25.0806			0.5272	-51.9653	-30.6592	-10.9583	7.4548	27.4609			0.5272	-46.6126	-29.939	-15.6397	7.1558	54.1333
			0.52725	-52.4841	-32.8381	-15.5908	2.8711	25.0439			0.52725	-51.9653	-30.6348	-10.9644	7.4426	27.4426			0.52725	-46.7163	-29.8413	-15.5176	7.052	53.2666
			0.5273	-52.5147	-32.8015	-15.4688	2.7978	25.0561			0.5273	-52.002	-30.6287	-10.9705	7.4548	27.4121			0.5273	-46.8018	-29.707	-15.4016	7.0032	52.406
			0.52735	-52.5818	-32.7283	-15.3284	2.7307	24.8914			0.52735	-52.0508	-30.6287	-10.9766	7.4609	27.1069			0.52735	-46.8567	-29.646	-15.2795	6.9971	51.1792
			0.5274	-52.5818	-32.6672	-15.2307	2.7368	23.9697			0.5274	-52.063	-30.647	-10.9827	7.4487	26.1426			0.5274	-46.9055	-29.5606	-15.1758	6.9177	48.4448
			0.52745	-52.5513	-32.6306	-15.1514	2.749	22.1997			0.52745	-52.0691	-30.6714	-10.9766	7.4304	25.0561			0.52745	-46.936	-29.4751	-15.0659	6.8262	44.1235
			0.5275	-52.5635	-32.6001	-15.0354	2.7368	21.0095			0.5275	-52.0935	-30.6836	-10.9705	7.3999	24.9463			0.5275	-47.0093	-29.4385	-14.8828	6.7712	40.7849
			0.52755	-52.594	-32.5696	-14.9133	2.7063	21.571			0.52755	-52.1423	-30.6897	-10.9766	7.3816	25.9778			0.52755	-47.1252	-29.3713	-14.6692	6.698	40.7666
			0.5276	-52.6245	-32.5391	-14.8279	2.688	23.2922			0.5276	-52.179	-30.7019	-10.9827	7.3755	27.2412			0.5276	-47.1741	-29.3347	-14.48	6.6003	43.385
			0.52765	-52.6672	-32.5208	-14.7791	2.6697	24.812			0.52765	-52.179	-30.708	-11.001	7.3938	27.9126			0.52765	-47.2351	-29.3347	-14.3152	6.5332	46.1621
			0.5277	-52.6978	-32.533	-14.7119	2.6392	25.4346			0.5277	-52.1606	-30.7202	-11.0071	7.4121	27.9553			0.5277	-47.3267	-29.2432	-14.1565	6.4416	47.5354
			0.52775	-52.7161	-32.5085	-14.6326	2.6147	25.4224			0.52775	-52.1606	-30.7507	-10.9949	7.4243	27.7295			0.52775	-47.4182	-29.1333	-14.01	6.3562	47.5903
			0.5278	-52.771	-32.4353	-14.5349	2.5476	25.2148			0.5278	-52.1973	-30.7813	-10.9827	7.4182	27.522			0.5278	-47.5098	-29.1028	-13.8574	6.3379	47.0776
			0.52785	-52.7588	-32.3926	-14.4189	2.5476	25.0561			0.52785	-52.2339	-30.7874	-10.9705	7.4243	27.4121			0.52785	-47.5708	-29.0418	-13.7048	6.3013	46.4612
			0.5279	-52.7344	-32.3865	-14.3213	2.572	24.9585			0.5279	-52.24	-30.7935	-10.9644	7.4426	27.3511			0.5279	-47.6318	-28.9624	-13.5706	6.2036	45.918
			0.52795	-52.7649	-32.3804	-14.2175	2.5598	24.8669			0.52795	-52.2339	-30.7996	-10.9766	7.4731	27.3022			0.52795	-47.699	-28.9075	-13.3997	6.1609	45.3992
			0.528	-52.8198	-32.3743	-14.1321	2.5598	24.751			0.528	-52.2522	-30.8179	-10.9644	7.5098	27.2412			0.528	-47.7844	-28.8586	-13.1799	6.1182	44.8498
			0.52805	-52.8503	-32.356	-14.1138	2.5598	24.6777			0.52805	-52.2888	-30.8423	-10.9277	7.5403	27.1863			0.52805	-47.876	-28.8037	-13.0212	6.0266	44.3005
			0.5281	-52.8626	-32.3254	-14.0772	2.572	24.6289			0.5281	-52.3315	-30.8728	-10.9094	7.5647	27.1374			0.5281	-47.9797	-28.7305	-12.8809	5.9961	43.7756
			0.52815	-52.8748	-32.3315	-13.9734	2.572	24.574			0.52815	-52.3438	-30.9094	-10.9399	7.5891	27.0886			0.52815	-48.0469	-28.6572	-12.7405	5.929	43.2568
			0.5282	-52.9114	-32.3254	-13.8818	2.5598	24.5251			0.5282	-52.3315	-30.9399	-10.9338	7.5952	27.0398			0.5282	-48.1262	-28.5474	-12.5879	5.8984	42.8174
			0.52825	-53.0029	-32.2522	-13.7903	2.511	24.4885			0.52825	-52.3438	-30.9644	-10.8972	7.6257	26.991			0.52825	-48.2178	-28.4863	-12.417	5.9473	42.3779
			0.5283	-53.0029	-32.2034	-13.6987	2.5659	24.4702			0.5283	-52.3743	-30.9583	-10.9155	7.6746	26.936			0.5283	-48.3398	-28.468	-12.2583	5.9351	41.8957
			0.52835	-52.9602	-32.2034	-13.6682	2.6514	24.4519			0.52835	-52.4292	-30.9399	-10.9399	7.7478	26.8933			0.52835	-48.4436	-28.4436	-12.1606	5.9106	41.4502
			0.5284	-52.9907	-32.2034	-13.595	2.7002	24.397			0.5284	-52.4353	-30.9277	-10.9094	7.7966	26.8628			0.5284	-48.5291	-28.3887	-12.0264	5.929	41.0535
			0.52845	-53.0396	-32.179	-13.5217	2.7185	24.2749			0.52845	-52.4353	-30.9399	-10.9033	7.8332	26.8445			0.52845	-48.5962	-28.407	-11.8189	5.9045	40.6934
			0.5285	-53.0396	-32.1545	-13.4729	2.7368	24.2139			0.5285	-52.4353	-30.9583	-10.9338	7.8638	26.8262			0.5285	-48.6633	-28.4375	-11.6418	5.8923	40.3638
			0.52855	-53.0701	-32.1362	-13.3936	2.7978	24.1956			0.52855	-52.4597	-30.9888	-10.9033	7.876	26.8018			0.52855	-48.7976	-28.3704	-11.5198	5.9045	40.0525
			0.5286	-53.1372	-32.1729	-13.3264	2.8589	24.1894			0.5286	-52.5024	-31.0254	-10.9033	7.9004	26.7895			0.5286	-48.9197	-28.291	-11.3977	5.8984	39.7473
			0.52865	-53.1494	-32.2095	-13.2715	2.8589	24.1467			0.52865	-52.5391	-31.062	-10.9399	7.9309	26.759			0.52865	-49.0051	-28.2544	-11.2451	5.9412	39.4299
			0.5287	-53.1982	-32.1423	-13.2227	2.865	24.0918			0.5287	-52.5513	-31.0742	-10.9277	7.9797	26.7163			0.5287	-49.0784	-28.23	-11.1169	6.0632	39.082
			0.52875	-53.2532	-32.0874	-13.1799	2.9687	24.0186			0.52875	-52.5452	-31.0864	-10.9399	8.0286	26.6797			0.52875	-49.1272	-28.1812	-11.0071	6.1304	38.7158
			0.5288	-53.2166	-32.1179	-13.1189	3.0542	24.0186			0.5288	-52.5574	-31.0925	-10.9949	8.0896	26.6309			0.5288	-49.1882	-28.1445	-10.8911	6.167	38.3679
			0.52885	-53.2166	-32.1301	-13.0457	3.0603	23.9758			0.52885	-52.6001	-31.0986	-10.9766	8.1445	26.5759			0.52885	-49.2798	-28.1567	-10.7446	6.2524	38.0811
			0.5289	-53.2776	-32.1057	-12.9968	3.1335	23.8965			0.5289	-52.6428	-31.1231	-11.0132	8.175	26.5332			0.5289	-49.3286	-28.1812	-10.6043	6.3501	37.8064
			0.52895	-53.3142	-32.124	-12.9663	3.1824	23.8354			0.52895	-52.6672	-31.1414	-11.0254	8.2117	26.5027			0.52895	-49.3897	-28.1445	-10.4517	6.3928	37.5623
			0.529	-53.3142	-32.1545	-12.9541	3.1885	23.7805			0.529	-52.6856	-31.1658	-11.001	8.23	26.4722			0.529	-49.4995	-28.1018	-10.3418	6.4478	37.2998
			0.52905	-53.3875	-32.1362	-12.9419	3.2678	23.7561			0.52905	-52.6794	-31.1902	-11.0315	8.2605	26.4539			0.52905	-49.6094	-28.0652	-10.2686	6.5576	37.0373
			0.5291	-53.4546	-32.1606	-12.9236	3.3105	23.7317			0.5291	-52.7039	-31.2085	-11.0376	8.2849	26.4355			0.5291	-49.7009	-28.0347	-10.1343	6.6736	36.7871
			0.52915	-53.5095	-32.1484	-12.8931	3.2983	23.7134			0.52915	-52.7405	-31.2207	-11.0315	8.3276	26.4233			0.52915	-49.7925	-28.0042	-10.0427	6.8079	36.5369
			0.5292	-53.54	-32.0813	-12.8503	3.4021	23.689			0.5292	-52.7771	-31.2329	-11.0559	8.3826	26.3928			0.5292	-49.8535	-27.9736	-9.939	6.9727	36.2805
			0.52925	-53.5645	-32.0752	-12.8015	3.5303	23.6707			0.52925	-52.7893	-31.239	-11.0803	8.4436	26.3745			0.52925	-49.9085	-28.0042	-9.8352	7.1008	35.9936
			0.5293	-53.5584	-32.0935	-12.7588	3.573	23.6218			0.5293	-52.8015	-31.2512	-11.0559	8.4863	26.344			0.5293	-49.9695	-28.0469	-9.7437	7.2168	35.7373
			0.52935	-53.5889	-32.0691	-12.7649	3.6096	23.5913			0.52935	-52.8076	-31.2817	-11.0681	8.5229	26.3013			0.52935	-50.0244	-28.0713	-9.585	7.3511	35.4932
			0.5294	-53.6621	-32.0874	-12.771	3.689	23.6035			0.5294	-52.8381	-31.3245	-11.1047	8.5413	26.2585			0.5294	-50.1343	-28.0774	-9.4751	7.5098	35.2856
			0.52945	-53.7048	-32.1118	-12.7588	3.7439	23.6096			0.52945	-52.8809	-31.3733	-11.0925	8.5596	26.2219			0.52945	-50.2747	-28.0957	-9.3897	7.6379	35.0842
			0.5295	-53.7354	-32.124	-12.7405	3.7561	23.6096			0.5295	-52.9175	-31.4221	-11.0803	8.5779	26.1975			0.5295	-50.4211	-28.0957	-9.2554	7.7905	34.8889
			0.52955	-53.8208	-32.1729	-12.6978	3.7866	23.5913			0.52955	-52.9358	-31.4404	-11.1108	8.6145	26.1792			0.52955	-50.5066	-28.0835	-9.1699	7.9919	34.6936
			0.5296	-53.9063	-32.1545	-12.6428	3.866	23.5669			0.5296	-52.948	-31.4282	-11.1353	8.6572	26.1731			0.5296	-50.5798	-28.0774	-9.054	8.2056	34.4983
			0.52965	-53.9246	-32.0996	-12.6184	3.9514	23.5913			0.52965	-52.9663	-31.4221	-11.1231	8.7061	26.1792			0.52965	-50.647	-28.0957	-8.9319	8.3582	34.2847
			0.5297	-53.8818	-32.0996	-12.5513	4.0308	23.6279			0.5297	-53.009	-31.4404	-11.1353	8.7488	26.2036			0.5297	-50.7324	-28.0957	-8.8464	8.5168	34.0344
			0.52975	-53.9002	-32.1423	-12.5452	4.1284	23.6218			0.52975	-53.0579	-31.471	-11.178	8.7854	26.2097			0.52975	-50.8301	-28.1323	-8.7	8.6816	33.8086
			0.5298	-53.9612	-32.1362	-12.6001	4.1956	23.6218			0.5298	-53.0945	-31.5015	-11.1902	8.7854	26.2219			0.5298	-50.9277	-28.1567	-8.4924	8.8464	33.6316
			0.52985	-53.9978	-32.1301	-12.6184	4.22	23.6279			0.52985	-53.1067	-31.5076	-11.1597	8.7732	26.228			0.52985	-51.0315	-28.1812	-8.3582	8.9441	33.5034
			0.5299	-54.0222	-32.1851	-12.6062	4.2505	23.6279			0.5299	-53.125	-31.532	-11.1597	8.7732	26.2341			0.5299	-51.1353	-28.2056	-8.2422	9.0417	33.363
			0.52995	-54.0833	-32.24	-12.5757	4.3054	23.6523			0.52995	-53.1372	-31.593	-11.178	8.8159	26.2585			0.52995	-51.2634	-28.2178	-8.0957	9.2187	33.1921
			0.53	-54.1809	-32.2156	-12.5147	4.342	23.7012			0.53	-53.1738	-31.6113	-11.1963	8.8586	26.3013			0.53	-51.3611	-28.2117	-7.9614	9.4019	33.0212
			0.53005	-54.2419	-32.1729	-12.478	4.397	23.7256			0.53005	-53.2288	-31.6113	-11.1902	8.8708	26.3623			0.53005	-51.4465	-28.2483	-7.8638	9.5544	32.8564
			0.5301	-54.2175	-32.1668	-12.4536	4.458	23.7866			0.5301	-53.2715	-31.6602	-11.2024	8.8647	26.4111			0.5301	-51.5259	-28.2849	-7.7295	9.6887	32.6916
			0.53015	-54.2236	-32.179	-12.4475	4.5373	23.811			0.53015	-53.2898	-31.7151	-11.2451	8.8953	26.4355			0.53015	-51.5808	-28.2971	-7.5342	9.8779	32.5146
			0.5302	-54.2664	-32.1668	-12.478	4.6289	23.7744			0.5302	-53.302	-31.7029	-11.2939	8.9441	26.4478			0.5302	-51.6418	-28.346	-7.2412	10.061	32.3315
			0.53025	-54.3152	-32.1729	-12.5574	4.6655	23.7866			0.53025	-53.3264	-31.7517	-11.3001	8.9685	26.5027			0.53025	-51.7151	-28.3765	-6.6553	10.1892	32.1851
			0.5303	-54.3518	-32.2095	-12.6001	4.6777	23.8293			0.5303	-53.3691	-31.8127	-11.2939	8.9502	26.5576			0.5303	-51.7944	-28.4314	-5.3674	10.2747	32.0996
			0.53035	-54.3823	-32.2766	-12.6001	4.7021	23.8782			0.53035	-53.4241	-31.8005	-11.3062	8.9868	26.5759			0.53035	-51.8982	-28.468	-2.8894	10.4089	32.0081
			0.5304	-54.4617	-32.2949	-12.5879	4.7205	23.9392			0.5304	-53.4607	-31.8555	-11.3245	9.0295	26.6003			0.5304	-52.0386	-28.4924	1.2793	10.5554	31.8738
			0.53045	-54.5593	-32.2583	-12.5574	4.7388	23.9941			0.53045	-53.4729	-31.8921	-11.3489	9.0356	26.6675			0.53045	-52.1668	-28.5168	7.5537	10.7019	31.7517
			0.5305	-54.596	-32.2278	-12.533	4.7632	24.0247			0.5305	-53.4912	-31.8921	-11.355	9.0601	26.7163			0.5305	-52.2583	-28.5596	15.885	10.8301	31.6235
			0.53055	-54.5898	-32.2278	-12.5269	4.812	24.0674			0.53055	-53.5217	-31.9531	-11.3489	9.1089	26.7285			0.53055	-52.3071	-28.6023	25.5164	10.9766	31.5137
			0.5306	-54.5898	-32.2034	-12.5574	4.8669	24.0918			0.5306	-53.5522	-31.9775	-11.3733	9.1028	26.7773			0.5306	-52.3438	-28.6328	35.3613	11.1169	31.3977
			0.53065	-54.6387	-32.1668	-12.6001	4.928	24.0979			0.53065	-53.6072	-31.9775	-11.4221	9.1089	26.8567			0.53065	-52.417	-28.6694	44.364	11.2451	31.2817
			0.5307	-54.6936	-32.1606	-12.6733	4.9646	24.1162			0.5307	-53.6621	-32.0447	-11.4648	9.1394	26.8628			0.5307	-52.5024	-28.6939	51.908	11.3184	31.1902
			0.53075	-54.7119	-32.1912	-12.7466	4.9585	24.1711			0.53075	-53.6987	-32.0386	-11.4648	9.1028	26.9116			0.53075	-52.5879	-28.7427	57.7856	11.3977	31.178
			0.5308	-54.7302	-32.2583	-12.7588	4.9402	24.2139			0.5308	-53.7048	-32.0447	-11.4648	9.1089	27.0093			0.5308	-52.6917	-28.7976	62.1069	11.5137	31.1536
			0.53085	-54.8218	-32.2827	-12.7466	4.9219	24.2627			0.53085	-53.7231	-32.1057	-11.4771	9.1333	27.0276			0.53085	-52.8137	-28.8281	65.0977	11.6296	31.0864
			0.5309	-54.9072	-32.2461	-12.7222	4.9524	24.3054			0.5309	-53.7415	-32.1057	-11.4954	9.0906	27.0764			0.5309	-52.948	-28.8525	67.002	11.7334	31.0315
			0.53095	-54.9561	-32.1851	-12.7039	4.989	24.3481			0.53095	-53.7903	-32.0935	-11.5442	9.115	27.1619			0.53095	-53.0335	-28.9014	67.9968	11.8799	30.946
			0.531	-54.9561	-32.179	-12.7161	5.0012	24.4092			0.531	-53.833	-32.1362	-11.5503	9.1272	27.1985			0.531	-53.064	-28.9563	68.2593	12.0325	30.8545
			0.53105	-54.9561	-32.1912	-12.7466	5.0195	24.458			0.53105	-53.8818	-32.1362	-11.5381	9.0906	27.2534			0.53105	-53.1006	-29.0295	67.9541	12.179	30.7812
			0.5311	-54.9866	-32.1851	-12.7832	5.05	24.4702			0.5311	-53.9063	-32.1179	-11.5442	9.115	27.3389			0.5311	-53.1799	-29.1028	67.2461	12.3193	30.7019
			0.53115	-55.0354	-32.1668	-12.8381	5.0928	24.4702			0.53115	-53.9124	-32.1606	-11.5686	9.115	27.3694			0.53115	-53.2593	-29.1577	66.2268	12.4475	30.6409
			0.5312	-55.0537	-32.179	-12.9297	5.105	24.5068			0.5312	-53.9368	-32.2034	-11.6052	9.0906	27.3816			0.5312	-53.363	-29.2249	64.9512	12.594	30.6592
			0.53125	-55.1147	-32.2461	-12.9663	5.0317	24.5557			0.53125	-53.9551	-32.1973	-11.648	9.115	27.4487			0.53125	-53.4607	-29.3042	63.4802	12.771	30.6531
			0.5313	-55.188	-32.2888	-12.9602	5.0012	24.6228			0.5313	-53.9856	-32.2217	-11.648	9.1333	27.467			0.5313	-53.5706	-29.353	61.8933	12.9419	30.6165
			0.53135	-55.2246	-32.3071	-12.9358	5.0378	24.7082			0.53135	-54.0344	-32.2766	-11.6418	9.1089	27.467			0.53135	-53.6987	-29.4019	60.1843	13.1128	30.5676
			0.5314	-55.2795	-32.2888	-12.9419	5.0867	24.7998			0.5314	-54.071	-32.3071	-11.648	9.1333	27.522			0.5314	-53.7964	-29.4629	58.4143	13.3325	30.5554
			0.53145	-55.3223	-32.2888	-12.9663	5.105	24.8547			0.53145	-54.0955	-32.2949	-11.6785	9.1577	27.5769			0.53145	-53.833	-29.4934	56.6443	13.6499	30.5676
			0.5315	-55.3284	-32.2949	-12.9907	5.0989	24.9036			0.5315	-54.1077	-32.301	-11.709	9.1455	27.5952			0.5315	-53.8818	-29.5972	54.8682	14.2114	30.592
			0.53155	-55.3467	-32.301	-13.009	5.0745	24.9219			0.53155	-54.1138	-32.3499	-11.7212	9.1272	27.6135			0.53155	-53.9734	-29.7131	53.0981	15.3589	30.5554
			0.5316	-55.3833	-32.3315	-13.0518	5.1233	24.9097			0.5316	-54.1199	-32.3621	-11.7151	9.1516	27.6685			0.5316	-54.0649	-29.7742	51.3586	17.5745	30.5432
			0.53165	-55.4199	-32.417	-13.1006	5.1355	24.9341			0.53165	-54.1504	-32.3499	-11.7273	9.1516	27.6807			0.53165	-54.1504	-29.8108	49.6375	21.3586	30.6409
			0.5317	-55.5054	-32.478	-13.1799	5.0928	24.9707			0.5317	-54.187	-32.356	-11.7517	9.1333	27.6562			0.5317	-54.2542	-29.8779	47.9529	27.0288	30.7019
			0.53175	-55.5664	-32.4719	-13.1982	5.0745	25.0561			0.53175	-54.2175	-32.417	-11.8066	9.1272	27.6807			0.53175	-54.364	-29.9451	46.2988	34.6033	30.708
			0.5318	-55.5786	-32.478	-13.1921	5.0623	25.1477			0.5318	-54.2542	-32.4597	-11.8555	9.1577	27.7234			0.5318	-54.4861	-30	44.602	43.606	30.7446
			0.53185	-55.603	-32.5024	-13.2227	5.0623	25.1965			0.53185	-54.2847	-32.4597	-11.8799	9.1455	27.7234			0.53185	-54.5837	-30.0427	42.9053	53.103	30.7935
			0.5319	-55.6397	-32.5452	-13.2715	5.105	25.227			0.5319	-54.3152	-32.4597	-11.886	9.1028	27.7173			0.5319	-54.6021	-30.0732	41.294	62.0569	30.7996
			0.53195	-55.7129	-32.6062	-13.3203	5.1233	25.2759			0.53195	-54.3396	-32.4841	-11.9043	9.0967	27.7417			0.53195	-54.6692	-30.1648	39.6948	69.7534	30.8362
			0.532	-55.7556	-32.6245	-13.3752	5.1111	25.2881			0.532	-54.364	-32.5147	-11.9348	9.115	27.7783			0.532	-54.7668	-30.3052	38.0835	75.8936	30.8728
			0.53205	-55.7678	-32.6245	-13.4119	5.1111	25.282			0.53205	-54.4006	-32.5391	-11.9836	9.1211	27.7844			0.53205	-54.8828	-30.415	36.46	80.4956	30.8606
			0.5321	-55.78	-32.6794	-13.4668	5.105	25.2576			0.5321	-54.4373	-32.5391	-12.0264	9.0906	27.7722			0.5321	-54.9805	-30.4944	34.8059	83.8464	30.946
			0.53215	-55.8411	-32.7222	-13.54	5.105	25.2881			0.53215	-54.48	-32.5513	-12.0508	9.0784	27.8027			0.53215	-55.0659	-30.5371	33.158	86.1353	31.0132
			0.5322	-55.896	-32.7649	-13.5584	5.1294	25.3735			0.5322	-54.5349	-32.6062	-12.0569	9.0967	27.8455			0.5322	-55.1575	-30.5676	31.5527	87.5269	30.9949
			0.53225	-55.9509	-32.8198	-13.5339	5.1355	25.4285			0.53225	-54.5837	-32.6611	-12.0569	9.115	27.8516			0.53225	-55.304	-30.647	29.9048	88.1555	31.0315
			0.5323	-55.9876	-32.8442	-13.5584	5.1294	25.4529			0.5323	-54.6326	-32.6794	-12.0752	9.1028	27.8394			0.5323	-55.426	-30.7385	28.2507	88.186	31.0498
			0.53235	-56.0059	-32.8564	-13.595	5.0928	25.4834			0.53235	-54.657	-32.6733	-12.1118	9.0723	27.8699			0.53235	-55.4565	-30.824	26.615	87.7283	31.0315
			0.5324	-56.0181	-32.8931	-13.6377	5.0806	25.5017			0.5324	-54.6814	-32.6794	-12.1545	9.0784	27.9065			0.5324	-55.5176	-30.8972	25.0159	86.9897	31.0681
			0.53245	-56.0486	-32.8992	-13.6865	5.0806	25.5261			0.53245	-54.7119	-32.7283	-12.1851	9.0906	27.9126			0.53245	-55.6458	-31.001	23.4351	85.9338	31.0315
			0.5325	-56.0852	-32.9419	-13.7293	5.0867	25.5139			0.5325	-54.7424	-32.771	-12.1973	9.0967	27.8943			0.5325	-55.719	-31.1108	21.897	84.6033	31.0132
			0.53255	-56.1218	-33.0151	-13.7781	5.0684	25.4895			0.53255	-54.7852	-32.7954	-12.2095	9.0723	27.8943			0.53255	-55.7983	-31.2024	20.3589	83.1445	31.1047
			0.5326	-56.189	-33.0701	-13.8635	5.0256	25.5078			0.5326	-54.8401	-32.7893	-12.2339	9.0478	27.9248			0.5326	-55.9204	-31.2756	18.8635	81.637	31.1291
			0.53265	-56.2134	-33.1128	-13.9002	4.9951	25.5566			0.53265	-54.9072	-32.7954	-12.2705	9.054	27.9553			0.53265	-55.9937	-31.3184	17.4048	80.0867	31.1108
			0.5327	-56.2439	-33.1433	-13.9063	4.989	25.5811			0.5327	-54.9561	-32.8381	-12.3254	9.0784	27.9309			0.5327	-56.1035	-31.355	15.9949	78.5364	31.1291
			0.53275	-56.2866	-33.1555	-13.9246	5.0073	25.5749			0.53275	-54.9866	-32.8809	-12.356	9.0662	27.8943			0.53275	-56.2256	-31.3977	14.6643	76.9739	31.1047
			0.5328	-56.3293	-33.186	-13.9673	5.0134	25.5872			0.5328	-55.0049	-32.9114	-12.3743	9.054	27.9065			0.5328	-56.2439	-31.471	13.4009	75.3687	31.0742
			0.53285	-56.366	-33.241	-13.9734	4.9829	25.5933			0.53285	-55.0415	-32.9236	-12.3743	9.0295	27.9187			0.53285	-56.311	-31.5747	12.1924	73.7878	31.0742
			0.5329	-56.4087	-33.2837	-14.0039	4.9707	25.5933			0.5329	-55.1147	-32.9358	-12.3804	9.0173	27.9004			0.5329	-56.4087	-31.7029	11.0327	72.1948	31.0376
			0.53295	-56.3782	-33.3386	-14.0405	4.9585	25.6055			0.53295	-55.1697	-32.9724	-12.3987	9.0295	27.8516			0.53295	-56.4575	-31.825	9.9524	70.6018	31.0254
			0.533	-56.4148	-33.4058	-14.0955	4.8914	25.5749			0.533	-55.188	-33.0335	-12.4353	9.0295	27.8332			0.533	-56.5552	-31.9043	8.927	69.0027	31.0986
			0.53305	-56.5064	-33.4363	-14.1931	4.8853	25.5688			0.53305	-55.2124	-33.064	-12.4719	9.0051	27.8577			0.53305	-56.6467	-31.9531	7.9932	67.4585	31.1597
			0.5331	-56.5674	-33.4607	-14.2297	4.8975	25.6116			0.5331	-55.2612	-33.0823	-12.5024	8.9746	27.876			0.5331	-56.7139	-31.9836	7.1143	65.9082	31.1597
			0.53315	-56.6162	-33.4912	-14.1992	4.8975	25.6177			0.53315	-55.3284	-33.0762	-12.5024	8.9441	27.8577			0.53315	-56.8481	-32.0691	6.2292	64.4067	31.1719
			0.5332	-56.6589	-33.5217	-14.2053	4.8853	25.5933			0.5332	-55.3528	-33.0823	-12.5208	8.9563	27.8271			0.5332	-56.9397	-32.1606	5.3931	62.9236	31.178
			0.53325	-56.6528	-33.5889	-14.2603	4.8791	25.5811			0.53325	-55.3833	-33.1067	-12.5269	8.9502	27.821			0.53325	-56.9458	-32.2522	4.6423	61.4832	31.1597
			0.5333	-56.665	-33.6438	-14.303	4.8547	25.5627			0.5333	-55.4504	-33.1494	-12.5513	8.9563	27.8271			0.5333	-57.0374	-32.3132	3.9526	60.0671	31.0986
			0.53335	-56.6772	-33.656	-14.3152	4.8975	25.5627			0.53335	-55.4749	-33.186	-12.6001	8.938	27.8332			0.53335	-57.135	-32.3682	3.3179	58.6267	31.0864
			0.5334	-56.7017	-33.717	-14.3579	4.8853	25.5749			0.5334	-55.481	-33.1982	-12.6489	8.9258	27.7966			0.5334	-57.2083	-32.4597	2.738	57.1863	31.0864
			0.53345	-56.7871	-33.7781	-14.4251	4.8364	25.5383			0.53345	-55.5481	-33.2105	-12.6917	8.938	27.7722			0.53345	-57.312	-32.5635	2.1521	55.7275	31.0864
			0.5335	-56.8909	-33.8147	-14.5044	4.812	25.5078			0.5335	-55.5847	-33.2166	-12.7222	8.9746	27.7783			0.5335	-57.4158	-32.6245	1.6272	54.3298	31.0986
			0.53355	-56.9397	-33.8574	-14.5105	4.7937	25.5383			0.53355	-55.5908	-33.2593	-12.7344	8.9929	27.7844			0.53355	-57.5012	-32.6672	1.1328	52.9688	31.1169
			0.5336	-56.9641	-33.9002	-14.5105	4.7693	25.5505			0.5336	-55.6458	-33.2837	-12.7405	8.999	27.7783			0.5336	-57.6294	-32.7344	0.6384	51.6138	31.0925
			0.53365	-56.9763	-33.9368	-14.5593	4.7754	25.5749			0.53365	-55.6885	-33.3142	-12.7649	8.9746	27.7417			0.53365	-57.7026	-32.8076	0.1929	50.2344	31.0437
			0.5337	-56.9763	-33.9795	-14.5654	4.7815	25.5872			0.5337	-55.7068	-33.3203	-12.7893	8.9441	27.7051			0.5337	-57.7087	-32.8748	-0.2222	48.8184	31.0132
			0.53375	-57.0068	-33.9978	-14.6143	4.812	25.5505			0.53375	-55.7739	-33.3264	-12.832	8.9624	27.699			0.53375	-57.7576	-32.9541	-0.625	47.3901	30.9705
			0.5338	-57.0252	-34.01	-14.6814	4.8242	25.5383			0.5338	-55.7983	-33.3325	-12.8809	8.9746	27.7051			0.5338	-57.8613	-33.0396	-0.9973	45.9802	30.9094
			0.53385	-57.0679	-34.0894	-14.6936	4.7998	25.5627			0.53385	-55.8167	-33.3752	-12.9114	8.9746	27.699			0.53385	-57.9285	-33.1433	-1.3269	44.613	30.885
			0.5339	-57.1045	-34.1626	-14.7363	4.7205	25.5322			0.5339	-55.8899	-33.4302	-12.9236	8.9441	27.6623			0.5339	-57.9895	-33.2776	-1.6321	43.2703	30.9033
			0.53395	-57.1533	-34.2053	-14.8523	4.6655	25.4773			0.53395	-55.9021	-33.4668	-12.9419	8.8953	27.6318			0.53395	-58.0933	-33.3508	-1.9128	41.9885	30.9216
			0.534	-57.2083	-34.2481	-14.8645	4.6411	25.5322			0.534	-55.9326	-33.4729	-12.948	8.8586	27.6379			0.534	-58.2153	-33.363	-2.218	40.7678	30.885
			0.53405	-57.2266	-34.2847	-14.8279	4.6472	25.5688			0.53405	-55.9937	-33.4729	-12.9663	8.8525	27.6562			0.53405	-58.2886	-33.4119	-2.5598	39.5898	30.8667
			0.5341	-57.2449	-34.3213	-14.8889	4.6777	25.5261			0.5341	-55.9937	-33.4851	-12.9968	8.8464	27.6379			0.5341	-58.3435	-33.4729	-2.9077	38.418	30.8606
			0.53415	-57.2632	-34.3518	-14.9439	4.696	25.5444			0.53415	-56.012	-33.5095	-13.0457	8.8342	27.6013			0.53415	-58.4168	-33.54	-3.2068	37.2583	30.824
			0.5342	-57.2876	-34.3762	-14.9744	4.7082	25.5566			0.5342	-56.0669	-33.5461	-13.0823	8.8098	27.5647			0.5342	-58.4534	-33.6255	-3.4631	36.1597	30.7263
			0.53425	-57.2998	-34.4128	-15.0415	4.696	25.5139			0.53425	-56.0852	-33.5828	-13.1189	8.7671	27.5464			0.53425	-58.49	-33.7231	-3.689	35.0916	30.6714
			0.5343	-57.3364	-34.4678	-15.1392	4.6594	25.5322			0.5343	-56.0974	-33.6011	-13.1372	8.7488	27.5464			0.5343	-58.5693	-33.8147	-3.9026	34.0601	30.6836
			0.53435	-57.3608	-34.5532	-15.2063	4.6045	25.5078			0.53435	-56.1523	-33.6011	-13.1616	8.7427	27.5464			0.53435	-58.6731	-33.9185	-4.1284	33.0347	30.6958
			0.5344	-57.4158	-34.6143	-15.249	4.5435	25.4529			0.5344	-56.1951	-33.6072	-13.1799	8.7488	27.5159			0.5344	-58.7463	-33.9856	-4.342	32.0398	30.6653
			0.53445	-57.4829	-34.657	-15.2795	4.5373	25.5139			0.53445	-56.2134	-33.6316	-13.1799	8.7427	27.4731			0.53445	-58.844	-34.0039	-4.5801	31.1182	30.6348
			0.5345	-57.5195	-34.6936	-15.2918	4.5496	25.5505			0.5345	-56.2561	-33.6743	-13.1982	8.7244	27.4487			0.5345	-58.9539	-34.0588	-4.812	30.2881	30.6409
			0.53455	-57.5317	-34.718	-15.2979	4.5801	25.4956			0.53455	-56.3355	-33.7231	-13.2349	8.6999	27.4426			0.53455	-59.0271	-34.1504	-5.0684	29.4946	30.6287
			0.5346	-57.5195	-34.7546	-15.3345	4.6106	25.4956			0.5346	-56.366	-33.7537	-13.2654	8.6633	27.4304			0.5346	-59.0454	-34.2358	-5.2942	28.7195	30.5432
			0.53465	-57.5317	-34.7791	-15.4138	4.6045	25.4895			0.53465	-56.3843	-33.7537	-13.3142	8.6633	27.4121			0.53465	-59.082	-34.3091	-5.4712	27.9687	30.47
			0.5347	-57.5562	-34.8218	-15.4749	4.5618	25.4285			0.5347	-56.427	-33.7598	-13.3508	8.6633	27.3694			0.5347	-59.1553	-34.364	-5.6299	27.2485	30.4578
			0.53475	-57.5745	-34.8767	-15.5237	4.5251	25.3979			0.53475	-56.5002	-33.7659	-13.3752	8.6572	27.3328			0.53475	-59.2163	-34.4373	-5.7947	26.5527	30.4517
			0.5348	-57.5989	-34.95	-15.5969	4.4702	25.3674			0.5348	-56.5125	-33.7903	-13.3997	8.6328	27.3206			0.5348	-59.259	-34.5654	-5.9595	25.8936	30.4089
			0.53485	-57.6294	-35.0171	-15.6702	4.4092	25.343			0.53485	-56.5247	-33.833	-13.4119	8.5901	27.3328			0.53485	-59.3445	-34.6509	-6.1487	25.2405	30.3601
			0.5349	-57.6904	-35.0598	-15.7007	4.3848	25.3674			0.5349	-56.5674	-33.8818	-13.4302	8.5413	27.3144			0.5349	-59.4727	-34.6509	-6.3257	24.6667	30.3235
			0.53495	-57.7515	-35.0903	-15.6946	4.397	25.404			0.53495	-56.6162	-33.9002	-13.4485	8.5046	27.2839			0.53495	-59.5459	-34.7119	-6.4905	24.1907	30.3174
			0.535	-57.7637	-35.0964	-15.7068	4.4336	25.404			0.535	-56.6528	-33.9063	-13.479	8.4924	27.229			0.535	-59.5703	-34.8096	-6.6797	23.7085	30.2747
			0.53505	-57.7637	-35.1392	-15.7434	4.4397	25.3552			0.53505	-56.6711	-33.9124	-13.5156	8.4863	27.2046			0.53505	-59.6008	-34.8767	-6.8811	23.208	30.1709
			0.5351	-57.782	-35.1941	-15.8228	4.4153	25.3308			0.5351	-56.7017	-33.9124	-13.5461	8.4741	27.2046			0.5351	-59.6863	-34.9377	-7.0459	22.7075	30.1038
			0.53515	-57.8125	-35.249	-15.8777	4.3848	25.3369			0.53515	-56.7749	-33.9307	-13.5828	8.4497	27.1985			0.53515	-59.7656	-35.0476	-7.1741	22.2253	30.0793
			0.5352	-57.8369	-35.2979	-15.9387	4.342	25.2942			0.5352	-56.842	-33.9673	-13.6133	8.4009	27.1863			0.5352	-59.7778	-35.1209	-7.29	21.7554	30.0305
			0.53525	-57.8552	-35.3528	-16.0181	4.3115	25.2332			0.53525	-56.8665	-34.01	-13.6377	8.3704	27.1619			0.53525	-59.8389	-35.2063	-7.4426	21.3281	29.9695
			0.5353	-57.8735	-35.426	-16.0791	4.2627	25.227			0.5353	-56.8848	-34.0344	-13.6621	8.352	27.1252			0.5353	-59.967	-35.304	-7.5952	20.907	29.9023
			0.53535	-57.9285	-35.4749	-16.1157	4.22	25.282			0.53535	-56.9214	-34.0405	-13.6804	8.352	27.1191			0.53535	-60.0647	-35.304	-7.7295	20.5286	29.8474
			0.5354	-58.0078	-35.4749	-16.1096	4.22	25.3308			0.5354	-56.9763	-34.0405	-13.6865	8.3398	27.1252			0.5354	-60.1135	-35.3589	-7.8638	20.2173	29.8108
			0.53545	-58.0322	-35.4749	-16.1218	4.2749	25.3186			0.53545	-57.0252	-34.0527	-13.7048	8.3215	27.1313			0.53545	-60.1379	-35.4627	-8.0164	19.8633	29.7498
			0.5355	-58.02	-35.5176	-16.1462	4.2993	25.2881			0.5355	-57.0435	-34.0649	-13.7231	8.2727	27.1252			0.5355	-60.2234	-35.5054	-8.1995	19.4971	29.646
			0.53555	-58.0505	-35.5725	-16.1951	4.2871	25.282			0.53555	-57.0618	-34.0955	-13.7354	8.2239	27.113			0.53555	-60.3027	-35.5908	-8.3704	19.1675	29.5972
			0.5356	-58.0811	-35.6335	-16.25	4.2566	25.282			0.5356	-57.1045	-34.1382	-13.7598	8.175	27.0825			0.5356	-60.3699	-35.6702	-8.4863	18.8623	29.5544
			0.53565	-58.1177	-35.7068	-16.311	4.22	25.2209			0.53565	-57.1594	-34.187	-13.7842	8.1384	27.0642			0.53565	-60.376	-35.7129	-8.6023	18.5388	29.4873
			0.5357	-58.136	-35.78	-16.3782	4.1711	25.1721			0.5357	-57.2083	-34.2175	-13.8269	8.114	27.0703			0.5357	-60.4431	-35.8472	-8.7488	18.2153	29.3957
			0.53575	-58.1665	-35.8655	-16.427	4.1223	25.1599			0.53575	-57.2205	-34.2236	-13.8635	8.0957	27.0764			0.53575	-60.5774	-35.8899	-8.877	17.8735	29.3286
			0.5358	-58.1909	-35.9326	-16.4697	4.043	25.1965			0.5358	-57.2144	-34.2358	-13.9002	8.0774	27.0703			0.5358	-60.6323	-35.9143	-9.0173	17.5867	29.2798
			0.53585	-58.2581	-35.9387	-16.5064	3.9941	25.2209			0.53585	-57.2388	-34.2419	-13.9307	8.053	27.052			0.53585	-60.6628	-36.0059	-9.1638	17.3425	29.231
			0.5359	-58.2703	-35.9204	-16.5247	4.0247	25.2332			0.5359	-57.2937	-34.2725	-13.9673	8.0164	27.0154			0.5359	-60.7239	-36.0547	-9.3103	17.0801	29.1333
			0.53595	-58.2459	-35.9509	-16.5613	4.043	25.2026			0.53595	-57.3364	-34.2969	-13.9978	7.9797	26.9971			0.53595	-60.791	-36.134	-9.4751	16.842	29.0173
			0.536	-58.2764	-35.9814	-16.5857	4.0186	25.166			0.536	-57.3669	-34.3274	-14.0161	7.9492	26.991			0.536	-60.8582	-36.2378	-9.6521	16.5918	28.9563
			0.53605	-58.3191	-36.0303	-16.6711	3.9941	25.1233			0.53605	-57.3669	-34.3701	-14.0283	7.9187	27.0032			0.53605	-60.8887	-36.2744	-9.7559	16.3171	28.9075
			0.5361	-58.3496	-36.073	-16.7749	3.9575	25.0806			0.5361	-57.3853	-34.4251	-14.0344	7.9065	26.9971			0.5361	-60.907	-36.3782	-9.8596	16.0974	28.8525
			0.53615	-58.3801	-36.1279	-16.8115	3.9148	25.0745			0.53615	-57.428	-34.4434	-14.0588	7.8821	26.9971			0.53615	-60.968	-36.5002	-9.9878	15.8472	28.7732
			0.5362	-58.4045	-36.2012	-16.8359	3.8721	25.0623			0.5362	-57.489	-34.4617	-14.0955	7.8699	26.9665			0.5362	-61.0535	-36.5369	-10.116	15.5786	28.6877
			0.53625	-58.4229	-36.2866	-16.8665	3.7927	25.05			0.53625	-57.5256	-34.4739	-14.1321	7.8455	26.9421			0.53625	-61.1084	-36.5491	-10.2319	15.3467	28.6206
			0.5363	-58.5022	-36.3232	-16.9336	3.7195	25.0256			0.5363	-57.5378	-34.4861	-14.1443	7.8149	26.9116			0.5363	-61.1389	-36.6284	-10.3662	15.1392	28.5962
			0.53635	-58.5571	-36.3293	-16.9763	3.7439	25.0073			0.53635	-57.5623	-34.5044	-14.1382	7.76	26.8994			0.53635	-61.1877	-36.6895	-10.4944	14.9499	28.5046
			0.5364	-58.5205	-36.3599	-17.0068	3.7561	25.0195			0.5364	-57.5928	-34.5288	-14.1687	7.7295	26.9055			0.5364	-61.2488	-36.7444	-10.647	14.7424	28.3765
			0.53645	-58.5022	-36.4087	-16.9946	3.7378	25.0195			0.53645	-57.6538	-34.5654	-14.2175	7.6929	26.9116			0.53645	-61.3037	-36.8481	-10.8301	14.5044	28.291
			0.5365	-58.5266	-36.4575	-17.0496	3.7073	24.9402			0.5365	-57.7148	-34.6082	-14.2542	7.6746	26.8933			0.5365	-61.322	-36.9519	-10.9399	14.3213	28.2239
			0.53655	-58.5815	-36.5002	-17.1594	3.634	24.873			0.53655	-57.7515	-34.6448	-14.2542	7.644	26.8811			0.53655	-61.3525	-37.0313	-11.0376	14.0955	28.1628
			0.5366	-58.6121	-36.5308	-17.2205	3.5791	24.8425			0.5366	-57.7637	-34.6692	-14.2542	7.6074	26.8445			0.5366	-61.4258	-37.1045	-11.1536	13.8818	28.1201
			0.53665	-58.6182	-36.5857	-17.2449	3.5669	24.8486			0.53665	-57.782	-34.6936	-14.3091	7.5769	26.8079			0.53665	-61.5234	-37.1655	-11.2573	13.6865	28.0408
			0.5367	-58.6548	-36.6467	-17.2693	3.5181	24.8608			0.5367	-57.8186	-34.7058	-14.3579	7.5403	26.7712			0.5367	-61.5723	-37.2022	-11.3733	13.4485	27.9797
			0.53675	-58.7463	-36.6772	-17.2815	3.4509	24.8608			0.53675	-57.8735	-34.7241	-14.3457	7.5098	26.759			0.53675	-61.6089	-37.2266	-11.5259	13.3081	27.937
			0.5368	-58.7524	-36.6956	-17.3425	3.457	24.8181			0.5368	-57.9407	-34.7363	-14.3823	7.4609	26.7529			0.5368	-61.6394	-37.2815	-11.6663	13.1982	27.8516
			0.53685	-58.7341	-36.7505	-17.4097	3.4631	24.8059			0.53685	-57.9712	-34.7668	-14.4434	7.4182	26.759			0.53685	-61.6882	-37.3792	-11.7944	12.9968	27.7234
			0.5369	-58.7769	-36.7993	-17.4341	3.4448	24.7632			0.5369	-57.9956	-34.7913	-14.4495	7.3694	26.7468			0.5369	-61.7493	-37.4524	-11.9226	12.832	27.6135
			0.53695	-58.783	-36.8237	-17.4829	3.3899	24.6899			0.53695	-58.0139	-34.8279	-14.4556	7.3389	26.7224			0.53695	-61.7798	-37.5317	-12.0325	12.6672	27.5159
			0.537	-58.8196	-36.8481	-17.5256	3.3655	24.6777			0.537	-58.0444	-34.8645	-14.5105	7.3083	26.6858			0.537	-61.7676	-37.6416	-12.1362	12.4719	27.4548
			0.53705	-58.8928	-36.9092	-17.5562	3.3472	24.6716			0.53705	-58.0994	-34.895	-14.5227	7.2656	26.6553			0.53705	-61.8469	-37.7393	-12.24	12.2705	27.4121
			0.5371	-58.8928	-36.9885	-17.6172	3.28	24.6472			0.5371	-58.1604	-34.9255	-14.5166	7.2351	26.6186			0.5371	-61.9507	-37.782	-12.3499	12.0935	27.345
			0.53715	-58.9356	-37.0557	-17.6965	3.219	24.6167			0.53715	-58.1909	-34.9439	-14.5532	7.2107	26.6125			0.53715	-62.0117	-37.8003	-12.4902	11.9104	27.2656
			0.5372	-59.021	-37.0374	-17.721	3.2007	24.5679			0.5372	-58.197	-34.9622	-14.5654	7.168	26.6064			0.5372	-62.0544	-37.8491	-12.6123	11.7639	27.168
			0.53725	-59.0271	-37.0496	-17.7515	3.2007	24.5129			0.53725	-58.2214	-34.9805	-14.5593	7.1252	26.5942			0.53725	-62.085	-37.9224	-12.71	11.6663	27.0703
			0.5373	-59.0027	-37.1045	-17.7698	3.1885	24.5068			0.5373	-58.252	-34.9927	-14.6082	7.0886	26.582			0.5373	-62.1094	-38.0017	-12.8503	11.5076	26.9604
			0.53735	-59.0271	-37.1106	-17.8003	3.1763	24.4885			0.53735	-58.3008	-34.9988	-14.6387	7.0459	26.5576			0.53735	-62.1521	-38.0689	-12.9968	11.3245	26.8628
			0.5374	-59.0271	-37.135	-17.8796	3.1152	24.4397			0.5374	-58.3618	-35.0171	-14.6326	7.0215	26.521			0.5374	-62.1826	-38.1543	-13.0457	11.1658	26.7712
			0.53745	-59.0698	-37.2083	-17.9346	3.0969	24.4031			0.53745	-58.4045	-35.0354	-14.6875	6.9727	26.4661			0.53745	-62.1887	-38.2642	-13.1433	11.0254	26.6858
			0.5375	-59.1309	-37.2449	-17.9651	3.0786	24.3542			0.5375	-58.429	-35.072	-14.718	6.9299	26.4233			0.5375	-62.2437	-38.3435	-13.241	10.824	26.6186
			0.53755	-59.1187	-37.2754	-17.9834	2.9932	24.2993			0.53755	-58.4412	-35.1086	-14.7241	6.8994	26.3989			0.53755	-62.3291	-38.374	-13.3447	10.6103	26.5698
			0.5376	-59.1553	-37.3731	-17.9895	2.926	24.2688			0.5376	-58.4717	-35.1453	-14.7485	6.8689	26.3745			0.5376	-62.3962	-38.4045	-13.4912	10.47	26.521
			0.53765	-59.2468	-37.3792	-18.0322	2.9382	24.2505			0.53765	-58.5022	-35.188	-14.7974	6.8506	26.3745			0.53765	-62.4512	-38.4534	-13.595	10.3784	26.4416
			0.5377	-59.2468	-37.3486	-18.0933	2.9443	24.2444			0.5377	-58.551	-35.2246	-14.7974	6.8201	26.3745			0.5377	-62.4695	-38.5327	-13.7048	10.238	26.3257
			0.53775	-59.1919	-37.4036	-18.1238	2.9321	24.2261			0.53775	-58.5877	-35.249	-14.8035	6.7895	26.3623			0.53775	-62.4695	-38.5815	-13.8574	10.0915	26.1914
			0.5378	-59.2041	-37.4402	-18.1787	2.9443	24.1772			0.5378	-58.606	-35.249	-14.8462	6.7651	26.3501			0.5378	-62.4878	-38.6426	-13.9673	9.9695	26.0754
			0.53785	-59.2529	-37.4524	-18.2459	2.9138	24.1162			0.53785	-58.6182	-35.2612	-14.8828	6.7346	26.3257			0.53785	-62.5122	-38.728	-14.0283	9.8352	26.0205
			0.5379	-59.2651	-37.5195	-18.2642	2.8467	24.0674			0.5379	-58.6365	-35.2856	-14.8706	6.6919	26.2891			0.5379	-62.5855	-38.7952	-14.1077	9.6643	25.9839
			0.53795	-59.2773	-37.5806	-18.2825	2.8101	24.0369			0.53795	-58.667	-35.3284	-14.895	6.6553	26.2646			0.53795	-62.6587	-38.8745	-14.1748	9.4568	25.9534
			0.538	-59.3323	-37.6294	-18.3191	2.7673	24.0186			0.538	-58.7158	-35.3833	-14.9439	6.5942	26.2463			0.538	-62.7319	-38.9172	-14.2847	9.2981	25.8679
			0.53805	-59.4238	-37.7026	-18.3557	2.688	24.0063			0.53805	-58.7647	-35.4382	-14.95	6.5515	26.2341			0.53805	-62.7991	-38.9478	-14.4251	9.1882	25.7642
			0.5381	-59.4605	-37.7271	-18.4106	2.6514	23.9941			0.5381	-58.8135	-35.4627	-14.9439	6.521	26.2341			0.5381	-62.854	-38.9783	-14.5166	9.0723	25.6787
			0.53815	-59.4482	-37.7087	-18.4229	2.6819	23.9575			0.53815	-58.8257	-35.4688	-14.9744	6.4966	26.2402			0.53815	-62.8967	-39.0454	-14.6326	8.9258	25.6116
			0.5382	-59.436	-37.7332	-18.4229	2.688	23.927			0.5382	-58.8501	-35.4871	-15.0293	6.4844	26.2341			0.5382	-62.9272	-39.1126	-14.8035	8.7976	25.5383
			0.53825	-59.4482	-37.7942	-18.4961	2.6453	23.8538			0.53825	-58.8684	-35.5359	-15.0415	6.4539	26.2097			0.53825	-62.9456	-39.1797	-14.9011	8.6877	25.4407
			0.5383	-59.4605	-37.8552	-18.5754	2.5781	23.7988			0.5383	-58.8928	-35.5725	-15.0354	6.4111	26.1731			0.5383	-62.9639	-39.2651	-14.95	8.5657	25.3552
			0.53835	-59.4543	-37.8857	-18.6121	2.5293	23.7683			0.53835	-58.9294	-35.5786	-15.0659	6.3562	26.1548			0.53835	-63.0005	-39.3201	-15.0232	8.3887	25.3064
			0.5384	-59.4849	-37.9407	-18.6731	2.4988	23.75			0.5384	-58.9783	-35.5847	-15.1086	6.3257	26.1731			0.5384	-63.0737	-39.3811	-15.1209	8.2056	25.2698
			0.53845	-59.552	-38.0383	-18.6914	2.4194	23.75			0.53845	-59.0088	-35.6335	-15.1147	6.3135	26.1609			0.53845	-63.1775	-39.4666	-15.1941	8.0835	25.2148
			0.5385	-59.6497	-38.0933	-18.6975	2.3584	23.7378			0.5385	-59.0515	-35.6519	-15.1025	6.2952	26.106			0.5385	-63.2507	-39.5154	-15.3223	7.998	25.1538
			0.53855	-59.6802	-38.0627	-18.7097	2.3279	23.6829			0.53855	-59.0637	-35.6458	-15.1147	6.2463	26.0754			0.53855	-63.2752	-39.5459	-15.4443	7.9065	25.0806
			0.5386	-59.6619	-38.0383	-18.7097	2.3462	23.6707			0.5386	-59.0881	-35.6885	-15.1636	6.1914	26.0876			0.5386	-63.2752	-39.6069	-15.5481	7.7783	24.9829
			0.53865	-59.6497	-38.0872	-18.7402	2.3401	23.6218			0.53865	-59.1126	-35.7495	-15.1941	6.1914	26.0571			0.53865	-63.269	-39.6375	-15.6702	7.6562	24.8914
			0.5387	-59.6741	-38.1299	-18.8074	2.3279	23.5364			0.5387	-59.1431	-35.7434	-15.1819	6.1792	26.0083			0.5387	-63.3179	-39.7229	-15.7861	7.5708	24.7876
			0.53875	-59.7046	-38.1482	-18.9111	2.2607	23.5059			0.53875	-59.1919	-35.7678	-15.1941	6.1426	25.9961			0.53875	-63.3911	-39.7961	-15.8594	7.4853	24.6838
			0.5388	-59.7107	-38.1787	-18.9783	2.2058	23.4998			0.5388	-59.2346	-35.8228	-15.249	6.106	25.9839			0.5388	-63.4583	-39.845	-15.9143	7.3144	24.6228
			0.53885	-59.7168	-38.2642	-18.9966	2.1448	23.4814			0.53885	-59.2651	-35.8167	-15.2856	6.0998	25.9167			0.53885	-63.501	-39.8816	-15.9998	7.1436	24.6045
			0.5389	-59.7473	-38.3618	-18.9966	2.0898	23.4753			0.5389	-59.2896	-35.8411	-15.2918	6.051	25.9045			0.5389	-63.5681	-39.9243	-16.1218	7.0337	24.5435
			0.53895	-59.8328	-38.3618	-18.9844	2.0532	23.457			0.53895	-59.2957	-35.896	-15.2979	5.9961	25.9106			0.53895	-63.6292	-39.9976	-16.2195	6.936	24.4702
			0.539	-59.8938	-38.3435	-19.0027	2.0349	23.4143			0.539	-59.314	-35.8899	-15.3284	5.99	25.8618			0.539	-63.7024	-40.0647	-16.311	6.8384	24.3787
			0.53905	-59.8938	-38.3557	-19.021	2.0166	23.3899			0.53905	-59.3445	-35.9143	-15.3772	5.9595	25.8679			0.53905	-63.7268	-40.1074	-16.4575	6.7041	24.2871
			0.5391	-59.8694	-38.3984	-19.082	1.9983	23.3411			0.5391	-59.3933	-35.9814	-15.3955	5.8984	25.8679			0.5391	-63.7329	-40.1379	-16.5979	6.5576	24.2017
			0.53915	-59.8633	-38.4106	-19.1553	2.0044	23.2678			0.53915	-59.4543	-35.9998	-15.3833	5.8923	25.813			0.53915	-63.7512	-40.199	-16.6589	6.4539	24.1162
			0.5392	-59.8938	-38.4229	-19.2529	1.9983	23.2068			0.5392	-59.5032	-36.012	-15.3894	5.8679	25.8191			0.5392	-63.7817	-40.2722	-16.7017	6.3928	24.0124
			0.53925	-59.906	-38.4534	-19.3079	1.9556	23.1885			0.53925	-59.552	-36.0852	-15.4138	5.8069	25.7886			0.53925	-63.8123	-40.3394	-16.7749	6.2463	23.9392
			0.5393	-59.9426	-38.5449	-19.3262	1.8518	23.1885			0.5393	-59.5764	-36.1279	-15.4504	5.8069	25.7275			0.5393	-63.8672	-40.3821	-16.8726	6.0998	23.9087
			0.53935	-60.0159	-38.6182	-19.3262	1.7847	23.1885			0.53935	-59.6008	-36.1401	-15.4504	5.7825	25.7397			0.53935	-63.9282	-40.4004	-16.9336	5.9778	23.8232
			0.5394	-60.0342	-38.6304	-19.2957	1.7725	23.1763			0.5394	-59.6069	-36.2073	-15.4627	5.7153	25.7153			0.5394	-64.0198	-40.4309	-17.0068	5.8923	23.7195
			0.53945	-60.0403	-38.6243	-19.3262	1.7908	23.1519			0.53945	-59.613	-36.2683	-15.481	5.7153	25.6787			0.53945	-64.0991	-40.4858	-17.135	5.8191	23.6218
			0.5395	-60.0403	-38.6365	-19.375	1.7969	23.1152			0.5395	-59.6314	-36.2805	-15.5176	5.7031	25.6848			0.5395	-64.1113	-40.5469	-17.2937	5.7214	23.5425
			0.53955	-60.0647	-38.6792	-19.436	1.7603	23.0664			0.53955	-59.6802	-36.3171	-15.5542	5.6299	25.6665			0.53955	-64.093	-40.5774	-17.3731	5.5933	23.4875
			0.5396	-60.1013	-38.7097	-19.4849	1.7053	22.9993			0.5396	-59.7168	-36.3843	-15.5481	5.5994	25.6238			0.5396	-64.1113	-40.6506	-17.428	5.4712	23.4082
			0.53965	-60.1196	-38.7036	-19.5581	1.687	22.9321			0.53965	-59.7656	-36.4026	-15.5481	5.5933	25.6482			0.53965	-64.1663	-40.7056	-17.5012	5.3796	23.2861
			0.5397	-60.0952	-38.7402	-19.6069	1.6382	22.8894			0.5397	-59.8145	-36.4087	-15.5847	5.52	25.6299			0.5397	-64.2212	-40.7422	-17.605	5.2698	23.1763
			0.53975	-60.1196	-38.8257	-19.6314	1.5832	22.8833			0.53975	-59.8389	-36.4575	-15.6397	5.459	25.5749			0.53975	-64.2944	-40.7971	-17.6843	5.1599	23.1641
			0.5398	-60.1929	-38.8806	-19.613	1.5588	22.8955			0.5398	-59.8694	-36.5247	-15.6702	5.4651	25.5688			0.5398	-64.3494	-40.8643	-17.7332	5.0378	23.1091
			0.53985	-60.2356	-38.8989	-19.5825	1.5466	22.8894			0.53985	-59.8938	-36.543	-15.6824	5.4346	25.5688			0.53985	-64.3982	-40.8887	-17.8186	4.9158	23.0176
			0.5399	-60.26	-38.8867	-19.6191	1.51	22.8772			0.5399	-59.9121	-36.5613	-15.6824	5.3796	25.52			0.5399	-64.4653	-40.9314	-17.9773	4.812	22.926
			0.53995	-60.2844	-38.8745	-19.6558	1.4795	22.8162			0.53995	-59.9426	-36.6162	-15.7251	5.3674	25.4773			0.53995	-64.4898	-40.9375	-18.075	4.7266	22.8589
			0.54	-60.2661	-38.8989	-19.7046	1.4551	22.7673			0.54	-59.9793	-36.6772	-15.7739	5.3552	25.4773			0.54	-64.4837	-40.9863	-18.1482	4.6472	22.7795
			0.54005		-38.9294	-19.7717	1.4368	22.7063			0.54005		-36.6834	-15.7983	5.2942	25.4529			0.54005		-41.0901	-18.2153	4.5557	22.6636
			0.5401		-38.9478	-19.8145	1.449	22.6269			0.5401		-36.7017	-15.7983	5.2454	25.3979			0.5401		-41.1877	-18.313	4.4397	22.5659
			0.54015		-39.0088	-19.8877	1.3818	22.572			0.54015		-36.7566	-15.8167	5.2148	25.3613			0.54015		-41.2366	-18.3923	4.3115	22.4805
			0.5402		-39.0454	-19.9243	1.3025	22.5537			0.5402		-36.8176	-15.8472	5.1782	25.3613			0.5402		-41.261	-18.4534	4.2261	22.4133
			0.54025		-39.082	-19.906	1.2476	22.5842			0.54025		-36.8359	-15.9021	5.105	25.3491			0.54025		-41.2732	-18.4961	4.1406	22.3706
			0.5403		-39.1187	-19.8694	1.2048	22.5842			0.5403		-36.842	-15.9265	5.0439	25.3003			0.5403		-41.2976	-18.5877	4.0491	22.2913
			0.54035		-39.1492	-19.8816	1.2048	22.5476			0.54035		-36.8848	-15.9204	5.0317	25.2637			0.54035		-41.3403	-18.7219	3.9392	22.1875
			0.5404		-39.1431	-19.9121	1.1987	22.5049			0.5404		-36.9519	-15.9143	5.0012	25.2698			0.5404		-41.3831	-18.7891	3.8232	22.1326
			0.54045		-39.1553	-19.9426	1.1743	22.4499			0.54045		-36.9702	-15.9387	4.928	25.2637			0.54045		-41.4441	-18.844	3.7134	22.0288
			0.5405		-39.1614	-19.9915	1.1499	22.4011			0.5405		-36.9763	-15.9753	4.873	25.2332			0.5405		-41.5234	-18.9417	3.6645	21.9373
			0.54055		-39.1736	-20.0403	1.1255	22.3462			0.54055		-37.0129	-16.012	4.8608	25.1965			0.54055		-41.6089	-19.021	3.5669	21.8457
			0.5406		-39.2529	-20.1135	1.0583	22.2607			0.5406		-37.0801	-16.0242	4.8303	25.1843			0.5406		-41.6455	-19.0698	3.4265	21.7358
			0.54065		-39.2896	-20.1807	1.0156	22.2241			0.54065		-37.1167	-16.0303	4.7754	25.1904			0.54065		-41.6882	-19.1309	3.3044	21.7358
			0.5407		-39.2896	-20.1685	1.0095	22.2302			0.5407		-37.1228	-16.0486	4.7021	25.1477			0.5407		-41.731	-19.1858	3.2068	21.6626
			0.54075		-39.2896	-20.1379	0.9973	22.2363			0.54075		-37.1411	-16.0913	4.6838	25.0867			0.54075		-41.7676	-19.2712	3.1335	21.571
			0.5408		-39.3262	-20.1502	0.979	22.2058			0.5408		-37.196	-16.1279	4.6594	25.0317			0.5408		-41.7981	-19.3628	3.0725	21.5283
			0.54085		-39.375	-20.1746	0.9485	22.1814			0.54085		-37.251	-16.1585	4.6106	25.0073			0.54085		-41.8225	-19.4055	3.0176	21.4429
			0.5409		-39.4116	-20.199	0.8997	22.157			0.5409		-37.2632	-16.1585	4.5312	25.0012			0.5409		-41.8652	-19.4605	2.9382	21.3696
			0.54095		-39.3933	-20.2356	0.8691	22.1448			0.54095		-37.2754	-16.1646	4.5068	24.9707			0.54095		-41.9324	-19.5398	2.8711	21.3025
			0.541		-39.3933	-20.2661	0.8386	22.1082			0.541		-37.2998	-16.2012	4.4946	24.928			0.541		-42.0239	-19.6252	2.7612	21.1743
			0.54105		-39.4238	-20.3333	0.7898	22.0471			0.54105		-37.3608	-16.25	4.4458	24.8975			0.54105		-42.1094	-19.6741	2.6392	21.1377
			0.5411		-39.4605	-20.4126	0.7715	22.0166			0.5411		-37.4158	-16.2927	4.3665	24.8914			0.5411		-42.146	-19.7168	2.5354	21.1499
			0.54115		-39.4971	-20.4126	0.7532	22.0471			0.54115		-37.4341	-16.311	4.3237	24.8791			0.54115		-42.1582	-19.7656	2.4561	21.095
			0.5412		-39.5276	-20.3943	0.741	22.0349			0.5412		-37.4707	-16.311	4.3054	24.8547			0.5412		-42.1399	-19.845	2.3767	21.0217
			0.54125		-39.5337	-20.4065	0.7043	21.9983			0.54125		-37.5195	-16.3232	4.281	24.7876			0.54125		-42.1643	-19.9365	2.2913	20.979
			0.5413		-39.5276	-20.4309	0.6555	21.9556			0.5413		-37.5867	-16.3599	4.2261	24.7449			0.5413		-42.2131	-19.9915	2.218	20.8997
			0.54135		-39.5398	-20.4919	0.6189	21.9128			0.54135		-37.6172	-16.4209	4.1589	24.7327			0.54135		-42.2681	-20.0342	2.1814	20.802
			0.5414		-39.5459	-20.5469	0.6311	21.8701			0.5414		-37.6172	-16.4636	4.1345	24.7327			0.5414		-42.3474	-20.083	2.1265	20.7227
			0.54145		-39.6191	-20.5591	0.6067	21.8152			0.54145		-37.6416	-16.4758	4.1284	24.7021			0.54145		-42.4451	-20.1563	2.0471	20.6494
			0.5415		-39.6619	-20.5957	0.5457	21.7419			0.5415		-37.6843	-16.4819	4.0918	24.6533			0.5415		-42.5183	-20.2295	1.9189	20.6006
			0.54155		-39.6619	-20.6689	0.5212	21.6992			0.54155		-37.7393	-16.5002	4.0247	24.5923			0.54155		-42.5427	-20.2844	1.7847	20.5884
			0.5416		-39.668	-20.6873	0.5029	21.7297			0.5416		-37.7759	-16.543	3.9697	24.5618			0.5416		-42.5366	-20.3027	1.6992	20.5945
			0.54165		-39.6924	-20.6689	0.4602	21.7297			0.54165		-37.782	-16.5857	3.9514	24.5496			0.54165		-42.5488	-20.3821	1.6321	20.5457
			0.5417		-39.7107	-20.6873	0.4419	21.7236			0.5417		-37.8125	-16.6223	3.9331	24.5312			0.5417		-42.6038	-20.5164	1.5955	20.4541
			0.54175		-39.7717	-20.7422	0.4175	21.7053			0.54175		-37.8552	-16.6406	3.8965	24.4824			0.54175		-42.6587	-20.5835	1.5527	20.4053
			0.5418		-39.79	-20.7788	0.4175	21.6687			0.5418		-37.9041	-16.6528	3.8232	24.4214			0.5418		-42.7258	-20.6323	1.51	20.3564
			0.54185		-39.7961	-20.7788	0.4297	21.6199			0.54185		-37.9224	-16.6711	3.7683	24.3909			0.54185		-42.7991	-20.6751	1.4062	20.2405
			0.5419		-39.8572	-20.8337	0.3809	21.571			0.5419		-37.9285	-16.7139	3.7683	24.3726			0.5419		-42.854	-20.7178	1.3147	20.155
			0.54195		-39.8938	-20.8887	0.3076	21.5161			0.54195		-37.9651	-16.7749	3.7439	24.3603			0.54195		-42.9334	-20.7971	1.1926	20.1428
			0.542		-39.9182	-20.9009	0.2832	21.4978			0.542		-38.0139	-16.8237	3.7073	24.3359			0.542		-42.97	-20.8582	1.0828	20.1306
			0.54205			-20.9131	0.2466	21.5344			0.54205			-16.8543	3.634	24.2993			0.54205			-20.8826	1.0278	20.0757
			0.5421			-20.9131	0.2222	21.4978			0.5421			-16.8665	3.5913	24.2383			0.5421			-20.9558	0.9851	20.0269
			0.54215			-20.9131	0.21	21.4429			0.54215			-16.8726	3.573	24.2017			0.54215			-21.0474	0.9607	19.9963
			0.5422			-20.968	0.2039	21.4429			0.5422			-16.897	3.5608	24.1956			0.5422			-21.1267	0.8936	19.9536
			0.54225			-20.9863	0.1978	21.4185			0.54225			-16.9397	3.5242	24.1772			0.54225			-21.2	0.802	19.8682
			0.5423			-20.9985	0.1855	21.3452			0.5423			-16.9885	3.4692	24.165			0.5423			-21.2366	0.7104	19.7461
			0.54235			-21.0718	0.155	21.3147			0.54235			-17.0313	3.4326	24.1162			0.54235			-21.2427	0.6433	19.6912
			0.5424			-21.1389	0.094	21.2781			0.5424			-17.0557	3.396	24.0552			0.5424			-21.2854	0.564	19.6728
			0.54245			-21.1572	0.033	21.2292			0.54245			-17.0679	3.3777	24.0186			0.54245			-21.3159	0.4724	19.6484
			0.5425			-21.145	0.0024	21.2292			0.5425			-17.0923	3.3411	23.9941			0.5425			-21.3892	0.3992	19.5752
			0.54255			-21.145	-0.0159	21.2415			0.54255			-17.1045	3.2739	23.9819			0.54255			-21.4441	0.3564	19.5264
			0.5426			-21.1389	-0.0342	21.2109			0.5426			-17.1411	3.219	23.9575			0.5426			-21.5234	0.3137	19.5142
			0.54265			-21.145	-0.0464	21.156			0.54265			-17.196	3.2007	23.9148			0.54265			-21.5906	0.2405	19.4653
			0.5427			-21.2061	-0.0464	21.1499			0.5427			-17.2449	3.1824	23.8599			0.5427			-21.6333	0.155	19.3433
			0.54275			-21.2305	-0.0647	21.1194			0.54275			-17.2754	3.158	23.8232			0.54275			-21.6821	0.0696	19.2395
			0.5428			-21.261	-0.083	21.0461			0.5428			-17.2937	3.1091	23.811			0.5428			-21.7188	0.0024	19.2029
			0.54285			-21.3281	-0.1318	20.9973			0.54285			-17.312	3.0542	23.8049			0.54285			-21.7493	-0.0647	19.1724
			0.5429			-21.3647	-0.1807	21.0034			0.5429			-17.3425	3.0359	23.7866			0.5429			-21.7554	-0.1563	19.1357
			0.54295			-21.3342	-0.1929	20.9973			0.54295			-17.3792	3.0359	23.75			0.54295			-21.8042	-0.2539	19.0564
			0.543			-21.2915	-0.2112	20.9912			0.543			-17.4219	3.0115	23.7012			0.543			-21.8713	-0.2966	19.0137
			0.54305			-21.3098	-0.199	20.979			0.54305			-17.4707	2.981	23.6584			0.54305			-21.9812	-0.3272	18.9954
			0.5431			-21.3586	-0.2112	20.9302			0.5431			-17.5134	2.9321	23.6401			0.5431			-22.0789	-0.4004	18.9648
			0.54315			-21.3892	-0.2661	20.863			0.54315			-17.5378	2.8955	23.6157			0.54315			-22.1155	-0.4736	18.8367
			0.5432			-21.4014	-0.3027	20.8386			0.5432			-17.5562	2.8772	23.6035			0.5432			-22.1277	-0.5469	18.7451
			0.54325			-21.4624	-0.3333	20.7898			0.54325			-17.5684	2.8711	23.5608			0.54325			-22.1216	-0.6201	18.7146
			0.5433			-21.5234	-0.3638	20.7227			0.5433			-17.5989	2.8345	23.5059			0.5433			-22.1643	-0.6873	18.6902
			0.54335			-21.5356	-0.4065	20.7165			0.54335			-17.6294	2.7856	23.457			0.54335			-22.2437	-0.7727	18.6475
			0.5434			-21.5173	-0.4431	20.7654			0.5434			-17.666	2.7246	23.4204			0.5434			-22.3291	-0.8765	18.5986
			0.54345			-21.4868	-0.4309	20.7532			0.54345			-17.7087	2.6819	23.396			0.54345			-22.3901	-0.9375	18.5315
			0.5435			-21.4868	-0.4004	20.6982			0.5435			-17.7515	2.6697	23.3838			0.5435			-22.4634	-0.968	18.5315
			0.54355			-21.5295	-0.4004	20.6616			0.54355			-17.7881	2.6453	23.3716			0.54355			-22.5427	-1.0291	18.4949
			0.5436			-21.5784	-0.4309	20.6555			0.5436			-17.8125	2.6147	23.3411			0.5436			-22.6099	-1.1084	18.4033
			0.54365			-21.615	-0.4553	20.6128			0.54365			-17.8247	2.572	23.3044			0.54365			-22.6282	-1.1755	18.3362
			0.5437			-21.6699	-0.5042	20.5212			0.5437			-17.8369	2.5232	23.2617			0.5437			-22.6526	-1.2366	18.2873
			0.54375			-21.7004	-0.5408	20.4846			0.54375			-17.8491	2.4744	23.2129			0.54375			-22.6953	-1.2976	18.2629
			0.5438			-21.7188	-0.6079	20.5151			0.5438			-17.8796	2.4622	23.1885			0.5438			-22.7319	-1.3647	18.2202
			0.54385			-21.7249	-0.6689	20.5457			0.54385			-17.9163	2.4438	23.1763			0.54385			-22.7625	-1.4929	18.1653
			0.5439			-21.731	-0.6628	20.5273			0.5439			-17.9651	2.4316	23.158			0.5439			-22.8113	-1.5723	18.1042
			0.54395			-21.731	-0.6262	20.4968			0.54395			-17.9895	2.3889	23.1396			0.54395			-22.8784	-1.5784	18.0737
			0.544			-21.7127	-0.6262	20.4907			0.544			-18.0322	2.3401	23.103			0.544			-22.97	-1.6211	18.031
			0.54405				-0.6445	20.4846			0.54405				2.3096	23.0481			0.54405				-1.6821	17.9761
			0.5441				-0.6689	20.4114			0.5441				2.3035	23.0054			0.5441				-1.7676	17.9028
			0.54415				-0.6873	20.3259			0.54415				2.2974	22.9748			0.54415				-1.8408	17.8357
			0.5442				-0.7056	20.2893			0.5442				2.279	22.9504			0.5442				-1.8774	17.793
			0.54425				-0.7422	20.3137			0.54425				2.2302	22.926			0.54425				-1.9446	17.7624
			0.5443				-0.7971	20.3442			0.5443				2.1875	22.9138			0.5443				-2.0606	17.7258
			0.54435				-0.8093	20.3198			0.54435				2.1448	22.8833			0.54435				-2.1094	17.677
			0.5444				-0.7727	20.2954			0.5444				2.1143	22.8528			0.5444				-2.1033	17.6282
			0.54445				-0.791	20.2832			0.54445				2.0959	22.804			0.54445				-2.1887	17.5671
			0.5445				-0.8154	20.271			0.5445				2.0776	22.7673			0.5445				-2.2314	17.5061
			0.54455				-0.8582	20.1978			0.54455				2.041	22.749			0.54455				-2.2803	17.4634
			0.5446				-0.9009	20.1245			0.5446				2.0105	22.7307			0.5446				-2.3779	17.3962
			0.54465				-0.9375	20.0818			0.54465				1.9434	22.7063			0.54465				-2.4085	17.3291
			0.5447				-0.9619	20.1001			0.5447				1.8823	22.6758			0.5447				-2.4634	17.2803
			0.54475				-1.0046	20.1123			0.54475				1.8518	22.6575			0.54475				-2.5732	17.2436
			0.5448				-1.0046	20.1001			0.5448				1.8396	22.6269			0.5448				-2.5916	17.2253
			0.54485				-0.9802	20.0696			0.54485				1.8213	22.5842			0.54485				-2.6038	17.1948
			0.5449				-1.023	20.0635			0.5449				1.7908	22.5354			0.5449				-2.6526	17.0789
			0.54495				-1.0413	20.0391			0.54495				1.7541	22.5171			0.54495				-2.677	16.9873
			0.545				-1.0474	19.9902			0.545				1.7175	22.4927			0.545				-2.7564	16.9446
			0.54505				-1.0657	19.9658			0.54505				1.6748	22.4683			0.54505				-2.8113	16.908
			0.5451				-1.1023	19.9414			0.5451				1.626	22.4561			0.5451				-2.854	16.8713
			0.54515				-1.1633	19.9231			0.54515				1.6016	22.4377			0.54515				-2.9761	16.8286
			0.5452				-1.2183	19.9292			0.5452				1.5894	22.4072			0.5452				-3.0676	16.7737
			0.54525				-1.2	19.9292			0.54525				1.571	22.3706			0.54525				-3.0798	16.7371
			0.5453				-1.2	19.9231			0.5453				1.5527	22.334			0.5453				-3.1104	16.7126
			0.54535				-1.2244	19.9109			0.54535				1.5222	22.2974			0.54535				-3.1653	16.6577
			0.5454				-1.2183	19.8315			0.5454				1.4856	22.2546			0.5454				-3.1958	16.5723
			0.54545				-1.2366	19.7705			0.54545				1.449	22.218			0.54545				-3.2568	16.5112
			0.5455				-1.2854	19.7705			0.5455				1.4246	22.1692			0.5455				-3.324	16.4563
			0.54555				-1.2915	19.7766			0.54555				1.3879	22.1326			0.54555				-3.3667	16.4319
			0.5456				-1.3037	19.7461			0.5456				1.3574	22.102			0.5456				-3.4522	16.4197
			0.54565				-1.3953	19.7156			0.54565				1.3452	22.0837			0.54565				-3.5498	16.4136
			0.5457				-1.3709	19.6606			0.5457				1.3208	22.0532			0.5457				-3.5559	16.3769
			0.54575				-1.3281	19.6728			0.54575				1.2964	22.0349			0.54575				-3.5376	16.3098
			0.5458				-1.3709	19.6728			0.5458				1.2598	22.0044			0.5458				-3.6108	16.2244
			0.54585				-1.3892	19.6545			0.54585				1.217	21.9739			0.54585				-3.6658	16.1206
			0.5459				-1.3709	19.624			0.5459				1.1865	21.9311			0.5459				-3.7207	16.0657
			0.54595				-1.4258	19.5813			0.54595				1.156	21.8823			0.54595				-3.7939	16.0474
			0.546				-1.4685	19.5569			0.546				1.1255	21.8335			0.546				-3.9038	16.0413
			0.54605					19.563			0.54605					21.7908			0.54605					16.0168
			0.5461					19.5752			0.5461					21.748			0.5461					15.9863
			0.54615					19.563			0.54615					21.7175			0.54615					15.9192
			0.5462					19.5508			0.5462					21.6931			0.5462					15.8765
			0.54625					19.5081			0.54625					21.6748			0.54625					15.8215
			0.5463					19.4653			0.5463					21.6504			0.5463					15.7605
			0.54635					19.4653			0.54635					21.6321			0.54635					15.7056
			0.5464					19.4653			0.5464					21.5832			0.5464					15.6567
			0.54645					19.4592			0.54645					21.5344			0.54645					15.6445
			0.5465					19.4226			0.5465					21.4795			0.5465					15.6018
			0.54655					19.3799			0.54655					21.4307			0.54655					15.5652
			0.5466					19.3433			0.5466					21.4062			0.5466					15.5286
			0.54665					19.3738			0.54665					21.394			0.54665					15.5041
			0.5467					19.3555			0.5467					21.3696			0.5467					15.4675
			0.54675					19.3066			0.54675					21.3147			0.54675					15.4004
			0.5468					19.2761			0.5468					21.2537			0.5468					15.3149
			0.54685					19.2517			0.54685					21.2231			0.54685					15.2356
			0.5469					19.2212			0.5469					21.2109			0.5469					15.2295
			0.54695					19.2273			0.54695					21.1621			0.54695					15.2173
			0.547					19.2395			0.547					21.1011			0.547					15.1868
			0.54705					19.2517			0.54705					21.0767			0.54705					15.1623
			0.5471					19.2578			0.5471					21.0706			0.5471					15.1257
			0.54715					19.1907			0.54715					21.0339			0.54715					15.0769
			0.5472					19.1113			0.5472					20.979			0.5472					15.022
			0.54725					19.0686			0.54725					20.9851			0.54725					14.9487
			0.5473					19.0686			0.5473					20.9546			0.5473					14.8877
			0.54735					19.0686			0.54735					20.8813			0.54735					14.8816
			0.5474					19.0869			0.5474					20.863			0.5474					14.8633
			0.54745					19.0869			0.54745					20.8447			0.54745					14.8267
			0.5475					19.0686			0.5475					20.7593			0.5475					14.7961
			0.54755					19.0442			0.54755					20.741			0.54755					14.7595
			0.5476					19.0076			0.5476					20.7227			0.5476					14.7229
			0.54765					18.9587			0.54765					20.6555			0.54765					14.6863
			0.5477					18.916			0.5477					20.6555			0.5477					14.6252
			0.54775					18.916			0.54775					20.6433			0.54775					14.5398
			0.5478					18.916			0.5478					20.5884			0.5478					14.5337
			0.54785					18.9221			0.54785					20.5701			0.54785					14.5093
			0.5479					18.9099			0.5479					20.564			0.5479					14.4543
			0.54795					18.8977			0.54795					20.509			0.54795					14.4238
			0.548					18.8672			0.548					20.4541			0.548					14.3994

## Sheet: Figure 2 - Panel E&F
	Figure 2E&F - Source Data for Evoked Action-Potential Spiking Data from CA1 Pyramidal Cells in Juvenile Mice
	Grin2a+/+
	Date	EPSP Amp (mV)	IPSP Amp (mV)	E/I	Prob of Spiking Stimulation 1	Prob of Spiking Stimulation 2	Prob of Spiking Stimulation 3	Prob of Spiking Stimulation 4	Prob of Spiking Stimulation 5	Total Spikes
	2022-02-28	4.18	2.37	1.76371	0.2	0.5	0.2	0.2	0.8	9
	2022-02-28	5.68	2.45	2.31837	0	0	0	0	0	0
	2022-02-28	2.31	1.42	1.62676	0	0	0	0	0	0
	2022-03-01	2.51	1.45	1.73103	0	0	0.2	0.4	0	3
	2022-03-01	3.59	0.81	4.4321	0	0	0	0	0	0
	2022-03-01	8.88	4.26	2.08451	0	1	1	0.2	0	11
	2022-03-01	4	1.02	3.92157	0	0.2	0.4	0	0	3
	2022-03-01	3.62	0.97	3.73196	0	0	0	0	0	0
	2022-03-01	3.39	1.13	3	0	0	0	0	0	0
	2022-03-01	5.23	2.78	1.88129	0	0.2	0.4	0	0	3
	2022-03-02	4.95	2.03	2.43842	0	0	0	0	0	0
	2022-03-02	6.04	2.57	2.35019	0	0	0	0	0	0
	2022-03-02	4.93	2.72	1.8125	0	0	0.6	0	0	3
	2022-03-02	2.72	1.6	1.7	0	0.6	0	0.2	0	4
	2022-06-15	3.533	0.674	5.24184	0	0	0	0	0	0
	2022-06-15	3.754	1.199	3.13094	0.6	0.2	0.4	0.2	0	8
	Average	4.33231	1.84081	2.69783	0.05	0.16875	0.2	0.075	0.05	2.75
	SEM	4.34183	0.240548	0.277147	0.0387298	0.072869	0.0730297	0.030957	0.05	0.905999
	N	16	16	16	16	16	16	16	16	16
	Grin2a+/-
	Date	EPSP Amp (mV)	IPSP Amp (mV)	E/I	Prob of Spiking Stimulation 1	Prob of Spiking Stimulation 2	Prob of Spiking Stimulation 3	Prob of Spiking Stimulation 4	Prob of Spiking Stimulation 5	Total Spikes
	2022-05-25	6.117	2.576	2.37461	0	0	0	0	0	0
	2022-05-25	5.883	3.248	1.81127	0	0	0	0	0.2	1
	2022-05-25	7.956	5.302	1.50057	0.2	0.4	0	0.2	0.2	4
	2022-05-25	6.107	3.102	1.96873	0	1	0	0	0	5
	2022-05-25	5.484	3.215	1.70575	0	0	0.2	0	0.2	2
	2022-05-25	9.387	4.978	1.8857	0	1	1	0.8	0.6	18
	2022-05-25	5.4555	2.3	2.37196	0	0.8	0.4	0	0	6
	2022-05-25	7.632	2.5	3.0528	0.2	0.6	0.2	0.4	0	10
	2022-05-25	6.93	3.049	2.27288	0	0	0	0	0	0
	2022-06-27	3.356	2.275	1.47516	0.2	0.8	0	0	0	5
	2022-06-27	3.673	2.336	1.57235	0	0.8	0.2	0	0	5
	2022-06-27	6.062	4.172	1.45302	0	0.8	0.2	0	0	5
	2022-06-27	6.906	3.433	2.01165	0.2	1	0.8	0.2	0.2	12
	2022-06-27	4.897	2.201	2.2249	0	1	0	0	0	5
	2022-06-27	5.266	2.761	1.90728	0	0.2	0.8	0.2	0.2	6
	2022-06-27	4.019	2.142	1.87628	0.2	0.8	0.8	0.2	0	10
	Average	5.94566	3.09938	1.96656	0.0625	0.575	0.2875	0.125	0.1	5.875
	SEM	5.93495	0.241982	0.105306	0.0239357	0.101448	0.0893845	0.0543906	0.0408248	1.17925
	N	16	16	16	16	16	16	16	16	16
	Grin2a-/-
	Date	EPSP Amp (mV)	IPSP Amp (mV)	E/I	Prob of Spiking Stimulation 1	Prob of Spiking Stimulation 2	Prob of Spiking Stimulation 3	Prob of Spiking Stimulation 4	Prob of Spiking Stimulation 5	Total Spikes
	2022-03-10	4.36	2.54	1.71654	0	0	0	0	0	0
	2022-03-10	5.73	2.6	2.20385	0	0	0	0	0	0
	2022-03-10	7.4	3.13	2.36422	0	1	0.4	0	0	7
	2022-03-11	4.85	1.79	2.7095	0	0	0	0	0	0
	2022-03-11	6.05	2.813	2.15073	0	0.8	0.2	0.2	0	6
	2022-03-11	6.5	2.83	2.29682	0	0.2	0.2	0	0	2
	2022-03-11	9.1	5.11	1.78082	0	0.6	0.6	0.4	0.2	9
	2022-03-11	4.7	2.41	1.95021	0	0	0.4	0	0	2
	2022-03-11	7	3.01	2.32558	0	1	1	0.2	0.6	14
	2022-03-11	6.93	3.11	2.2283	0	1	1	1	0	14
	2022-06-22	6.11	3.378	1.80876	0	0.2	0.8	0.4	0.2	8
	2022-06-22	6.512	3.968	1.64113	0	1	0	0.2	0.2	7
	2022-06-22	4.8	2.46	1.95122	0	0.8	0.2	0.2	0	6
	2022-06-22	3.53	2.641	1.33661	0.6	0.4	0.8	0.2	0	10
	2022-06-22	4.341	2.283	1.90145	0	0.2	0.4	0.2	0.2	5
	2022-06-22	4.43	1.572	2.81807	0	1	0	0.4	0	7
	Average	5.77144	2.85281	2.07399	0.0375	0.5125	0.375	0.2125	0.0875	6.0625
	SEM	0.363197	0.208526	0.097395	0.0375	0.106409	0.0910586	0.064469	0.0406971	1.11978
	N	16	16	16	16	16	16	16	16	16
