# Supplementary material for: Loss of Grin2a causes a transient delay in the electrophysiological maturation of hippocampal parvalbumin interneurons
Source: Commun Biol. 2023 Sep 19;6:952. doi: 10.1038/s42003-023-05298-9 (PMC10507040; doi:10.1038/s42003-023-05298-9)
Supplement: Supplementary file 4 — Supplemental Data 2 [file 42003_2023_5298_MOESM4_ESM.xlsx]

## Sheet: Figure 3 Source Data
	Figure 3 - Source Data for Anti-Parvalbumin Immunohistochemical Experiments from Preadolescent Mice
	Genotype	Slice	CA1 #	CA1 Volume	CA1 Cells/mm3	CA1 Layer Total	s.o. layer	s.p. layer	s.r. layer	s.l.m.layer	% s.o.	% s.p.	% s.r.	% s.l.m.
	KO	A3 Slice 1	76	0.0108938	6976.45	30	7	20	3	0	23.3333	66.6667	10	0
	KO	A3 Slice 2	69	0.00893513	7722.33	45	18	24	3	0	40	53.3333	6.66667	0
	KO	A6 Slice 1	49	0.0059119	8288.37	49	20	24	1	0	40.8163	48.9796	2.04082	0
	KO	A6 Slice 2	63	0.00794665	7927.87	68	30	35	3	0	44.1176	51.4706	4.41176	0
	2AKO Rep	A6 Slice 4	47	0.00778735	6035.43	19	4	13	2	0	21.0526	68.4211	10.5263	0
	WT	A7 Slice 1	41	0.00968427	4233.67	41	17	22	2	0	41.4634	53.6585	4.87805	0
	WT	A8 Slice 1	49	0.00911193	5377.57	33	22	10	1	0	66.6667	30.303	3.0303	0
	WT Rep	A8 Slice 2	44	0.0102729	4283.11	23	9	8	6	0	39.1304	34.7826	26.087	0
	WT	A8 Slice 3	55	0.0105274	5224.46	36	9	23	4	0	25	63.8889	11.1111	0
	KO	A10 Slcie 1	47	0.00994236	4727.25	24	13	10	1	0	54.1667	41.6667	4.16667	0
	KO	A10 Slice 2	51	0.0104353	4887.26	33	16	14	3	0	48.4848	42.4242	9.09091	0
	WT	A13 Slice 1	51	0.0115028	4433.7	22	13	8	1	0	59.0909	36.3636	4.54545	0
	WT	A13 Slice 2	54	0.0105699	5108.85	36	15	20	1	0	41.6667	55.5556	2.77778	0
	WT	A13 Slice 3	67	0.0134564	4979.04	56	20	34	2	0	35.7143	60.7143	3.57143	0
	WT	A15 Slice 1	50	0.00978662	5109.02	44	15	26	3	0	34.0909	59.0909	6.81818	0
	WT	A15 Slice 2	57	0.0141361	4032.23	25	15	8	2	0	60	32	8	0
	KO	A18 Slice 1	73	0.017017	4289.83	30	10	19	1	0	33.3333	63.3333	3.33333	0
	KO	A18 Slice 2	60	0.0118845	5048.59	26	11	14	1	0	42.3077	53.8462	3.84615	0
	KO	A18 Slice 3	76	0.0114492	6638.02	58	30	17	1	0	51.7241	29.3103	1.72414	0
	KO	A21 Slice 1	57	0.0102962	5536.02	39	20	17	2	0	51.2821	43.5897	5.12821	0
	KO	A21 Slice 2	62	0.00994544	6234.01	45	18	24	3	0	40	53.3333	6.66667	0
	KO	A21 Slice 3	56	0.00777268	7204.72	27	8	13	6	0	29.6296	48.1481	22.2222	0
	KO	A23 Slice 1	61	0.0109251	5583.47	52	26	22	4	0	50	42.3077	7.69231	0
	KO	A23 Slice 2	71	0.0101218	7014.56	50	16	30	4	0	32	60	8	0
	KO	A23 Slice 3	51	0.0117412	4343.68	24	10	13	1	0	41.6667	54.1667	4.16667	0
	WT	A24 Slice 2	60	0.0134891	4448.04	49	20	27	2	0	40.8163	55.102	4.08163	0
	WT	A24 Slice 3	63	0.012736	4946.61	30	15	14	1	0	50	46.6667	3.33333	0
	WT	A28 Slice 1	53	0.008443	6277.39	32	9	20	3	0	28.125	62.5	9.375	0
	WT	A28 Slice 2	44	0.00889	4949.38	27	9	14	4	0	33.3333	51.8519	14.8148	0
	WT	A28 Slice 3	42	0.007606	5521.96	35	15	15	5	0	42.8571	42.8571	14.2857	0
	WT	A28 Slice 4	25	0.006609	3782.72	24	7	16	1	0	29.1667	66.6667	4.16667	0
	WT	A28 Slice 5	50	0.008585	5824.11	38	17	20	1	0	44.7368	52.6316	2.63158	0
	KO	A29 Slice 1	45	0.00633	7109	34	10	23	1	0	29.4118	67.6471	2.94118	0
	KO	A29 Slice 2	47	0.0061209	7678.61	37	14	16	7	0	37.8378	43.2432	18.9189	0
	KO	A29 Slice 3	37	0.00632	5854.43	24	13	12	9	0	54.1667	50	37.5	0
	KO	A29 Slice 4	55	0.006422	8564.31	59	18	36	5	0	30.5085	61.0169	8.47458	0
	KO	A29 Slice 5	42	0.00651766	6444.03	40	13	21	6	0	32.5	52.5	15	0
	HET	B3 Slice 1	36	0.00765	4705.88	28	14	11	3	0	50	39.2857	10.7143	0
	HET	B3 Slice 2	52	0.007969	6525.29	41	19	16	6	0	46.3415	39.0244	14.6341	0
	HET	B3 Slice 3	37	0.00660114	5605.1	28	12	13	3	0	42.8571	46.4286	10.7143	0
	HET	B3 Slice 4	35	0.00719744	4862.84	24	13	8	3	0	54.1667	33.3333	12.5	0
	HET Rep	B6 Slice 2	34	0.0081703	4161.41	27	13	13	1	0	48.1481	48.1481	3.7037	0
	HET	B6 Slice 3	39	0.00958043	4070.8	30	17	12	1	0	56.6667	40	3.33333	0
	HET	B6 Slice 5	42	0.0104109	4034.23	32	21	10	1	0	65.625	31.25	3.125	0
	HET	B7 Slice 1	34	0.00939407	3619.3	26	9	15	2	0	34.6154	57.6923	7.69231	0
	HET	B7 Slice 2	31	0.006355	4878.05	24	6	16	2	0	25	66.6667	8.33333	0
	HET	B7 Slice 3	53	0.0102942	5148.51	41	14	21	6	0	34.1463	51.2195	14.6341	0
	HET	B7 Slice 4	39	0.00851341	4581.01	31	12	15	4	0	38.7097	48.3871	12.9032	0
	HET	B7 Slice 5	24	0.00596	4026.85	18	6	9	3	0	33.3333	50	16.6667	0
	HET	B9 Slice 1	55	0.01375	4000	37	8	26	3	0	21.6216	70.2703	8.10811	0
	HET	B9 Slice 2	44	0.00893951	4921.97	34	9	22	3	0	26.4706	64.7059	8.82353	0
	HET	B9 Slice 3	21	0.00504553	4162.1	16	6	8	2	0	37.5	50	12.5	0
	HET	B9 Slice 4	26	0.00770138	3376.02	21	7	11	3	0	33.3333	52.381	14.2857	0

## Sheet: Figure 4 Source Data
	Figure 4 - Source Data for Anti-Cholecystokinin Immunohistochemical Experiments from Preadolescent Mice
	Genotype	Slice	CA1 #	CA1 Volume (mm3)	CA1 Cells/mm3	CA1 Layer Total	s.o. layer	s.p. layer	s.r. layer	s.l.m.layer	% s.o.	% s.p.	% s.r.	% s.l.m.
	KO	A1 Slice 1	40	0.00561886	7118.88	27	4	5	18	0	14.8148	18.5185	66.6667	0
	KO	A1 Slice 3	18	0.00427277	4212.72	24	4	3	15	2	16.6667	12.5	62.5	8.33333
	KO	A1 Slice 4	23	0.00462857	4969.14	20	10	3	6	1	50	15	30	5
	WT	A2 Slice 2	26	0.00548319	4741.77	19	3	6	7	3	15.7895	31.5789	36.8421	15.7895
	KO	A4 Slice 1	26	0.00682167	3811.38	19	3	4	9	3	15.7895	21.0526	47.3684	15.7895
	KO	A4 Slice 2	21	0.00614057	3419.88	19	5	4	8	2	26.3158	21.0526	42.1053	10.5263
	KO	A4 Slice 3	17	0.00649293	2618.23	16	6	2	8	0	37.5	12.5	50	0
	KO	A4 Slice 4	37	0.00698714	5295.44	35	9	5	21	0	25.7143	14.2857	60	0
	KO	A5 Slice 1	24	0.00780428	3075.24	20	3	6	9	2	15	30	45	10
	KO	A5 Slice2	35	0.00712651	4911.24	23	6	2	12	3	26.087	8.69565	52.1739	13.0435
	KO Rep	A5 Slice 3	26	0.00508153	5116.57	27	11	1	12	3	40.7407	3.7037	44.4444	11.1111
	WT	A9 Slice 1	27	0.00562958	4796.09	23	7	0	11	5	30.4348	0	47.8261	21.7391
	WT	A9 Slice 2	22	0.00692855	3175.27	18	8	0	8	2	44.4444	0	44.4444	11.1111
	WT	A11 Slice 1	25	0.00773986	3230.03	26	3	4	15	4	11.5385	15.3846	57.6923	15.3846
	WT	A11 Slice 2	22	0.00665136	3307.59	22	10	0	10	2	45.4545	0	45.4545	9.09091
	WT	A12 Slice 1	29	0.00969853	2990.14	26	5	3	9	9	19.2308	11.5385	34.6154	34.6154
	WT	A12 Slice 2	20	0.0068511	2919.24	18	2	3	5	8	11.1111	16.6667	27.7778	44.4444
	WT Rep	A12 Slice 3	39	0.00776236	5024.25	37	11	7	14	5	29.7297	18.9189	37.8378	13.5135
	WT	A12 Slice 4	36	0.00724	4972.38	30	8	3	15	4	26.6667	10	50	13.3333
	KO	A14 Slice 1	30	0.00561746	5340.49	27	9	5	11	2	33.3333	18.5185	40.7407	7.40741
	KO	A14 Slice 2	22	0.00693233	3173.54	11	2	6	3	0	18.1818	54.5455	27.2727	0
	WT	A17 Slice 2	20	0.00625335	3198.29	20	4	3	9	4	20	15	45	20
	KO	A19 Slice 1	27	0.0052639	5129.28	23	7	3	11	2	30.4348	13.0435	47.8261	8.69565
	KO	A19 Slice 2	26	0.00432586	6010.37	24	7	4	12	1	29.1667	16.6667	50	4.16667
	KO	A20 Slice 2	20	0.00679713	2942.42	20	3	3	11	3	15	15	55	15
	WT	A25 Slice 1	27	0.007357	3669.97	24	8	4	12	0	33.3333	16.6667	50	0
	WT	A25 Slice 2	22	0.006179	3560.45	20	2	3	9	6	10	15	45	30
	WT	A25 Slice 3	28	0.00683	4099.56	25	3	1	16	5	12	4	64	20
	WT	A25 Slice 4	19	0.00741355	2562.87	13	4	4	4	1	30.7692	30.7692	30.7692	7.69231
	WT	A25 Slice 5	27	0.006063	4453.24	35	7	6	20	2	20	17.1429	57.1429	5.71429
	WT	A26 Slice 1	33	0.0082598	3995.25	33	4	1	19	9	12.1212	3.0303	57.5758	27.2727
	WT	A26 Slice 2	29	0.00665542	4357.35	32	9	2	16	5	28.125	6.25	50	15.625
	WT	A26 Slice 3	34	0.0056837	5982.02	29	7	2	14	6	24.1379	6.89655	48.2759	20.6897
	WT	A26 Slice 4	37	0.0074535	4964.11	33	9	2	20	2	27.2727	6.06061	60.6061	6.06061
	WT	A26 Slice 5	33	0.006346	5200.13	30	10	1	15	4	33.3333	3.33333	50	13.3333
	KO	A27 Slice 1	34	0.00676	5029.59	31	10	4	9	8	32.2581	12.9032	29.0323	25.8065
	KO	A27 Slice 2	15	0.006768	2216.31	6	2	2	1	1	33.3333	33.3333	16.6667	16.6667
	KO	A27 Slice 3	21	0.006666	3150.32	21	9	1	9	2	42.8571	4.7619	42.8571	9.52381
	KO	A27 Slice 4	15	0.0067338	2227.57	16	3	3	6	4	18.75	18.75	37.5	25
	KO	A27 Slice 5	30	0.0068074	4406.97	27	7	5	15	0	25.9259	18.5185	55.5556	0
	HET	B2 Slice 1	35	0.0121558	2879.29	27	10	0	12	3	37.037	0	44.4444	11.1111
	HET	B2 Slice 2	34	0.010302	3300.33	25	4	3	11	5	16	12	44	20
	HET	B2 Slice 3	39	0.00886364	4400	23	5	1	11	9	21.7391	4.34783	47.8261	39.1304
	HET	B2 Slice 4	42	0.0109324	3841.81	26	8	3	16	3	30.7692	11.5385	61.5385	11.5385
	HET	B11 Slice 1	34	0.00988519	3439.49	30	4	5	12	4	13.3333	16.6667	40	13.3333
	HET	B11 Slice 2	29	0.0071572	4051.86	25	6	3	8	3	24	12	32	12
	HET	B11 Slice 3	53	0.0163203	3247.48	20	8	3	17	8	40	15	85	40
	HET	B11 Slice 4	39	0.00908143	4294.48	36	6	2	19	3	16.6667	5.55556	52.7778	8.33333
	HET Rep	B11 Slice 5	24	0.00487814	4919.91	30	4	1	9	3	13.3333	3.33333	30	10
	HET	B13 Slice 1	38	0.009329	4073.32	17	9	0	14	4	52.9412	0	82.3529	23.5294
	HET	B13 Slice 2	44	0.02024	2173.91	27	9	2	16	4	33.3333	7.40741	59.2593	14.8148
	HET	B13 Slice 3	21	0.00447079	4697.16	31	4	2	8	2	12.9032	6.45161	25.8065	6.45161
	HET	B13 Slice 4	26	0.00781733	3325.94	16	4	2	7	5	25	12.5	43.75	31.25
	HET	B15 Slice 1	19	0.00496923	3823.53	18	3	2	6	2	16.6667	11.1111	33.3333	11.1111
	HET	B15 Slice 2	22	0.00504625	4359.67	13	2	3	8	2	15.3846	23.0769	61.5385	15.3846
	HET	B15 Slice 3	27	0.007092	3807.11	15	3	3	11	2	20	20	73.3333	13.3333
						19
