# Supplementary material for: Loss of Grin2a causes a transient delay in the electrophysiological maturation of hippocampal parvalbumin interneurons
Source: Commun Biol. 2023 Sep 19;6:952. doi: 10.1038/s42003-023-05298-9 (PMC10507040; doi:10.1038/s42003-023-05298-9)
Supplement: Supplementary file 5 — Supplemental Data 3 [file 42003_2023_5298_MOESM5_ESM.xlsx]

## Sheet: Figure 5B
	Figure 5B - Source Data for Representative Traces Showing Membrane Time Constant Decay Shortening in Grin2a+/+ CA1 PV Cells with Age
	Time (ms)	Neonate (pA)	Juevnile (pA)	Preadolescent (pA)
	0	-0.00176	-0.02041	-0.0102
	5e-05	-0.00146	-0.02041	-0.0102
	0.0001	-0.00146	-0.02041	-0.0102
	0.00015	-0.00176	-0.02041	-0.0102
	0.0002	-0.00176	-0.0215	-0.01162
	0.00025	-0.00146	-0.0215	-0.01162
	0.0003	-0.00146	-0.0215	-0.01162
	0.00035	-0.00146	-0.0215	-0.01162
	0.0004	-0.00146	-0.0215	-0.01162
	0.00045	-0.00176	-0.0215	-0.01162
	0.0005	-0.00176	-0.0215	-0.01162
	0.00055	-0.00176	-0.0215	-0.01162
	0.0006	-0.00176	-0.0226	-0.0102
	0.00065	-0.00176	-0.0226	-0.0102
	0.0007	-0.00176	-0.0226	-0.0102
	0.00075	-0.00176	-0.02369	-0.00878
	0.0008	-0.00176	-0.0226	-0.00878
	0.00085	-0.00146	-0.0226	-0.00878
	0.0009	-0.00146	-0.0226	-0.00878
	0.00095	-0.00146	-0.0215	-0.00878
	0.001	-0.00146	-0.0226	-0.00736
	0.00105	-0.00146	-0.0215	-0.00736
	0.0011	-0.00146	-0.0215	-0.00878
	0.00115	-0.00146	-0.0215	-0.00736
	0.0012	-0.00146	-0.0215	-0.00736
	0.00125	-0.00117	-0.0215	-0.00736
	0.0013	-0.00117	-0.0215	-0.00736
	0.00135	-0.00088	-0.02041	-0.00594
	0.0014	-0.00088	-0.02041	-0.00452
	0.00145	-0.00088	-0.02041	-0.00452
	0.0015	-0.00088	-0.02041	-0.00452
	0.00155	-0.00059	-0.01932	-0.00452
	0.0016	-0.00059	-0.01932	-0.00452
	0.00165	-0.00059	-0.01932	-0.00452
	0.0017	-0.0003	-0.01932	-0.0031
	0.00175	-1.1e-05	-0.01932	-0.0031
	0.0018	-1.1e-05	-0.01932	-0.00168
	0.00185	-1.1e-05	-0.01932	-0.00026
	0.0019	-1.1e-05	-0.01932	-0.00026
	0.00195	-1.1e-05	-0.01932	-0.00026
	0.002	0.000279	-0.01932	-0.00168
	0.00205	0.000279	-0.01822	-0.00026
	0.0021	0.000279	-0.01822	0.001159
	0.00215	0.000279	-0.01822	0.001159
	0.0022	0.00057	-0.01822	0.001159
	0.00225	0.000861	-0.01713	0.001159
	0.0023	0.000861	-0.01713	0.001159
	0.00235	0.000861	-0.01713	0.002578
	0.0024	0.000861	-0.01603	0.002578
	0.00245	0.000861	-0.01494	0.002578
	0.0025	0.000861	-0.01385	0.002578
	0.00255	0.000861	-0.01275	0.001159
	0.0026	0.000861	-0.01166	0.001159
	0.00265	0.000861	-0.01166	0.002578
	0.0027	0.000861	-0.01056	0.002578
	0.00275	0.000861	-0.00947	0.002578
	0.0028	0.000861	-0.00838	0.002578
	0.00285	0.001151	-0.00728	0.002578
	0.0029	0.001151	-0.00619	0.003997
	0.00295	0.001151	-0.00619	0.005417
	0.003	0.001151	-0.0051	0.003997
	0.00305	0.001151	-0.004	0.003997
	0.0031	0.001151	-0.004	0.003997
	0.00315	0.001151	-0.00291	0.003997
	0.0032	0.001151	-0.00291	0.003997
	0.00325	0.001151	-0.00291	0.005417
	0.0033	0.001151	-0.00291	0.003997
	0.00335	0.001151	-0.00181	0.003997
	0.0034	0.001151	-0.00181	0.003997
	0.00345	0.001151	-0.00181	0.003997
	0.0035	0.001151	-0.00181	0.005417
	0.00355	0.000861	-0.00072	0.003997
	0.0036	0.000861	-0.00072	0.003997
	0.00365	0.000861	-0.00072	0.005417
	0.0037	0.001151	-0.00072	0.005417
	0.00375	0.001151	-0.00072	0.005417
	0.0038	0.001151	-0.00072	0.005417	#DIV/0!
	0.00385	0.001151	0.001467	0.006836
	0.0039	0.001151	0.002561	0.005417
	0.00395	0.001151	0.003655	0.005417
	0.004	0.001151	0.005842	0.005417								0	0
	0.00405	0.001151	0.006936	0.005417								0	0
	0.0041	0.001151	0.006936	0.006836
	0.00415	0.001151	0.009124	0.006836
	0.0042	0.001151	0.009124	0.006836
	0.00425	0.001151	0.009124	0.006836
	0.0043	0.001151	0.010218	0.005417
	0.00435	0.001151	0.010218	0.005417
	0.0044	0.001151	0.009124	0.005417
	0.00445	0.001442	0.010218	0.005417
	0.0045	0.001151	0.010218	0.005417
	0.00455	0.001442	0.011311	0.003997
	0.0046	0.001442	0.011311	0.003997
	0.00465	0.001442	0.011311	0.003997
	0.0047	0.001442	0.011311	0.003997
	0.00475	0.001442	0.011311	0.003997
	0.0048	0.001151	0.011311	0.003997
	0.00485	0.001442	0.011311	0.003997
	0.0049	0.001442	0.011311	0.003997
	0.00495	0.001442	0.010218	0.003997
	0.005	0.001442	0.009124	0.003997
	0.00505	0.001442	0.009124	0.003997
	0.0051	0.001442	0.009124	0.005417
	0.00515	0.001442	0.009124	0.005417
	0.0052	0.001442	0.009124	0.005417
	0.00525	0.001442	0.009124	0.005417
	0.0053	0.001442	0.009124	0.003997
	0.00535	0.001442	0.00803	0.005417
	0.0054	0.001151	0.00803	0.003997
	0.00545	0.001151	0.00803	0.003997
	0.0055	0.001151	0.00803	0.003997
	0.00555	0.001151	0.00803	0.002578
	0.0056	0.001442	0.006936	0.002578
	0.00565	0.001442	0.006936	0.002578
	0.0057	0.001442	0.006936	0.002578
	0.00575	0.001733	0.006936	0.002578
	0.0058	0.001733	0.005842	0.001159
	0.00585	0.002023	0.005842	0.001159
	0.0059	0.002023	0.004749	0.002578
	0.00595	0.002605	0.004749	0.001159
	0.006	0.002605	0.004749	0.001159
	0.00605	0.002605	0.005842	0.001159
	0.0061	0.002895	0.004749	0.001159
	0.00615	0.002895	0.004749	0.001159
	0.0062	0.002895	0.004749	-0.00026
	0.00625	0.003186	0.004749	-0.00026
	0.0063	0.003186	0.005842	-0.00026
	0.00635	0.003476	0.006936	-0.00168
	0.0064	0.003476	0.006936	-0.00168
	0.00645	0.003476	0.006936	-0.00168
	0.0065	0.003476	0.006936	-0.00168
	0.00655	0.003767	0.006936	-0.00168
	0.0066	0.004058	0.006936	-0.00026
	0.00665	0.004058	0.006936	-0.00026
	0.0067	0.004058	0.006936	-0.00026
	0.00675	0.004058	0.006936	-0.00026
	0.0068	0.004348	0.006936	-0.00026
	0.00685	0.004348	0.006936	-0.00168
	0.0069	0.004348	0.005842	-0.00168
	0.00695	0.004348	0.005842	-0.00168
	0.007	0.004348	0.006936	-0.00168
	0.00705	0.004348	0.006936	-0.00168
	0.0071	0.004639	0.006936	-0.00168
	0.00715	0.004639	0.006936	-0.00168
	0.0072	0.004639	0.006936	-0.00168
	0.00725	0.004639	0.006936	-0.00168
	0.0073	0.004639	0.006936	-0.0031
	0.00735	0.00493	0.006936	-0.00168
	0.0074	0.004639	0.005842	-0.00168
	0.00745	0.004639	0.005842	-0.00168
	0.0075	0.00493	0.005842	-0.00168
	0.00755	0.00493	0.005842	-0.00168
	0.0076	0.00493	0.006936	-0.00168
	0.00765	0.00522	0.005842	-0.00026
	0.0077	0.00493	0.005842	-0.00026
	0.00775	0.00493	0.006936	-0.00026
	0.0078	0.00522	0.005842	-0.00168
	0.00785	0.00522	0.005842	-0.00168
	0.0079	0.00522	0.006936	-0.00168
	0.00795	0.00522	0.005842	-0.00168
	0.008	0.00522	0.005842	-0.00026
	0.00805	0.005511	0.006936	-0.00026
	0.0081	0.005511	0.006936	-0.00026
	0.00815	0.005511	0.006936	-0.00168
	0.0082	0.00522	0.006936	-0.00168
	0.00825	0.00522	0.005842	-0.00168
	0.0083	0.00522	0.005842	-0.00168
	0.00835	0.005511	0.005842	-0.00168
	0.0084	0.005511	0.005842	-0.00168
	0.00845	0.00522	0.005842	-0.00026
	0.0085	0.00522	0.004749	-0.00026
	0.00855	0.00493	0.004749	-0.00168
	0.0086	0.00522	0.005842	-0.0031
	0.00865	0.00522	0.005842	-0.00168
	0.0087	0.00493	0.005842	-0.0031
	0.00875	0.00522	0.005842	-0.0031
	0.0088	0.00522	0.004749	-0.0031
	0.00885	0.005511	0.004749	-0.0031
	0.0089	0.005511	0.004749	-0.0031
	0.00895	0.005511	0.003655	-0.00168
	0.009	0.005511	0.003655	-0.00168
	0.00905	0.005802	0.003655	-0.00168
	0.0091	0.005802	0.003655	-0.00168
	0.00915	0.005802	0.003655	-0.00168
	0.0092	0.005802	0.003655	-0.00168
	0.00925	0.005511	0.002561	-0.00168
	0.0093	0.005511	0.002561	-0.00026
	0.00935	0.005802	0.003655	-0.00026
	0.0094	0.005802	0.003655	0.001159
	0.00945	0.005802	0.003655	0.001159
	0.0095	0.005802	0.004749	0.001159
	0.00955	0.005802	0.003655	0.001159
	0.0096	0.005802	0.004749	0.001159
	0.00965	0.005802	0.003655	0.001159
	0.0097	0.005802	0.003655	0.001159
	0.00975	0.005511	0.003655	0.001159
	0.0098	0.005802	0.002561	0.002578
	0.00985	0.006092	0.002561	0.002578
	0.0099	0.006092	0.001467	0.003997
	0.00995	0.006092	0.002561	0.003997
	0.01	0.005802	0.002561	0.003997
	0.01005	0.005802	0.002561	0.003997
	0.0101	0.005802	0.002561	0.005417
	0.01015	0.006092	0.002561	0.005417
	0.0102	0.006092	0.001467	0.005417
	0.01025	0.006092	0.001467	0.006836
	0.0103	0.005802	0.002561	0.005417
	0.01035	0.005802	0.002561	0.005417
	0.0104	0.006092	0.002561	0.006836
	0.01045	0.006092	0.002561	0.006836
	0.0105	0.005802	0.001467	0.008256
	0.01055	0.005802	0.001467	0.008256
	0.0106	0.005511	0.002561	0.008256
	0.01065	0.005511	0.002561	0.008256
	0.0107	0.005802	0.001467	0.009675
	0.01075	0.006092	0.001467	0.009675
	0.0108	0.006092	0.001467	0.009675
	0.01085	0.005802	0.001467	0.011095
	0.0109	0.005802	0.001467	0.012514
	0.01095	0.005802	0.000373	0.012514
	0.011	0.006383	0.000373	0.013933
	0.01105	0.006383	0.000373	0.015353
	0.0111	0.006383	0.000373	0.015353
	0.01115	0.006383	0.000373	0.015353
	0.0112	0.006383	0.000373	0.016772
	0.01125	0.006383	0.000373	0.016772
	0.0113	0.006674	0.000373	0.016772
	0.01135	0.006674	0.000373	0.018192
	0.0114	0.006674	0.000373	0.018192
	0.01145	0.006674	0.000373	0.019611
	0.0115	0.006674	0.000373	0.019611
	0.01155	0.006383	-0.00072	0.021031
	0.0116	0.006674	-0.00072	0.021031
	0.01165	0.006383	-0.00072	0.021031
	0.0117	0.006674	-0.00072	0.021031
	0.01175	0.006674	0.000373	0.021031
	0.0118	0.006964	0.000373	0.021031
	0.01185	0.006964	0.000373	0.021031
	0.0119	0.006964	0.000373	0.021031
	0.01195	0.006674	0.000373	0.021031
	0.012	0.006383	0.000373	0.019611
	0.01205	0.006383	0.000373	0.019611
	0.0121	0.006383	0.001467	0.019611
	0.01215	0.006674	0.000373	0.019611
	0.0122	0.006674	0.000373	0.019611
	0.01225	0.006674	0.000373	0.021031
	0.0123	0.006674	0.000373	0.021031
	0.01235	0.006674	-0.00072	0.021031
	0.0124	0.006383	-0.00072	0.021031
	0.01245	0.006383	-0.00072	0.02245
	0.0125	0.006383	-0.00072	0.02245
	0.01255	0.006383	-0.00072	0.02245
	0.0126	0.006383	-0.00181	0.02245
	0.01265	0.006383	-0.00181	0.02245
	0.0127	0.006383	-0.00181	0.02245
	0.01275	0.006383	-0.00291	0.02245
	0.0128	0.006092	-0.00181	0.023869
	0.01285	0.006092	-0.00291	0.023869
	0.0129	0.006092	-0.00291	0.023869
	0.01295	0.006092	-0.00291	0.023869
	0.013	0.006383	-0.00291	0.023869
	0.01305	0.006092	-0.00291	0.023869
	0.0131	0.006092	-0.004	0.023869
	0.01315	0.006092	-0.004	0.023869
	0.0132	0.006092	-0.0051	0.023869
	0.01325	0.006092	-0.004	0.023869
	0.0133	0.006092	-0.004	0.023869
	0.01335	0.006092	-0.004	0.023869
	0.0134	0.006092	-0.004	0.023869
	0.01345	0.006092	-0.004	0.023869
	0.0135	0.006092	-0.0051	0.023869
	0.01355	0.006092	-0.0051	0.023869
	0.0136	0.005802	-0.0051	0.02245
	0.01365	0.005802	-0.00619	0.02245
	0.0137	0.005802	-0.00619	0.021031
	0.01375	0.005802	-0.00619	0.021031
	0.0138	0.005802	-0.00728	0.021031
	0.01385	0.005511	-0.00728	0.019611
	0.0139	0.005511	-0.00728	0.019611
	0.01395	0.005802	-0.00728	0.019611
	0.014	0.005511	-0.00728	0.019611
	0.01405	0.00522	-0.00728	0.019611
	0.0141	0.005511	-0.00838	0.018192
	0.01415	0.005511	-0.00838	0.018192
	0.0142	0.00522	-0.00947	0.018192
	0.01425	0.00522	-0.00947	0.016772
	0.0143	0.00522	-0.01056	0.016772
	0.01435	0.00522	-0.01056	0.015353
	0.0144	0.00522	-0.01056	0.013933
	0.01445	0.00522	-0.01166	0.012514
	0.0145	0.00522	-0.01166	0.013933
	0.01455	0.00522	-0.01166	0.012514
	0.0146	0.005511	-0.01166	0.012514
	0.01465	0.005511	-0.01166	0.012514
	0.0147	0.00493	-0.01166	0.012514
	0.01475	0.00522	-0.01166	0.011095
	0.0148	0.00522	-0.01166	0.011095
	0.01485	0.00522	-0.01056	0.011095
	0.0149	0.00522	-0.01056	0.011095
	0.01495	0.00522	-0.01056	0.011095
	0.015	0.00522	-0.01056	0.009675
	0.01505	0.00522	-0.00947	0.009675
	0.0151	0.00522	-0.01056	0.009675
	0.01515	0.00522	-0.01056	0.008256
	0.0152	0.00522	-0.01056	0.008256
	0.01525	0.00522	-0.01056	0.009675
	0.0153	0.00522	-0.01056	0.008256
	0.01535	0.005511	-0.01166	0.008256
	0.0154	0.00522	-0.01056	0.006836
	0.01545	0.00522	-0.01056	0.006836
	0.0155	0.005511	-0.01166	0.006836
	0.01555	0.005511	-0.01166	0.006836
	0.0156	0.005511	-0.01166	0.006836
	0.01565	0.00522	-0.01166	0.005417
	0.0157	0.00522	-0.01275	0.005417
	0.01575	0.00522	-0.01166	0.006836
	0.0158	0.00522	-0.01166	0.006836
	0.01585	0.00522	-0.01275	0.006836
	0.0159	0.00522	-0.01166	0.006836
	0.01595	0.00522	-0.01275	0.006836
	0.016	0.00493	-0.01166	0.006836
	0.01605	0.00493	-0.01166	0.006836
	0.0161	0.00493	-0.01166	0.006836
	0.01615	0.00493	-0.01166	0.006836
	0.0162	0.004639	-0.01275	0.006836
	0.01625	0.00493	-0.01166	0.006836
	0.0163	0.00493	-0.01166	0.006836
	0.01635	0.00493	-0.01275	0.005417
	0.0164	0.004639	-0.01275	0.005417
	0.01645	0.00493	-0.01385	0.005417
	0.0165	0.00493	-0.01385	0.005417
	0.01655	0.004639	-0.01385	0.003997
	0.0166	0.004639	-0.01385	0.003997
	0.01665	0.004639	-0.01494	0.003997
	0.0167	0.00493	-0.01385	0.002578
	0.01675	0.004639	-0.01385	0.002578
	0.0168	0.004348	-0.01385	0.002578
	0.01685	0.004348	-0.01494	0.002578
	0.0169	0.004639	-0.01603	0.002578
	0.01695	0.004348	-0.01603	0.002578
	0.017	0.004348	-0.01713	0.001159
	0.01705	0.004348	-0.01713	0.001159
	0.0171	0.004639	-0.01713	0.001159
	0.01715	0.004639	-0.01713	0.001159
	0.0172	0.004348	-0.01713	-0.00026
	0.01725	0.004348	-0.01713	-0.00168
	0.0173	0.004639	-0.01713	-0.00168
	0.01735	0.004639	-0.01822	-0.00168
	0.0174	0.004348	-0.01822	-0.00168
	0.01745	0.004348	-0.01822	-0.00168
	0.0175	0.004348	-0.01822	-0.00168
	0.01755	0.004639	-0.01822	-0.00168
	0.0176	0.004348	-0.01822	-0.0031
	0.01765	0.004348	-0.01932	-0.0031
	0.0177	0.004348	-0.01932	-0.00452
	0.01775	0.004348	-0.01822	-0.00452
	0.0178	0.004348	-0.01932	-0.00452
	0.01785	0.004348	-0.01932	-0.00594
	0.0179	0.004348	-0.01932	-0.00594
	0.01795	0.004639	-0.01932	-0.00594
	0.018	0.004639	-0.01932	-0.00594
	0.01805	0.004639	-0.01932	-0.00594
	0.0181	0.004348	-0.02041	-0.00452
	0.01815	0.004348	-0.02041	-0.00452
	0.0182	0.004348	-0.0215	-0.00452
	0.01825	0.004348	-0.0215	-0.00452
	0.0183	0.004348	-0.0215	-0.00452
	0.01835	0.004348	-0.0215	-0.00452
	0.0184	0.004639	-0.0215	-0.00452
	0.01845	0.004639	-0.0226	-0.00452
	0.0185	0.004348	-0.0215	-0.00452
	0.01855	0.004058	-0.0226	-0.00452
	0.0186	0.004058	-0.0226	-0.00452
	0.01865	0.004348	-0.0226	-0.00594
	0.0187	0.004348	-0.0226	-0.00736
	0.01875	0.004058	-0.0226	-0.00878
	0.0188	0.004058	-0.0226	-0.00736
	0.01885	0.004058	-0.0226	-0.00736
	0.0189	0.004058	-0.0226	-0.00736
	0.01895	0.004058	-0.0226	-0.00736
	0.019	0.004058	-0.0226	-0.00736
	0.01905	0.004058	-0.0226	-0.00736
	0.0191	0.004058	-0.0215	-0.00736
	0.01915	0.004058	-0.0215	-0.00736
	0.0192	0.004058	-0.02041	-0.00736
	0.01925	0.004058	-0.01932	-0.00878
	0.0193	0.004058	-0.01932	-0.00736
	0.01935	0.004058	-0.01822	-0.00736
	0.0194	0.004058	-0.01713	-0.00736
	0.01945	0.003767	-0.01603	-0.00736
	0.0195	0.003767	-0.01494	-0.00736
	0.01955	0.004058	-0.01494	-0.00736
	0.0196	0.004058	-0.01494	-0.00736
	0.01965	0.004058	-0.01494	-0.00594
	0.0197	0.004058	-0.01385	-0.00594
	0.01975	0.004058	-0.01275	-0.00594
	0.0198	0.004058	-0.01275	-0.00594
	0.01985	0.003767	-0.01275	-0.00594
	0.0199	0.004058	-0.01166	-0.00452
	0.01995	0.004058	-0.01166	-0.0031
	0.02	0.003767	-0.01166	-0.0031
	0.02005	0.003767	-0.01166	-0.00168
	0.0201	0.003767	-0.01056	-0.00168
	0.02015	0.003767	-0.01056	-0.00168
	0.0202	0.003767	-0.01056	-0.00168
	0.02025	0.003767	-0.01056	-0.00168
	0.0203	0.003767	-0.01056	-0.00168
	0.02035	0.003767	-0.01056	-0.00168
	0.0204	0.003767	-0.00947	-0.00026
	0.02045	0.003767	-0.00947	-0.00026
	0.0205	0.003767	-0.00947	-0.00026
	0.02055	0.003767	-0.00947	0.001159
	0.0206	0.004058	-0.00947	0.001159
	0.02065	0.004058	-0.00947	0.002578
	0.0207	0.004058	-0.00947	0.002578
	0.02075	0.004058	-0.00838	0.001159
	0.0208	0.004058	-0.00838	0.002578
	0.02085	0.004058	-0.00838	0.002578
	0.0209	0.004058	-0.00728	0.002578
	0.02095	0.003767	-0.00728	0.003997
	0.021	0.003767	-0.00728	0.003997
	0.02105	0.003767	-0.00728	0.003997
	0.0211	0.003767	-0.00728	0.003997
	0.02115	0.004058	-0.00619	0.005417
	0.0212	0.003767	-0.00728	0.005417
	0.02125	0.003767	-0.00728	0.006836
	0.0213	0.003767	-0.00728	0.006836
	0.02135	0.003767	-0.00728	0.008256
	0.0214	0.003767	-0.00728	0.008256
	0.02145	0.003767	-0.00619	0.008256
	0.0215	0.003767	-0.00619	0.009675
	0.02155	0.004058	-0.00619	0.009675
	0.0216	0.003767	-0.00619	0.009675
	0.02165	0.003767	-0.00619	0.009675
	0.0217	0.003476	-0.00619	0.009675
	0.02175	0.003186	-0.0051	0.009675
	0.0218	0.003476	-0.00619	0.011095
	0.02185	0.003186	-0.0051	0.011095
	0.0219	0.003476	-0.0051	0.011095
	0.02195	0.003476	-0.0051	0.011095
	0.022	0.003476	-0.004	0.011095
	0.02205	0.003476	-0.00291	0.011095
	0.0221	0.003476	-0.00291	0.011095
	0.02215	0.003186	-0.00181	0.011095
	0.0222	0.003476	-0.00072	0.009675
	0.02225	0.003476	0.001467	0.009675
	0.0223	0.003476	0.002561	0.011095
	0.02235	0.003476	0.002561	0.011095
	0.0224	0.003767	0.002561	0.011095
	0.02245	0.003476	0.002561	0.011095
	0.0225	0.003476	0.003655	0.012514
	0.02255	0.003476	0.003655	0.012514
	0.0226	0.003476	0.003655	0.012514
	0.02265	0.003767	0.003655	0.012514
	0.0227	0.003767	0.004749	0.012514
	0.02275	0.003476	0.004749	0.012514
	0.0228	0.003476	0.004749	0.012514
	0.02285	0.003767	0.004749	0.012514
	0.0229	0.003767	0.004749	0.012514
	0.02295	0.003476	0.004749	0.012514
	0.023	0.003476	0.004749	0.012514
	0.02305	0.003476	0.004749	0.012514
	0.0231	0.003476	0.004749	0.012514
	0.02315	0.003476	0.004749	0.012514
	0.0232	0.003476	0.004749	0.011095
	0.02325	0.003186	0.004749	0.011095
	0.0233	0.003186	0.005842	0.011095
	0.02335	0.003476	0.005842	0.012514
	0.0234	0.003186	0.006936	0.011095
	0.02345	0.003186	0.006936	0.012514
	0.0235	0.003476	0.006936	0.012514
	0.02355	0.003476	0.006936	0.011095
	0.0236	0.003476	0.006936	0.011095
	0.02365	0.003476	0.006936	0.011095
	0.0237	0.003476	0.006936	0.012514
	0.02375	0.003476	0.00803	0.011095
	0.0238	0.003476	0.00803	0.011095
	0.02385	0.003476	0.00803	0.011095
	0.0239	0.003186	0.00803	0.011095
	0.02395	0.003476	0.00803	0.011095
	0.024	0.003476	0.00803	0.009675
	0.02405	0.003476	0.00803	0.009675
	0.0241	0.003186	0.00803	0.008256
	0.02415	0.003476	0.00803	0.008256
	0.0242	0.003186	0.006936	0.006836
	0.02425	0.003186	0.006936	0.006836
	0.0243	0.003476	0.00803	0.005417
	0.02435	0.003476	0.00803	0.006836
	0.0244	0.003476	0.00803	0.006836
	0.02445	0.003476	0.00803	0.005417
	0.0245	0.003476	0.00803	0.005417
	0.02455	0.003767	0.00803	0.005417
	0.0246	0.003476	0.00803	0.005417
	0.02465	0.003476	0.006936	0.005417
	0.0247	0.003476	0.006936	0.005417
	0.02475	0.003767	0.006936	0.005417
	0.0248	0.003767	0.006936	0.003997
	0.02485	0.003476	0.005842	0.003997
	0.0249	0.003476	0.005842	0.005417
	0.02495	0.003476	0.005842	0.003997
	0.025	0.003476	0.004749	0.003997
	0.02505	0.003476	0.004749	0.003997
	0.0251	0.003186	0.003655	0.003997
	0.02515	0.003186	0.003655	0.003997
	0.0252	0.003186	0.003655	0.003997
	0.02525	0.003186	0.003655	0.003997
	0.0253	0.003186	0.003655	0.002578
	0.02535	0.003186	0.003655	0.002578
	0.0254	0.003186	0.004749	0.001159
	0.02545	0.003186	0.003655	0.001159
	0.0255	0.002895	0.003655	0.002578
	0.02555	0.003186	0.002561	0.002578
	0.0256	0.003186	0.002561	0.002578
	0.02565	0.002895	0.002561	0.002578
	0.0257	0.002895	0.002561	0.002578
	0.02575	0.002895	0.002561	0.002578
	0.0258	0.002895	0.002561	0.002578
	0.02585	0.002895	0.002561	0.002578
	0.0259	0.002605	0.002561	0.003997
	0.02595	0.002605	0.002561	0.003997
	0.026	0.002605	0.001467	0.003997
	0.02605	0.002605	0.001467	0.003997
	0.0261	0.002895	0.000373	0.003997
	0.02615	0.002895	-0.00072	0.003997
	0.0262	0.002605	-0.00072	0.003997
	0.02625	0.002314	0.000373	0.003997
	0.0263	0.002314	0.000373	0.002578
	0.02635	0.002314	0.000373	0.002578
	0.0264	0.002314	0.000373	0.002578
	0.02645	0.002314	-0.00072	0.002578
	0.0265	0.002314	0.000373	0.002578
	0.02655	0.002314	0.000373	0.003997
	0.0266	0.002314	-0.00072	0.003997
	0.02665	0.002314	-0.00072	0.003997
	0.0267	0.002314	-0.00072	0.005417
	0.02675	0.002314	-0.00072	0.005417
	0.0268	0.002314	-0.00072	0.003997
	0.02685	0.002314	-0.00072	0.003997
	0.0269	0.002314	-0.00072	0.005417
	0.02695	0.002314	-0.00181	0.006836
	0.027	0.002314	-0.00181	0.006836
	0.02705	0.002023	-0.00181	0.006836
	0.0271	0.002023	-0.00291	0.005417
	0.02715	0.002023	-0.00291	0.006836
	0.0272	0.002023	-0.00291	0.006836
	0.02725	0.002023	-0.00291	0.006836
	0.0273	0.001733	-0.00291	0.006836
	0.02735	0.001733	-0.004	0.006836
	0.0274	0.001733	-0.0051	0.006836
	0.02745	0.002023	-0.0051	0.006836
	0.0275	0.002023	-0.004	0.006836
	0.02755	0.001733	-0.004	0.006836
	0.0276	0.001733	-0.0051	0.006836
	0.02765	0.001733	-0.0051	0.005417
	0.0277	0.001442	-0.00619	0.005417
	0.02775	0.001442	-0.00728	0.006836
	0.0278	0.001442	-0.00728	0.005417
	0.02785	0.001442	-0.00619	0.005417
	0.0279	0.001442	-0.00619	0.003997
	0.02795	0.001442	-0.00619	0.003997
	0.028	0.001442	-0.00728	0.003997
	0.02805	0.001151	-0.00728	0.003997
	0.0281	0.001151	-0.00838	0.003997
	0.02815	0.001151	-0.00838	0.003997
	0.0282	0.001151	-0.00838	0.003997
	0.02825	0.001442	-0.00838	0.003997
	0.0283	0.001442	-0.00947	0.003997
	0.02835	0.001151	-0.00947	0.003997
	0.0284	0.001151	-0.00947	0.005417
	0.02845	0.001151	-0.00947	0.005417
	0.0285	0.001151	-0.00947	0.005417
	0.02855	0.001151	-0.00947	0.005417
	0.0286	0.001151	-0.00947	0.006836
	0.02865	0.001442	-0.01056	0.006836
	0.0287	0.001442	-0.00947	0.006836
	0.02875	0.001151	-0.01056	0.005417
	0.0288	0.001151	-0.01056	0.005417
	0.02885	0.001442	-0.01056	0.005417
	0.0289	0.001151	-0.01056	0.003997
	0.02895	0.001151	-0.01056	0.003997
	0.029	0.001151	-0.01166	0.003997
	0.02905	0.001151	-0.01166	0.002578
	0.0291	0.001151	-0.01166	0.002578
	0.02915	0.001151	-0.01275	0.002578
	0.0292	0.001151	-0.01275	0.001159
	0.02925	0.001151	-0.01275	0.001159
	0.0293	0.001151	-0.01275	0.001159
	0.02935	0.001151	-0.01385	-0.00026
	0.0294	0.001442	-0.01385	-0.00026
	0.02945	0.001442	-0.01494	-0.00026
	0.0295	0.001442	-0.01494	-0.00026
	0.02955	0.001442	-0.01494	-0.00026
	0.0296	0.001442	-0.01494	-0.00026
	0.02965	0.001442	-0.01494	-0.00026
	0.0297	0.001442	-0.01603	-0.00026
	0.02975	0.001442	-0.01494	-0.00026
	0.0298	0.001442	-0.01494	-0.00026
	0.02985	0.001442	-0.01603	-0.00168
	0.0299	0.001442	-0.01603	-0.00168
	0.02995	0.001733	-0.01603	-0.00168
	0.03	0.001733	-0.01603	-0.00168
	0.03005	0.001733	-0.01603	-0.00026
	0.0301	0.001733	-0.01603	-0.00026
	0.03015	0.001733	-0.01603	-0.00026
	0.0302	0.001442	-0.01603	-0.00026
	0.03025	0.001442	-0.01494	-0.00026
	0.0303	0.001442	-0.01603	-0.00026
	0.03035	0.001442	-0.01603	-0.00026
	0.0304	0.001442	-0.01603	-0.00026
	0.03045	0.001442	-0.01603	-0.00168
	0.0305	0.001442	-0.01603	-0.00168
	0.03055	0.001442	-0.01603	-0.00168
	0.0306	0.001442	-0.01603	-0.00168
	0.03065	0.001442	-0.01603	-0.00168
	0.0307	0.001151	-0.01494	-0.00168
	0.03075	0.001442	-0.01494	-0.00168
	0.0308	0.001442	-0.01494	-0.00168
	0.03085	0.001151	-0.01385	-0.00026
	0.0309	0.001151	-0.01494	-0.00026
	0.03095	0.001151	-0.01494	-0.00026
	0.031	0.001151	-0.01603	-0.00026
	0.03105	0.001151	-0.01603	-0.00026
	0.0311	0.001151	-0.01494	-0.00168
	0.03115	0.000861	-0.01603	-0.00168
	0.0312	0.000861	-0.01713	-0.0031
	0.03125	0.000861	-0.01713	-0.00168
	0.0313	0.00057	-0.01713	-0.00168
	0.03135	0.000861	-0.01713	-0.00168
	0.0314	0.001151	-0.01713	-0.00026
	0.03145	0.001442	-0.01822	0.001159
	0.0315	0.001442	-0.01822	0.001159
	0.03155	-1.1e-05	-0.0215	-0.00452
	0.0316	-0.00263	-0.02697	-0.01729
	0.03165	-0.00611	-0.03463	-0.03291
	0.0317	-0.01018	-0.04229	-0.04852
	0.03175	-0.01396	-0.05104	-0.06413
	0.0318	-0.01774	-0.05869	-0.07975
	0.03185	-0.02094	-0.06744	-0.09394
	0.0319	-0.02413	-0.07619	-0.10672
	0.03195	-0.02733	-0.08385	-0.11807
	0.032	-0.03024	-0.09151	-0.12801
	0.03205	-0.03285	-0.09916	-0.13794
	0.0321	-0.03547	-0.10682	-0.14788
	0.03215	-0.03779	-0.11338	-0.15782
	0.0322	-0.04012	-0.11995	-0.16491
	0.03225	-0.04274	-0.1276	-0.17343
	0.0323	-0.04477	-0.13307	-0.18053
	0.03235	-0.0468	-0.14073	-0.18762
	0.0324	-0.04913	-0.1462	-0.19614
	0.03245	-0.05116	-0.15276	-0.20182
	0.0325	-0.05291	-0.15932	-0.20892
	0.03255	-0.05494	-0.16589	-0.21601
	0.0326	-0.05698	-0.17136	-0.22169
	0.03265	-0.05901	-0.17683	-0.22879
	0.0327	-0.06076	-0.18229	-0.23447
	0.03275	-0.06221	-0.18776	-0.24156
	0.0328	-0.06424	-0.19433	-0.24724
	0.03285	-0.06628	-0.1998	-0.25292
	0.0329	-0.06802	-0.20527	-0.2586
	0.03295	-0.06977	-0.21073	-0.26427
	0.033	-0.07151	-0.21511	-0.26853
	0.03305	-0.07354	-0.22058	-0.27421
	0.0331	-0.07529	-0.22495	-0.27989
	0.03315	-0.07703	-0.23042	-0.28557
	0.0332	-0.07849	-0.2348	-0.28982
	0.03325	-0.08023	-0.23917	-0.29408
	0.0333	-0.08226	-0.24464	-0.29976
	0.03335	-0.08372	-0.25011	-0.30402
	0.0334	-0.08546	-0.25449	-0.3097
	0.03345	-0.08691	-0.25886	-0.31395
	0.0335	-0.08866	-0.26324	-0.31821
	0.03355	-0.09011	-0.26761	-0.32247
	0.0336	-0.09156	-0.27199	-0.32673
	0.03365	-0.09331	-0.27636	-0.33099
	0.0337	-0.09476	-0.28074	-0.33524
	0.03375	-0.0965	-0.28511	-0.34092
	0.0338	-0.09796	-0.28949	-0.34518
	0.03385	-0.09941	-0.29277	-0.34944
	0.0339	-0.10086	-0.29605	-0.3537
	0.03395	-0.10261	-0.30043	-0.35796
	0.034	-0.10435	-0.3048	-0.36221
	0.03405	-0.10581	-0.30918	-0.36505
	0.0341	-0.10726	-0.31355	-0.36931
	0.03415	-0.10842	-0.31684	-0.37073
	0.0342	-0.11017	-0.32121	-0.37499
	0.03425	-0.11162	-0.32558	-0.37925
	0.0343	-0.11307	-0.32887	-0.3835
	0.03435	-0.11452	-0.33324	-0.38634
	0.0344	-0.11598	-0.33762	-0.3906
	0.03445	-0.11743	-0.3409	-0.39486
	0.0345	-0.11888	-0.34527	-0.3977
	0.03455	-0.12005	-0.34856	-0.40196
	0.0346	-0.1215	-0.35184	-0.4048
	0.03465	-0.12324	-0.35621	-0.40905
	0.0347	-0.1247	-0.35949	-0.41331
	0.03475	-0.12615	-0.36277	-0.41615
	0.0348	-0.12731	-0.36715	-0.42041
	0.03485	-0.12877	-0.36934	-0.42325
	0.0349	-0.13022	-0.37371	-0.42609
	0.03495	-0.13167	-0.37809	-0.43035
	0.035	-0.13313	-0.38137	-0.43318
	0.03505	-0.13458	-0.38465	-0.43602
	0.0351	-0.13603	-0.38903	-0.43886
	0.03515	-0.13749	-0.3934	-0.44312
	0.0352	-0.13865	-0.39668	-0.44596
	0.03525	-0.1401	-0.39887	-0.4488
	0.0353	-0.14126	-0.40215	-0.45164
	0.03535	-0.14272	-0.40543	-0.4559
	0.0354	-0.14417	-0.40872	-0.45873
	0.03545	-0.14562	-0.412	-0.46157
	0.0355	-0.14708	-0.41528	-0.46583
	0.03555	-0.14824	-0.41747	-0.46867
	0.0356	-0.14969	-0.42184	-0.47151
	0.03565	-0.15086	-0.42403	-0.47435
	0.0357	-0.15231	-0.42731	-0.47719
	0.03575	-0.15376	-0.43059	-0.48003
	0.0358	-0.15521	-0.43387	-0.48144
	0.03585	-0.15638	-0.43715	-0.48428
	0.0359	-0.15783	-0.43934	-0.48854
	0.03595	-0.15928	-0.44153	-0.4928
	0.036	-0.16045	-0.44591	-0.49564
	0.03605	-0.1619	-0.44809	-0.49706
	0.0361	-0.16306	-0.45028	-0.4999
	0.03615	-0.16422	-0.45356	-0.50274
	0.0362	-0.16597	-0.45575	-0.50557
	0.03625	-0.16742	-0.45794	-0.50841
	0.0363	-0.16829	-0.46122	-0.51125
	0.03635	-0.16946	-0.46341	-0.51409
	0.0364	-0.17062	-0.46669	-0.51693
	0.03645	-0.17207	-0.46888	-0.52119
	0.0365	-0.17353	-0.47106	-0.52403
	0.03655	-0.17498	-0.47325	-0.52687
	0.0366	-0.17643	-0.47653	-0.52829
	0.03665	-0.17759	-0.47872	-0.53113
	0.0367	-0.17876	-0.482	-0.53538
	0.03675	-0.17992	-0.48419	-0.5368
	0.0368	-0.18137	-0.48638	-0.53964
	0.03685	-0.18283	-0.48856	-0.54106
	0.0369	-0.18399	-0.49185	-0.54532
	0.03695	-0.18515	-0.49294	-0.54674
	0.037	-0.18631	-0.49622	-0.54816
	0.03705	-0.18748	-0.49841	-0.551
	0.0371	-0.18893	-0.5006	-0.55242
	0.03715	-0.19009	-0.50278	-0.55383
	0.0372	-0.19155	-0.50497	-0.55526
	0.03725	-0.19271	-0.50716	-0.55809
	0.0373	-0.19387	-0.50935	-0.56093
	0.03735	-0.19503	-0.51153	-0.56377
	0.0374	-0.19649	-0.51482	-0.56519
	0.03745	-0.19765	-0.517	-0.56661
	0.0375	-0.1991	-0.5181	-0.56803
	0.03755	-0.20026	-0.52138	-0.57087
	0.0376	-0.20143	-0.52357	-0.57229
	0.03765	-0.20288	-0.52685	-0.57371
	0.0377	-0.20404	-0.52904	-0.57655
	0.03775	-0.20521	-0.53122	-0.57797
	0.0378	-0.20637	-0.53341	-0.5808
	0.03785	-0.20753	-0.5356	-0.58222
	0.0379	-0.20869	-0.53669	-0.58364
	0.03795	-0.20986	-0.53888	-0.58364
	0.038	-0.21102	-0.54107	-0.58506
	0.03805	-0.21218	-0.54325	-0.5879
	0.0381	-0.21334	-0.54544	-0.58932
	0.03815	-0.2148	-0.54872	-0.59074
	0.0382	-0.21596	-0.55091	-0.59216
	0.03825	-0.21741	-0.55201	-0.59358
	0.0383	-0.21858	-0.55419	-0.59642
	0.03835	-0.21974	-0.55638	-0.59784
	0.0384	-0.22061	-0.55966	-0.60068
	0.03845	-0.22206	-0.56076	-0.6021
	0.0385	-0.22352	-0.56294	-0.60493
	0.03855	-0.22439	-0.56623	-0.60777
	0.0386	-0.22584	-0.56732	-0.61061
	0.03865	-0.227	-0.56951	-0.61345
	0.0387	-0.22817	-0.5717	-0.61487
	0.03875	-0.22933	-0.57279	-0.61771
	0.0388	-0.23049	-0.57498	-0.61771
	0.03885	-0.23165	-0.57607	-0.62055
	0.0389	-0.23311	-0.57826	-0.62197
	0.03895	-0.23427	-0.58044	-0.62481
	0.039	-0.23543	-0.58263	-0.62623
	0.03905	-0.2366	-0.58373	-0.62907
	0.0391	-0.23776	-0.58591	-0.63048
	0.03915	-0.23921	-0.58701	-0.6319
	0.0392	-0.24037	-0.5892	-0.63332
	0.03925	-0.24125	-0.59138	-0.63616
	0.0393	-0.24241	-0.59248	-0.639
	0.03935	-0.24357	-0.59357	-0.64042
	0.0394	-0.24473	-0.59576	-0.64042
	0.03945	-0.24619	-0.59685	-0.64184
	0.0395	-0.24735	-0.59904	-0.64326
	0.03955	-0.24822	-0.60013	-0.64468
	0.0396	-0.24938	-0.60232	-0.6461
	0.03965	-0.25084	-0.60342	-0.64752
	0.0397	-0.25171	-0.6056	-0.64894
	0.03975	-0.25287	-0.6067	-0.65036
	0.0398	-0.25403	-0.60889	-0.6532
	0.03985	-0.2552	-0.61107	-0.6532
	0.0399	-0.25636	-0.61326	-0.65461
	0.03995	-0.25752	-0.61545	-0.65745
	0.04	-0.25868	-0.61763	-0.65745
	0.04005	-0.25985	-0.61873	-0.65887
	0.0401	-0.26101	-0.62092	-0.66029
	0.04015	-0.26217	-0.6231	-0.66029
	0.0402	-0.26304	-0.62529	-0.66171
	0.04025	-0.26421	-0.62748	-0.66455
	0.0403	-0.26537	-0.62857	-0.66597
	0.04035	-0.26653	-0.63076	-0.66739
	0.0404	-0.26769	-0.63185	-0.66881
	0.04045	-0.26886	-0.63404	-0.67023
	0.0405	-0.27002	-0.63514	-0.67165
	0.04055	-0.27118	-0.63623	-0.67449
	0.0406	-0.27234	-0.63732	-0.6759
	0.04065	-0.27322	-0.63951	-0.67733
	0.0407	-0.27438	-0.6417	-0.67874
	0.04075	-0.27554	-0.64279	-0.68158
	0.0408	-0.2767	-0.64498	-0.683
	0.04085	-0.27816	-0.64717	-0.68442
	0.0409	-0.27903	-0.64826	-0.68584
	0.04095	-0.28019	-0.65045	-0.68726
	0.041	-0.28135	-0.65264	-0.6901
	0.04105	-0.28252	-0.65373	-0.69152
	0.0411	-0.28368	-0.65592	-0.69294
	0.04115	-0.28455	-0.65701	-0.69436
	0.0412	-0.28571	-0.6592	-0.69578
	0.04125	-0.28688	-0.66139	-0.69862
	0.0413	-0.28775	-0.66248	-0.70003
	0.04135	-0.28891	-0.66358	-0.70146
	0.0414	-0.28978	-0.66467	-0.70287
	0.04145	-0.29095	-0.66576	-0.70571
	0.0415	-0.29211	-0.66686	-0.70713
	0.04155	-0.29327	-0.66904	-0.70997
	0.0416	-0.29443	-0.67014	-0.71139
	0.04165	-0.29531	-0.67233	-0.71281
	0.0417	-0.29647	-0.67342	-0.71423
	0.04175	-0.29763	-0.67451	-0.71565
	0.0418	-0.29879	-0.6767	-0.71707
	0.04185	-0.29966	-0.6778	-0.71849
	0.0419	-0.30083	-0.67998	-0.71991
	0.04195	-0.30199	-0.68108	-0.72133
	0.042	-0.30286	-0.68217	-0.72133
	0.04205	-0.30402	-0.68326	-0.72417
	0.0421	-0.30519	-0.68436	-0.72559
	0.04215	-0.30606	-0.68654	-0.727
	0.0422	-0.30722	-0.68764	-0.727
	0.04225	-0.30809	-0.68873	-0.72843
	0.0423	-0.30926	-0.69092	-0.72843
	0.04235	-0.31042	-0.69311	-0.73126
	0.0424	-0.31129	-0.6942	-0.73268
	0.04245	-0.31245	-0.6953	-0.7341
	0.0425	-0.31333	-0.69639	-0.73552
	0.04255	-0.31449	-0.69748	-0.73694
	0.0426	-0.31536	-0.69967	-0.73836
	0.04265	-0.31652	-0.70186	-0.73978
	0.0427	-0.31739	-0.70295	-0.7412
	0.04275	-0.31827	-0.70405	-0.74262
	0.0428	-0.31943	-0.70514	-0.74404
	0.04285	-0.3203	-0.70623	-0.74688
	0.0429	-0.32146	-0.70842	-0.7483
	0.04295	-0.32263	-0.70952	-0.7483
	0.043	-0.32379	-0.70952	-0.74972
	0.04305	-0.32466	-0.7117	-0.74972
	0.0431	-0.32553	-0.7128	-0.75113
	0.04315	-0.3264	-0.71499	-0.75113
	0.0432	-0.32757	-0.71608	-0.75113
	0.04325	-0.32873	-0.71717	-0.75255
	0.0433	-0.3296	-0.71936	-0.75397
	0.04335	-0.33047	-0.71936	-0.75539
	0.0434	-0.33134	-0.72155	-0.75539
	0.04345	-0.33251	-0.72373	-0.75681
	0.0435	-0.33338	-0.72483	-0.75823
	0.04355	-0.33454	-0.72592	-0.75965
	0.0436	-0.33541	-0.72702	-0.75965
	0.04365	-0.33629	-0.72811	-0.76107
	0.0437	-0.33716	-0.7303	-0.76107
	0.04375	-0.33832	-0.73139	-0.76249
	0.0438	-0.33948	-0.73249	-0.76391
	0.04385	-0.34035	-0.73358	-0.76533
	0.0439	-0.34123	-0.73577	-0.76533
	0.04395	-0.34239	-0.73577	-0.76675
	0.044	-0.34326	-0.73796	-0.76817
	0.04405	-0.34442	-0.73905	-0.76817
	0.0441	-0.3453	-0.74124	-0.76817
	0.04415	-0.34646	-0.74233	-0.76817
	0.0442	-0.34762	-0.74342	-0.76959
	0.04425	-0.34849	-0.74452	-0.76959
	0.0443	-0.34936	-0.74561	-0.77101
	0.04435	-0.35024	-0.74671	-0.77243
	0.0444	-0.35111	-0.7478	-0.77385
	0.04445	-0.35227	-0.74999	-0.77527
	0.0445	-0.35343	-0.75108	-0.77668
	0.04455	-0.35431	-0.75218	-0.7781
	0.0446	-0.35547	-0.75327	-0.77952
	0.04465	-0.35634	-0.75436	-0.78236
	0.0447	-0.35721	-0.75655	-0.78378
	0.04475	-0.35808	-0.75764	-0.7852
	0.0448	-0.35925	-0.75983	-0.78662
	0.04485	-0.36041	-0.76092	-0.78804
	0.0449	-0.36128	-0.76202	-0.78946
	0.04495	-0.36215	-0.76311	-0.79088
	0.045	-0.36303	-0.76421	-0.7923
	0.04505	-0.3639	-0.76421	-0.79372
	0.0451	-0.36506	-0.7653	-0.79372
	0.04515	-0.36593	-0.7653	-0.79514
	0.0452	-0.36709	-0.7653	-0.79656
	0.04525	-0.36797	-0.7653	-0.79798
	0.0453	-0.36913	-0.7653	-0.7994
	0.04535	-0.37	-0.76639	-0.80081
	0.0454	-0.37087	-0.76749	-0.80223
	0.04545	-0.37174	-0.76749	-0.80507
	0.0455	-0.37262	-0.76858	-0.80649
	0.04555	-0.37378	-0.76968	-0.80649
	0.0456	-0.37465	-0.76968	-0.80933
	0.04565	-0.37552	-0.77077	-0.81075
	0.0457	-0.37669	-0.77077	-0.81217
	0.04575	-0.37756	-0.77186	-0.81359
	0.0458	-0.37872	-0.77296	-0.81359
	0.04585	-0.37959	-0.77296	-0.81501
	0.0459	-0.38046	-0.77405	-0.81643
	0.04595	-0.38134	-0.77515	-0.81785
	0.046	-0.38221	-0.77624	-0.81785
	0.04605	-0.38308	-0.77733	-0.81927
	0.0461	-0.38424	-0.77843	-0.82069
	0.04615	-0.3854	-0.77952	-0.82069
	0.0462	-0.38628	-0.78061	-0.82211
	0.04625	-0.38715	-0.78171	-0.82353
	0.0463	-0.38802	-0.7828	-0.82494
	0.04635	-0.38889	-0.7839	-0.82494
	0.0464	-0.38976	-0.78499	-0.82637
	0.04645	-0.39093	-0.78608	-0.82778
	0.0465	-0.3918	-0.78718	-0.8292
	0.04655	-0.39296	-0.78827	-0.8292
	0.0466	-0.39383	-0.78937	-0.83062
	0.04665	-0.39471	-0.79046	-0.83062
	0.0467	-0.39558	-0.79155	-0.83204
	0.04675	-0.39645	-0.79265	-0.83204
	0.0468	-0.39732	-0.79374	-0.83346
	0.04685	-0.39848	-0.79374	-0.83488
	0.0469	-0.39936	-0.79483	-0.83488
	0.04695	-0.40023	-0.79593	-0.83488
	0.047	-0.4011	-0.79702	-0.83488
	0.04705	-0.40197	-0.79811	-0.8363
	0.0471	-0.40313	-0.8003	-0.8363
	0.04715	-0.40372	-0.8014	-0.8363
	0.0472	-0.40459	-0.80249	-0.8363
	0.04725	-0.40546	-0.80358	-0.8363
	0.0473	-0.40604	-0.80468	-0.83772
	0.04735	-0.40691	-0.80468	-0.83772
	0.0474	-0.40778	-0.80577	-0.83914
	0.04745	-0.40866	-0.80687	-0.84056
	0.0475	-0.40953	-0.80796	-0.84056
	0.04755	-0.4104	-0.80905	-0.83914
	0.0476	-0.41098	-0.80905	-0.84056
	0.04765	-0.41185	-0.81124	-0.84056
	0.0477	-0.41273	-0.81124	-0.84056
	0.04775	-0.4136	-0.81234	-0.84198
	0.0478	-0.41447	-0.81343	-0.8434
	0.04785	-0.41534	-0.81452	-0.8434
	0.0479	-0.4165	-0.81562	-0.84482
	0.04795	-0.41708	-0.81671	-0.84482
	0.048	-0.41796	-0.8178	-0.84482
	0.04805	-0.41883	-0.8189	-0.84624
	0.0481	-0.4197	-0.8189	-0.84624
	0.04815	-0.42057	-0.81999	-0.84766
	0.0482	-0.42144	-0.82109	-0.84766
	0.04825	-0.42232	-0.82218	-0.84907
	0.0483	-0.42319	-0.82218	-0.8505
	0.04835	-0.42435	-0.82327	-0.85191
	0.0484	-0.42522	-0.82327	-0.85333
	0.04845	-0.4258	-0.82437	-0.85333
	0.0485	-0.42668	-0.82546	-0.85333
	0.04855	-0.42784	-0.82546	-0.85475
	0.0486	-0.42871	-0.82655	-0.85475
	0.04865	-0.42958	-0.82765	-0.85475
	0.0487	-0.43045	-0.82765	-0.85617
	0.04875	-0.43133	-0.82874	-0.85617
	0.0488	-0.4322	-0.82984	-0.85759
	0.04885	-0.43307	-0.83202	-0.85901
	0.0489	-0.43394	-0.83312	-0.86043
	0.04895	-0.43481	-0.83312	-0.86043
	0.049	-0.43569	-0.83421	-0.86185
	0.04905	-0.43656	-0.83421	-0.86327
	0.0491	-0.43743	-0.8353	-0.86327
	0.04915	-0.4383	-0.8364	-0.86469
	0.0492	-0.43917	-0.83749	-0.86469
	0.04925	-0.44005	-0.83859	-0.86469
	0.0493	-0.44092	-0.83968	-0.86611
	0.04935	-0.44179	-0.84077	-0.86753
	0.0494	-0.44266	-0.84187	-0.86753
	0.04945	-0.44353	-0.84296	-0.86753
	0.0495	-0.44441	-0.84406	-0.86753
	0.04955	-0.44528	-0.84515	-0.86895
	0.0496	-0.44615	-0.84624	-0.86895
	0.04965	-0.44702	-0.84624	-0.87037
	0.0497	-0.44789	-0.84734	-0.87037
	0.04975	-0.44876	-0.84734	-0.87037
	0.0498	-0.44935	-0.84843	-0.86895
	0.04985	-0.45022	-0.84953	-0.86895
	0.0499	-0.4508	-0.85062	-0.87037
	0.04995	-0.45167	-0.85171	-0.87037
	0.05	-0.45254	-0.85281	-0.87037
	0.05005	-0.45342	-0.8539	-0.87179
	0.0501	-0.454	-0.85499	-0.8732
	0.05015	-0.45487	-0.85609	-0.87463
	0.0502	-0.45574	-0.85718	-0.87463
	0.05025	-0.45661	-0.85828	-0.87463
	0.0503	-0.45777	-0.85937	-0.87604
	0.05035	-0.45836	-0.86046	-0.87604
	0.0504	-0.45923	-0.86156	-0.87604
	0.05045	-0.4601	-0.86265	-0.87746
	0.0505	-0.46097	-0.86265	-0.87888
	0.05055	-0.46184	-0.86374	-0.8803
	0.0506	-0.46272	-0.86484	-0.8803
	0.05065	-0.46359	-0.86484	-0.88172
	0.0507	-0.46446	-0.86593	-0.88172
	0.05075	-0.46533	-0.86593	-0.8803
	0.0508	-0.4662	-0.86703	-0.88172
	0.05085	-0.46708	-0.86812	-0.88314
	0.0509	-0.46795	-0.86812	-0.88314
	0.05095	-0.46882	-0.86921	-0.88314
	0.051	-0.46969	-0.87031	-0.88456
	0.05105	-0.47056	-0.8714	-0.88456
	0.0511	-0.47114	-0.87249	-0.88456
	0.05115	-0.47173	-0.87359	-0.88314
	0.0512	-0.4726	-0.87359	-0.88456
	0.05125	-0.47347	-0.87359	-0.88598
	0.0513	-0.47434	-0.87359	-0.88598
	0.05135	-0.47521	-0.87359	-0.88598
	0.0514	-0.4758	-0.87359	-0.8874
	0.05145	-0.47667	-0.87359	-0.88882
	0.0515	-0.47754	-0.87359	-0.88882
	0.05155	-0.47841	-0.87249	-0.88882
	0.0516	-0.47928	-0.87359	-0.89024
	0.05165	-0.48015	-0.87249	-0.89024
	0.0517	-0.48103	-0.87359	-0.89166
	0.05175	-0.48161	-0.87359	-0.89166
	0.0518	-0.48219	-0.87359	-0.89166
	0.05185	-0.48306	-0.87249	-0.89166
	0.0519	-0.48393	-0.87249	-0.8945
	0.05195	-0.4848	-0.87249	-0.8945
	0.052	-0.48568	-0.87249	-0.89592
	0.05205	-0.48626	-0.87359	-0.89592
	0.0521	-0.48713	-0.87359	-0.89733
	0.05215	-0.488	-0.87359	-0.89733
	0.0522	-0.48859	-0.87468	-0.89733
	0.05225	-0.48946	-0.87359	-0.89876
	0.0523	-0.49033	-0.87359	-0.89733
	0.05235	-0.4912	-0.87468	-0.89876
	0.0524	-0.49207	-0.87468	-0.90017
	0.05245	-0.49294	-0.87468	-0.90017
	0.0525	-0.49352	-0.87578	-0.90017
	0.05255	-0.4944	-0.87578	-0.90017
	0.0526	-0.49527	-0.87687	-0.90017
	0.05265	-0.49614	-0.87578	-0.90159
	0.0527	-0.49672	-0.87687	-0.90159
	0.05275	-0.49789	-0.87687	-0.90159
	0.0528	-0.49847	-0.87687	-0.90159
	0.05285	-0.49934	-0.87796	-0.90159
	0.0529	-0.49992	-0.87796	-0.90017
	0.05295	-0.5005	-0.87796	-0.90159
	0.053	-0.50137	-0.87906	-0.90159
	0.05305	-0.50224	-0.87906	-0.90159
	0.0531	-0.50311	-0.87906	-0.90301
	0.05315	-0.50399	-0.88015	-0.90159
	0.0532	-0.50457	-0.88125	-0.90301
	0.05325	-0.50544	-0.88125	-0.90301
	0.0533	-0.50631	-0.88234	-0.90301
	0.05335	-0.5069	-0.88234	-0.90301
	0.0534	-0.50748	-0.88234	-0.90301
	0.05345	-0.50835	-0.88343	-0.90443
	0.0535	-0.50893	-0.88343	-0.90443
	0.05355	-0.5098	-0.88343	-0.90585
	0.0536	-0.51067	-0.88453	-0.90585
	0.05365	-0.51125	-0.88453	-0.90585
	0.0537	-0.51241	-0.88562	-0.90585
	0.05375	-0.513	-0.88562	-0.90585
	0.0538	-0.51387	-0.88672	-0.90585
	0.05385	-0.51445	-0.88672	-0.90727
	0.0539	-0.51532	-0.88781	-0.90727
	0.05395	-0.5159	-0.88781	-0.90869
	0.054	-0.51678	-0.88781	-0.91011
	0.05405	-0.51765	-0.8889	-0.91011
	0.0541	-0.51852	-0.8889	-0.91153
	0.05415	-0.51939	-0.89	-0.91295
	0.0542	-0.51997	-0.89109	-0.91295
	0.05425	-0.52055	-0.89109	-0.91295
	0.0543	-0.52142	-0.89109	-0.91295
	0.05435	-0.5223	-0.89218	-0.91295
	0.0544	-0.52346	-0.89328	-0.91295
	0.05445	-0.52404	-0.89328	-0.91295
	0.0545	-0.52462	-0.89328	-0.91437
	0.05455	-0.5252	-0.89328	-0.91437
	0.0546	-0.52579	-0.89328	-0.91579
	0.05465	-0.52666	-0.89328	-0.91579
	0.0547	-0.52782	-0.89328	-0.91579
	0.05475	-0.5284	-0.89328	-0.91721
	0.0548	-0.52927	-0.89328	-0.91721
	0.05485	-0.52985	-0.89437	-0.91721
	0.0549	-0.53044	-0.89437	-0.91721
	0.05495	-0.53131	-0.89437	-0.91863
	0.055	-0.53189	-0.89437	-0.91863
	0.05505	-0.53305	-0.89437	-0.91721
	0.0551	-0.53392	-0.89547	-0.91721
	0.05515	-0.5345	-0.89547	-0.91721
	0.0552	-0.53509	-0.89437	-0.91721
	0.05525	-0.53567	-0.89547	-0.91579
	0.0553	-0.53654	-0.89656	-0.91579
	0.05535	-0.53712	-0.89656	-0.91721
	0.0554	-0.5377	-0.89656	-0.91721
	0.05545	-0.53858	-0.89765	-0.91721
	0.0555	-0.53974	-0.89765	-0.91721
	0.05555	-0.54032	-0.89765	-0.91721
	0.0556	-0.54119	-0.89765	-0.91863
	0.05565	-0.54177	-0.89765	-0.91863
	0.0557	-0.54235	-0.89875	-0.91863
	0.05575	-0.54322	-0.89984	-0.91863
	0.0558	-0.5438	-0.89984	-0.92005
	0.05585	-0.54439	-0.89984	-0.92005
	0.0559	-0.54526	-0.89984	-0.92005
	0.05595	-0.54584	-0.89984	-0.92005
	0.056	-0.54642	-0.90093	-0.92005
	0.05605	-0.5473	-0.90093	-0.91863
	0.0561	-0.54788	-0.90093	-0.91863
	0.05615	-0.54875	-0.90093	-0.91863
	0.0562	-0.54933	-0.90203	-0.91863
	0.05625	-0.54991	-0.90203	-0.91863
	0.0563	-0.55078	-0.90203	-0.91863
	0.05635	-0.55165	-0.90203	-0.91863
	0.0564	-0.55252	-0.90312	-0.92005
	0.05645	-0.5534	-0.90312	-0.92005
	0.0565	-0.55398	-0.90422	-0.92005
	0.05655	-0.55456	-0.90531	-0.91863
	0.0566	-0.55543	-0.9064	-0.91863
	0.05665	-0.55601	-0.90531	-0.91863
	0.0567	-0.5566	-0.9064	-0.92005
	0.05675	-0.55747	-0.9064	-0.92005
	0.0568	-0.55834	-0.9064	-0.92147
	0.05685	-0.55892	-0.9075	-0.92147
	0.0569	-0.5595	-0.90859	-0.92147
	0.05695	-0.56037	-0.90859	-0.92289
	0.057	-0.56095	-0.90859	-0.92289
	0.05705	-0.56153	-0.90968	-0.92289
	0.0571	-0.5624	-0.90968	-0.92289
	0.05715	-0.56299	-0.91078	-0.9243
	0.0572	-0.56415	-0.91078	-0.9243
	0.05725	-0.56473	-0.91078	-0.9243
	0.0573	-0.56531	-0.91078	-0.9243
	0.05735	-0.5659	-0.91078	-0.9243
	0.0574	-0.56677	-0.90968	-0.9243
	0.05745	-0.56735	-0.90859	-0.92572
	0.0575	-0.56793	-0.90859	-0.92572
	0.05755	-0.5688	-0.90859	-0.92714
	0.0576	-0.56938	-0.9075	-0.92714
	0.05765	-0.57025	-0.9064	-0.92714
	0.0577	-0.57083	-0.9064	-0.92714
	0.05775	-0.57171	-0.90531	-0.92714
	0.0578	-0.57258	-0.90422	-0.92856
	0.05785	-0.57316	-0.90422	-0.92856
	0.0579	-0.57403	-0.90422	-0.92856
	0.05795	-0.57461	-0.90422	-0.92998
	0.058	-0.57549	-0.90422	-0.9314
	0.05805	-0.57607	-0.90531	-0.9314
	0.0581	-0.57665	-0.90531	-0.9314
	0.05815	-0.57723	-0.90531	-0.9314
	0.0582	-0.5781	-0.90531	-0.93424
	0.05825	-0.57868	-0.90531	-0.93424
	0.0583	-0.57956	-0.9064	-0.93424
	0.05835	-0.58014	-0.9064	-0.93566
	0.0584	-0.58101	-0.9075	-0.93566
	0.05845	-0.58188	-0.9075	-0.93566
	0.0585	-0.58246	-0.9075	-0.93708
	0.05855	-0.58333	-0.90859	-0.93708
	0.0586	-0.58391	-0.90859	-0.93708
	0.05865	-0.5845	-0.90859	-0.93708
	0.0587	-0.58508	-0.90859	-0.93708
	0.05875	-0.58595	-0.90859	-0.93708
	0.0588	-0.58682	-0.90859	-0.93708
	0.05885	-0.5874	-0.90968	-0.93708
	0.0589	-0.58799	-0.91078	-0.93708
	0.05895	-0.58857	-0.91078	-0.93708
	0.059	-0.58944	-0.91078	-0.93708
	0.05905	-0.59002	-0.91187	-0.93566
	0.0591	-0.59089	-0.91187	-0.93708
	0.05915	-0.59147	-0.91297	-0.93708
	0.0592	-0.59234	-0.91297	-0.9385
	0.05925	-0.59292	-0.91297	-0.9385
	0.0593	-0.5935	-0.91406	-0.93992
	0.05935	-0.59438	-0.91406	-0.93992
	0.0594	-0.59496	-0.91406	-0.94134
	0.05945	-0.59583	-0.91406	-0.93992
	0.0595	-0.59641	-0.91406	-0.93992
	0.05955	-0.59729	-0.91406	-0.94134
	0.0596	-0.59787	-0.91297	-0.94276
	0.05965	-0.59845	-0.91406	-0.94134
	0.0597	-0.59903	-0.91297	-0.94276
	0.05975	-0.59961	-0.91187	-0.94276
	0.0598	-0.60048	-0.91187	-0.94276
	0.05985	-0.60135	-0.91187	-0.94276
	0.0599	-0.60193	-0.91187	-0.94418
	0.05995	-0.60251	-0.91187	-0.94418
	0.06	-0.60339	-0.91187	-0.9456
	0.06005	-0.60397	-0.91187	-0.94702
	0.0601	-0.60455	-0.91187	-0.94702
	0.06015	-0.60542	-0.91187	-0.94702
	0.0602	-0.606	-0.91297	-0.94702
	0.06025	-0.60659	-0.91297	-0.94702
	0.0603	-0.60746	-0.91297	-0.94843
	0.06035	-0.60775	-0.91297	-0.94985
	0.0604	-0.60862	-0.91406	-0.94985
	0.06045	-0.6092	-0.91406	-0.94985
	0.0605	-0.60978	-0.91515	-0.95127
	0.06055	-0.61065	-0.91515	-0.95127
	0.0606	-0.61152	-0.91625	-0.95269
	0.06065	-0.6124	-0.91625	-0.95269
	0.0607	-0.61298	-0.91625	-0.95269
	0.06075	-0.61327	-0.91734	-0.95269
	0.0608	-0.61385	-0.91734	-0.95269
	0.06085	-0.61443	-0.91844	-0.95269
	0.0609	-0.6153	-0.91844	-0.95269
	0.06095	-0.61618	-0.91844	-0.95411
	0.061	-0.61676	-0.91844	-0.95411
	0.06105	-0.61734	-0.91953	-0.95553
	0.0611	-0.61792	-0.91953	-0.95553
	0.06115	-0.6185	-0.92062	-0.95695
	0.0612	-0.61937	-0.92062	-0.95695
	0.06125	-0.62024	-0.92062	-0.95695
	0.0613	-0.62082	-0.92172	-0.95837
	0.06135	-0.6217	-0.92281	-0.95837
	0.0614	-0.62228	-0.92281	-0.95979
	0.06145	-0.62315	-0.92281	-0.95979
	0.0615	-0.62373	-0.92391	-0.95979
	0.06155	-0.62431	-0.92391	-0.95979
	0.0616	-0.6249	-0.92391	-0.96121
	0.06165	-0.62577	-0.92391	-0.96263
	0.0617	-0.62635	-0.92391	-0.96263
	0.06175	-0.62693	-0.925	-0.96263
	0.0618	-0.62751	-0.925	-0.96263
	0.06185	-0.62809	-0.92609	-0.96405
	0.0619	-0.62896	-0.92719	-0.96405
	0.06195	-0.62955	-0.92719	-0.96547
	0.062	-0.63013	-0.92719	-0.96689
	0.06205	-0.63071	-0.92828	-0.96689
	0.0621	-0.63129	-0.92937	-0.96831
	0.06215	-0.63216	-0.92937	-0.97115
	0.0622	-0.63274	-0.92937	-0.97115
	0.06225	-0.63332	-0.93047	-0.97257
	0.0623	-0.6339	-0.93047	-0.97257
	0.06235	-0.63478	-0.93156	-0.97398
	0.0624	-0.63536	-0.93156	-0.97398
	0.06245	-0.63594	-0.93156	-0.97398
	0.0625	-0.63652	-0.93156	-0.97398
	0.06255	-0.6374	-0.93266	-0.97398
	0.0626	-0.63798	-0.93266	-0.9754
	0.06265	-0.63856	-0.93266	-0.9754
	0.0627	-0.63914	-0.93375	-0.9754
	0.06275	-0.64001	-0.93484	-0.9754
	0.0628	-0.6403	-0.93484	-0.97682
	0.06285	-0.64088	-0.93484	-0.97682
	0.0629	-0.64146	-0.93594	-0.97682
	0.06295	-0.64233	-0.93594	-0.97824
	0.063	-0.64291	-0.93703	-0.97824
	0.06305	-0.6435	-0.93703	-0.97824
	0.0631	-0.64408	-0.93703	-0.97966
	0.06315	-0.64466	-0.93703	-0.97966
	0.0632	-0.64553	-0.93812	-0.97966
	0.06325	-0.64611	-0.93922	-0.97966
	0.0633	-0.6467	-0.93922	-0.98108
	0.06335	-0.64728	-0.93922	-0.98108
	0.0634	-0.64786	-0.94031	-0.98108
	0.06345	-0.64844	-0.94141	-0.98108
	0.0635	-0.64902	-0.9425	-0.98108
	0.06355	-0.6496	-0.9425	-0.98108
	0.0636	-0.65018	-0.9425	-0.98108
	0.06365	-0.65076	-0.94359	-0.98108
	0.0637	-0.65134	-0.94359	-0.98108
	0.06375	-0.65221	-0.94359	-0.9825
	0.0638	-0.6528	-0.94359	-0.98108
	0.06385	-0.65338	-0.94359	-0.98108
	0.0639	-0.65425	-0.94359	-0.9825
	0.06395	-0.65483	-0.94469	-0.9825
	0.064	-0.65541	-0.94469	-0.98108
	0.06405	-0.656	-0.94578	-0.98108
	0.0641	-0.65658	-0.94578	-0.9825
	0.06415	-0.65716	-0.94578	-0.9825
	0.0642	-0.65774	-0.94687	-0.9825
	0.06425	-0.65832	-0.94687	-0.9825
	0.0643	-0.65919	-0.94687	-0.9825
	0.06435	-0.65977	-0.94797	-0.9825
	0.0644	-0.66035	-0.94797	-0.9825
	0.06445	-0.66064	-0.94797	-0.9825
	0.0645	-0.66122	-0.94906	-0.9825
	0.06455	-0.6621	-0.94906	-0.9825
	0.0646	-0.66268	-0.94906	-0.98108
	0.06465	-0.66297	-0.94906	-0.9825
	0.0647	-0.66355	-0.95016	-0.9825
	0.06475	-0.66442	-0.95125	-0.9825
	0.0648	-0.66471	-0.95125	-0.9825
	0.06485	-0.6653	-0.95125	-0.9825
	0.0649	-0.66617	-0.95125	-0.9825
	0.06495	-0.66704	-0.95234	-0.9825
	0.065	-0.66733	-0.95344	-0.9825
	0.06505	-0.66791	-0.95344	-0.9825
	0.0651	-0.66849	-0.95344	-0.9825
	0.06515	-0.66907	-0.95453	-0.9825
	0.0652	-0.66965	-0.95563	-0.98392
	0.06525	-0.67023	-0.95563	-0.98392
	0.0653	-0.67111	-0.95563	-0.98392
	0.06535	-0.67169	-0.95672	-0.98392
	0.0654	-0.67227	-0.95672	-0.98392
	0.06545	-0.67285	-0.95781	-0.98392
	0.0655	-0.67343	-0.95781	-0.98392
	0.06555	-0.67372	-0.95781	-0.98392
	0.0656	-0.6743	-0.95891	-0.98392
	0.06565	-0.67518	-0.95891	-0.98392
	0.0657	-0.67576	-0.96	-0.98392
	0.06575	-0.67634	-0.96	-0.98392
	0.0658	-0.67721	-0.96109	-0.98392
	0.06585	-0.67779	-0.96219	-0.98392
	0.0659	-0.67808	-0.96219	-0.98392
	0.06595	-0.67896	-0.96219	-0.9825
	0.066	-0.67925	-0.96219	-0.98392
	0.06605	-0.67983	-0.96328	-0.98392
	0.0661	-0.6807	-0.96328	-0.98392
	0.06615	-0.68128	-0.96438	-0.98392
	0.0662	-0.68186	-0.96438	-0.98534
	0.06625	-0.68244	-0.96547	-0.98534
	0.0663	-0.68302	-0.96547	-0.98676
	0.06635	-0.6839	-0.96547	-0.98818
	0.0664	-0.68448	-0.96656	-0.98818
	0.06645	-0.68477	-0.96656	-0.98818
	0.0665	-0.68535	-0.96656	-0.98818
	0.06655	-0.68593	-0.96766	-0.98818
	0.0666	-0.6868	-0.96766	-0.98818
	0.06665	-0.6871	-0.96766	-0.9896
	0.0667	-0.68768	-0.96875	-0.9896
	0.06675	-0.68826	-0.96875	-0.9896
	0.0668	-0.68884	-0.96985	-0.9896
	0.06685	-0.68971	-0.96985	-0.99102
	0.0669	-0.69	-0.96985	-0.99102
	0.06695	-0.69058	-0.97094	-0.99102
	0.067	-0.69116	-0.97203	-0.99102
	0.06705	-0.69174	-0.97203	-0.9896
	0.0671	-0.69232	-0.97313	-0.99102
	0.06715	-0.6929	-0.97313	-0.99244
	0.0672	-0.69349	-0.97313	-0.99244
	0.06725	-0.69436	-0.97313	-0.99244
	0.0673	-0.69465	-0.97422	-0.99244
	0.06735	-0.69523	-0.97531	-0.99244
	0.0674	-0.69552	-0.97531	-0.99244
	0.06745	-0.6961	-0.97531	-0.99244
	0.0675	-0.69669	-0.97531	-0.99244
	0.06755	-0.69727	-0.97641	-0.99244
	0.0676	-0.69785	-0.97531	-0.99244
	0.06765	-0.69872	-0.97531	-0.99244
	0.0677	-0.6993	-0.97641	-0.99244
	0.06775	-0.69988	-0.97641	-0.99244
	0.0678	-0.70017	-0.97531	-0.99102
	0.06785	-0.70075	-0.97641	-0.99102
	0.0679	-0.70162	-0.97641	-0.99102
	0.06795	-0.7022	-0.97531	-0.99102
	0.068	-0.7025	-0.97531	-0.99102
	0.06805	-0.70308	-0.97531	-0.9896
	0.0681	-0.70366	-0.97531	-0.99102
	0.06815	-0.70424	-0.97641	-0.99102
	0.0682	-0.70482	-0.97641	-0.99102
	0.06825	-0.70511	-0.97531	-0.99102
	0.0683	-0.7054	-0.97531	-0.99102
	0.06835	-0.70628	-0.97531	-0.99244
	0.0684	-0.70686	-0.97531	-0.99244
	0.06845	-0.70715	-0.97641	-0.99244
	0.0685	-0.70773	-0.97641	-0.99244
	0.06855	-0.70831	-0.9775	-0.99244
	0.0686	-0.70889	-0.9775	-0.99244
	0.06865	-0.70976	-0.9775	-0.99244
	0.0687	-0.71005	-0.9775	-0.99386
	0.06875	-0.71063	-0.9775	-0.99528
	0.0688	-0.71121	-0.9775	-0.99528
	0.06885	-0.7118	-0.9775	-0.99528
	0.0689	-0.71238	-0.97641	-0.99528
	0.06895	-0.71296	-0.9775	-0.99528
	0.069	-0.71325	-0.97641	-0.99528
	0.06905	-0.71383	-0.97641	-0.99528
	0.0691	-0.71441	-0.97531	-0.99528
	0.06915	-0.71529	-0.97422	-0.99528
	0.0692	-0.71558	-0.97422	-0.99528
	0.06925	-0.71616	-0.97313	-0.99528
	0.0693	-0.71645	-0.97203	-0.9967
	0.06935	-0.71674	-0.97094	-0.9967
	0.0694	-0.71732	-0.97094	-0.9967
	0.06945	-0.7179	-0.96985	-0.99811
	0.0695	-0.71819	-0.96985	-0.99953
	0.06955	-0.71877	-0.96985	-0.99953
	0.0696	-0.71906	-0.96985	-1.00095
	0.06965	-0.71993	-0.96875	-1.00095
	0.0697	-0.72023	-0.96875	-1.00095
	0.06975	-0.72052	-0.96875	-1.00095
	0.0698	-0.7211	-0.96875	-1.00237
	0.06985	-0.72139	-0.96766	-1.00237
	0.0699	-0.72197	-0.96766	-1.00237
	0.06995	-0.72255	-0.96766	-1.00237
	0.07	-0.72284	-0.96766	-1.00095
	0.07005	-0.72313	-0.96875	-1.00237
	0.0701	-0.72371	-0.96766	-1.00237
	0.07015	-0.724	-0.96766	-1.00237
	0.0702	-0.72459	-0.96766	-1.00379
	0.07025	-0.72517	-0.96766	-1.00379
	0.0703	-0.72546	-0.96875	-1.00379
	0.07035	-0.72604	-0.96875	-1.00379
	0.0704	-0.72662	-0.96766	-1.00379
	0.07045	-0.72691	-0.96766	-1.00379
	0.0705	-0.72778	-0.96875	-1.00379
	0.07055	-0.72807	-0.96875	-1.00379
	0.0706	-0.72866	-0.96766	-1.00379
	0.07065	-0.72895	-0.96656	-1.00379
	0.0707	-0.72953	-0.96656	-1.00521
	0.07075	-0.73011	-0.96547	-1.00521
	0.0708	-0.73069	-0.96438	-1.00521
	0.07085	-0.73127	-0.96109	-1.00521
	0.0709	-0.73156	-0.95781	-1.00521
	0.07095	-0.73214	-0.95344	-1.00521
	0.071	-0.73272	-0.95016	-1.00663
	0.07105	-0.7333	-0.94687	-1.00663
	0.0711	-0.7336	-0.94359	-1.00663
	0.07115	-0.73418	-0.94031	-1.00663
	0.0712	-0.73447	-0.93922	-1.00663
	0.07125	-0.73505	-0.93812	-1.00663
	0.0713	-0.73563	-0.93594	-1.00663
	0.07135	-0.73621	-0.93484	-1.00663
	0.0714	-0.7365	-0.93375	-1.00663
	0.07145	-0.73738	-0.93375	-1.00521
	0.0715	-0.73796	-0.93375	-1.00521
	0.07155	-0.73825	-0.93375	-1.00379
	0.0716	-0.73854	-0.93375	-1.00379
	0.07165	-0.73941	-0.93375	-1.00379
	0.0717	-0.73999	-0.93266	-1.00521
	0.07175	-0.74057	-0.93266	-1.00521
	0.0718	-0.74086	-0.93266	-1.00521
	0.07185	-0.74144	-0.93156	-1.00521
	0.0719	-0.74202	-0.93156	-1.00521
	0.07195	-0.74231	-0.93047	-1.00521
	0.072	-0.7426	-0.93156	-1.00521
	0.07205	-0.74319	-0.93047	-1.00521
	0.0721	-0.74377	-0.93156	-1.00521
	0.07215	-0.74435	-0.93047	-1.00521
	0.0722	-0.74493	-0.93047	-1.00521
	0.07225	-0.74551	-0.93156	-1.00521
	0.0723	-0.7458	-0.93047	-1.00379
	0.07235	-0.7461	-0.93156	-1.00237
	0.0724	-0.74668	-0.93047	-1.00237
	0.07245	-0.74726	-0.93047	-1.00095
	0.0725	-0.74784	-0.93047	-1.00095
	0.07255	-0.74842	-0.93047	-1.00095
	0.0726	-0.749	-0.93047	-1.00095
	0.07265	-0.74958	-0.93047	-0.99953
	0.0727	-0.74987	-0.92937	-0.99811
	0.07275	-0.75045	-0.92937	-0.9967
	0.0728	-0.75103	-0.92828	-0.9967
	0.07285	-0.75161	-0.92828	-0.9967
	0.0729	-0.7519	-0.92719	-0.99528
	0.07295	-0.75278	-0.92719	-0.99528
	0.073	-0.75336	-0.92719	-0.99386
	0.07305	-0.75365	-0.92719	-0.99386
	0.0731	-0.75423	-0.92719	-0.99386
	0.07315	-0.75481	-0.92719	-0.99528
	0.0732	-0.7551	-0.92719	-0.99528
	0.07325	-0.75598	-0.92719	-0.99528
	0.0733	-0.75627	-0.92719	-0.99528
	0.07335	-0.75685	-0.92719	-0.99386
	0.0734	-0.75714	-0.92719	-0.99386
	0.07345	-0.75772	-0.92719	-0.99244
	0.0735	-0.75859	-0.92719	-0.99244
	0.07355	-0.75917	-0.92828	-0.99386
	0.0736	-0.75946	-0.92828	-0.99244
	0.07365	-0.75975	-0.92828	-0.99244
	0.0737	-0.76033	-0.92828	-0.99244
	0.07375	-0.76091	-0.92937	-0.99244
	0.0738	-0.7615	-0.92937	-0.99244
	0.07385	-0.76208	-0.93047	-0.99244
	0.0739	-0.76266	-0.93047	-0.99386
	0.07395	-0.76295	-0.93047	-0.99386
	0.074	-0.76382	-0.93156	-0.99386
	0.07405	-0.7644	-0.93266	-0.99386
	0.0741	-0.76499	-0.93266	-0.99386
	0.07415	-0.76557	-0.93375	-0.99386
	0.0742	-0.76586	-0.93375	-0.99386
	0.07425	-0.76644	-0.93375	-0.99386
	0.0743	-0.76702	-0.93484	-0.99386
	0.07435	-0.7676	-0.93484	-0.99244
	0.0744	-0.76789	-0.93594	-0.99386
	0.07445	-0.76847	-0.93594	-0.99386
	0.0745	-0.76905	-0.93594	-0.99386
	0.07455	-0.76963	-0.93594	-0.99386
	0.0746	-0.76993	-0.93484	-0.99386
	0.07465	-0.77051	-0.93484	-0.99386
	0.0747	-0.77109	-0.93594	-0.99528
	0.07475	-0.77167	-0.93594	-0.99528
	0.0748	-0.77196	-0.93594	-0.99528
	0.07485	-0.77254	-0.93594	-0.99528
	0.0749	-0.77312	-0.93594	-0.99528
	0.07495	-0.77341	-0.93703	-0.99528
	0.075	-0.774	-0.93703	-0.99528
	0.07505	-0.77487	-0.93703	-0.99528
	0.0751	-0.77516	-0.93812	-0.99528
	0.07515	-0.77545	-0.93812	-0.99528
	0.0752	-0.77603	-0.93812	-0.99386
	0.07525	-0.77661	-0.93812	-0.99386
	0.0753	-0.77719	-0.93812	-0.99386
	0.07535	-0.77777	-0.93812	-0.99386
	0.0754	-0.77836	-0.93703	-0.99244
	0.07545	-0.77865	-0.93812	-0.99386
	0.0755	-0.77923	-0.93812	-0.99244
	0.07555	-0.77981	-0.93922	-0.99244
	0.0756	-0.7801	-0.93922	-0.99102
	0.07565	-0.78068	-0.93922	-0.99102
	0.0757	-0.78126	-0.94031	-0.99102
	0.07575	-0.78155	-0.94031	-0.99102
	0.0758	-0.78213	-0.94141	-0.99102
	0.07585	-0.78242	-0.9425	-0.99102
	0.0759	-0.783	-0.9425	-0.99102
	0.07595	-0.78359	-0.9425	-0.9896
	0.076	-0.78417	-0.9425	-0.9896
	0.07605	-0.78446	-0.9425	-0.9896
	0.0761	-0.78504	-0.9425	-0.9896
	0.07615	-0.78562	-0.9425	-0.99102
	0.0762	-0.78591	-0.9425	-0.9896
	0.07625	-0.78679	-0.94359	-0.9896
	0.0763	-0.78708	-0.94469	-0.9896
	0.07635	-0.78766	-0.94469	-0.9896
	0.0764	-0.78824	-0.94359	-0.9896
	0.07645	-0.78882	-0.94469	-0.9896
	0.0765	-0.7894	-0.94469	-0.9896
	0.07655	-0.78998	-0.94578	-0.9896
	0.0766	-0.79056	-0.94578	-0.9896
	0.07665	-0.79085	-0.94797	-0.9896
	0.0767	-0.79114	-0.94797	-0.9896
	0.07675	-0.79201	-0.94687	-0.9896
	0.0768	-0.7926	-0.94687	-0.9896
	0.07685	-0.79289	-0.94687	-0.9896
	0.0769	-0.79347	-0.94687	-0.99102
	0.07695	-0.79376	-0.94687	-0.9896
	0.077	-0.79434	-0.94797	-0.99102
	0.07705	-0.79492	-0.94797	-0.99102
	0.0771	-0.7955	-0.94797	-0.99102
	0.07715	-0.79609	-0.94797	-0.99102
	0.0772	-0.79638	-0.94906	-0.9896
	0.07725	-0.79696	-0.94906	-0.99102
	0.0773	-0.79725	-0.94906	-0.99102
	0.07735	-0.79783	-0.95016	-0.99102
	0.0774	-0.79841	-0.95125	-0.99102
	0.07745	-0.79899	-0.95125	-0.99102
	0.0775	-0.79928	-0.95125	-0.99102
	0.07755	-0.79986	-0.95125	-0.99102
	0.0776	-0.80044	-0.95234	-0.99102
	0.07765	-0.80073	-0.95234	-0.99102
	0.0777	-0.80131	-0.95344	-0.99102
	0.07775	-0.8016	-0.95453	-0.99102
	0.0778	-0.80219	-0.95453	-0.99102
	0.07785	-0.80248	-0.95453	-0.99102
	0.0779	-0.80306	-0.95563	-0.99102
	0.07795	-0.80364	-0.95453	-0.99102
	0.078	-0.80451	-0.95563	-0.9896
	0.07805	-0.8048	-0.95563	-0.9896
	0.0781	-0.8051	-0.95672	-0.9896
	0.07815	-0.80568	-0.95781	-0.9896
	0.0782	-0.80626	-0.95672	-0.99102
	0.07825	-0.80684	-0.95672	-0.99102
	0.0783	-0.80771	-0.95672	-0.99102
	0.07835	-0.808	-0.95781	-0.99102
	0.0784	-0.80858	-0.95781	-0.99244
	0.07845	-0.80916	-0.95781	-0.99386
	0.0785	-0.80945	-0.95891	-0.99386
	0.07855	-0.81003	-0.95891	-0.99386
	0.0786	-0.81032	-0.95891	-0.99386
	0.07865	-0.81061	-0.95781	-0.99386
	0.0787	-0.8112	-0.95781	-0.99528
	0.07875	-0.81149	-0.95891	-0.99528
	0.0788	-0.81207	-0.95891	-0.99528
	0.07885	-0.81265	-0.95891	-0.99386
	0.0789	-0.81294	-0.95891	-0.99386
	0.07895	-0.81352	-0.95891	-0.99528
	0.079	-0.81381	-0.95891	-0.99528
	0.07905	-0.8141	-0.95891	-0.99528
	0.0791	-0.81469	-0.95891	-0.99528
	0.07915	-0.81527	-0.96	-0.9967
	0.0792	-0.81585	-0.96	-0.99528
	0.07925	-0.81614	-0.96109	-0.99528
	0.0793	-0.81672	-0.96109	-0.9967
	0.07935	-0.8173	-0.96219	-0.9967
	0.0794	-0.81759	-0.96219	-0.9967
	0.07945	-0.81788	-0.96219	-0.99811
	0.0795	-0.81846	-0.96328	-0.9967
	0.07955	-0.81904	-0.96328	-0.99811
	0.0796	-0.81934	-0.96438	-0.99811
	0.07965	-0.82021	-0.96438	-0.99811
	0.0797	-0.82079	-0.96547	-0.99953
	0.07975	-0.82108	-0.96547	-0.99953
	0.0798	-0.82166	-0.96656	-0.99953
	0.07985	-0.82224	-0.96656	-0.99953
	0.0799	-0.82253	-0.96656	-0.99953
	0.07995	-0.82311	-0.96766	-1.00095
	0.08	-0.8237	-0.96766	-1.00095
	0.08005	-0.82399	-0.96766	-1.00095
	0.0801	-0.82428	-0.96875	-1.00237
	0.08015	-0.82486	-0.96875	-1.00237
	0.0802	-0.82515	-0.96985	-1.00237
	0.08025	-0.82573	-0.96985	-1.00237
	0.0803	-0.82631	-0.96875	-1.00237
	0.08035	-0.8266	-0.96985	-1.00095
	0.0804	-0.82718	-0.96985	-1.00237
	0.08045	-0.82747	-0.97094	-1.00237
	0.0805	-0.82806	-0.97203	-1.00237
	0.08055	-0.82864	-0.97203	-1.00237
	0.0806	-0.82893	-0.97203	-1.00237
	0.08065	-0.82922	-0.97313	-1.00237
	0.0807	-0.8298	-0.97313	-1.00095
	0.08075	-0.83009	-0.97313	-1.00095
	0.0808	-0.83067	-0.97313	-1.00095
	0.08085	-0.83096	-0.97313	-1.00095
	0.0809	-0.83125	-0.97313	-0.99953
	0.08095	-0.83183	-0.97422	-0.99953
	0.081	-0.83241	-0.97422	-0.99953
	0.08105	-0.833	-0.97531	-0.99953
	0.0811	-0.83329	-0.97641	-0.99953
	0.08115	-0.83358	-0.97641	-0.99953
	0.0812	-0.83387	-0.97641	-0.99953
	0.08125	-0.83445	-0.97641	-1.00095
	0.0813	-0.83474	-0.97641	-1.00095
	0.08135	-0.83532	-0.97641	-1.00095
	0.0814	-0.83561	-0.97641	-1.00237
	0.08145	-0.8362	-0.9775	-1.00237
	0.0815	-0.83649	-0.9775	-1.00237
	0.08155	-0.83707	-0.9775	-1.00095
	0.0816	-0.83736	-0.9775	-1.00095
	0.08165	-0.83794	-0.9775	-1.00237
	0.0817	-0.83823	-0.9775	-1.00237
	0.08175	-0.83881	-0.97859	-1.00237
	0.0818	-0.83968	-0.9775	-1.00095
	0.08185	-0.83997	-0.9775	-1.00095
	0.0819	-0.84026	-0.97859	-1.00237
	0.08195	-0.84113	-0.97859	-1.00237
	0.082	-0.84142	-0.97969	-1.00237
	0.08205	-0.842	-0.97969	-1.00237
	0.0821	-0.8423	-0.98078	-1.00237
	0.08215	-0.84288	-0.98188	-1.00379
	0.0822	-0.84317	-0.98188	-1.00237
	0.08225	-0.84346	-0.98188	-1.00237
	0.0823	-0.84375	-0.98188	-1.00379
	0.08235	-0.84433	-0.98297	-1.00237
	0.0824	-0.84462	-0.98406	-1.00237
	0.08245	-0.8455	-0.98406	-1.00237
	0.0825	-0.84579	-0.98406	-1.00237
	0.08255	-0.84608	-0.98406	-1.00237
	0.0826	-0.84666	-0.98406	-1.00379
	0.08265	-0.84724	-0.98406	-1.00379
	0.0827	-0.84753	-0.98406	-1.00379
	0.08275	-0.84782	-0.98406	-1.00379
	0.0828	-0.8484	-0.98406	-1.00379
	0.08285	-0.84869	-0.98516	-1.00521
	0.0829	-0.84927	-0.98516	-1.00379
	0.08295	-0.84956	-0.98625	-1.00379
	0.083	-0.85014	-0.98625	-1.00379
	0.08305	-0.85043	-0.98625	-1.00237
	0.0831	-0.85101	-0.98625	-1.00237
	0.08315	-0.8513	-0.98625	-1.00095
	0.0832	-0.85189	-0.98625	-1.00095
	0.08325	-0.85218	-0.98735	-1.00095
	0.0833	-0.85276	-0.98735	-1.00095
	0.08335	-0.85305	-0.98735	-1.00095
	0.0834	-0.85363	-0.98735	-1.00237
	0.08345	-0.85421	-0.98625	-1.00237
	0.0835	-0.8545	-0.98625	-1.00237
	0.08355	-0.85509	-0.98625	-1.00237
	0.0836	-0.85567	-0.98735	-1.00237
	0.08365	-0.85596	-0.98735	-1.00237
	0.0837	-0.85654	-0.98625	-1.00379
	0.08375	-0.85654	-0.98735	-1.00379
	0.0838	-0.85712	-0.98735	-1.00379
	0.08385	-0.85741	-0.98735	-1.00379
	0.0839	-0.85799	-0.98735	-1.00521
	0.08395	-0.85828	-0.98844	-1.00521
	0.084	-0.85886	-0.98844	-1.00521
	0.08405	-0.85886	-0.98844	-1.00521
	0.0841	-0.85944	-0.98844	-1.00521
	0.08415	-0.86002	-0.98844	-1.00663
	0.0842	-0.86061	-0.98844	-1.00663
	0.08425	-0.86061	-0.98844	-1.00805
	0.0843	-0.86119	-0.98844	-1.00947
	0.08435	-0.86148	-0.98953	-1.00947
	0.0844	-0.86206	-0.98953	-1.00947
	0.08445	-0.86235	-0.98953	-1.00947
	0.0845	-0.86264	-0.98953	-1.01089
	0.08455	-0.86293	-0.99063	-1.01089
	0.0846	-0.86351	-0.99063	-1.01089
	0.08465	-0.8641	-0.99063	-1.01089
	0.0847	-0.86439	-0.99063	-1.01089
	0.08475	-0.86468	-0.99172	-1.01089
	0.0848	-0.86497	-0.99172	-1.01231
	0.08485	-0.86555	-0.99172	-1.01231
	0.0849	-0.86584	-0.99172	-1.01231
	0.08495	-0.86642	-0.99063	-1.01373
	0.085	-0.86671	-0.99172	-1.01515
	0.08505	-0.867	-0.99172	-1.01515
	0.0851	-0.86758	-0.99172	-1.01373
	0.08515	-0.86787	-0.99282	-1.01373
	0.0852	-0.86845	-0.99282	-1.01515
	0.08525	-0.86874	-0.99282	-1.01515
	0.0853	-0.86904	-0.99282	-1.01515
	0.08535	-0.86933	-0.99391	-1.01515
	0.0854	-0.86962	-0.99282	-1.01657
	0.08545	-0.86991	-0.99391	-1.01799
	0.0855	-0.87049	-0.99391	-1.01657
	0.08555	-0.87078	-0.995	-1.01799
	0.0856	-0.87107	-0.99391	-1.01657
	0.08565	-0.87136	-0.99391	-1.01657
	0.0857	-0.87165	-0.99391	-1.01657
	0.08575	-0.87223	-0.99391	-1.01657
	0.0858	-0.87281	-0.99391	-1.01657
	0.08585	-0.8731	-0.99391	-1.01799
	0.0859	-0.8734	-0.99391	-1.01657
	0.08595	-0.87369	-0.99391	-1.01657
	0.086	-0.87427	-0.995	-1.01657
	0.08605	-0.87456	-0.995	-1.01657
	0.0861	-0.87514	-0.995	-1.01657
	0.08615	-0.87543	-0.995	-1.01799
	0.0862	-0.87601	-0.99391	-1.01799
	0.08625	-0.8763	-0.995	-1.01799
	0.0863	-0.87659	-0.995	-1.01657
	0.08635	-0.87718	-0.995	-1.01799
	0.0864	-0.87776	-0.995	-1.01657
	0.08645	-0.87805	-0.995	-1.01799
	0.0865	-0.87834	-0.995	-1.01799
	0.08655	-0.87863	-0.995	-1.01799
	0.0866	-0.87921	-0.995	-1.01799
	0.08665	-0.8795	-0.995	-1.01799
	0.0867	-0.87979	-0.995	-1.01799
	0.08675	-0.88008	-0.995	-1.01941
	0.0868	-0.88066	-0.995	-1.01941
	0.08685	-0.88124	-0.9961	-1.01941
	0.0869	-0.88153	-0.9961	-1.01941
	0.08695	-0.88182	-0.9961	-1.01941
	0.087	-0.88211	-0.9961	-1.01941
	0.08705	-0.8824	-0.9961	-1.01941
	0.0871	-0.88299	-0.99719	-1.02083
	0.08715	-0.88357	-0.9961	-1.02083
	0.0872	-0.88415	-0.99719	-1.02083
	0.08725	-0.88473	-0.99719	-1.02083
	0.0873	-0.88473	-0.99828	-1.02224
	0.08735	-0.88502	-0.99828	-1.02224
	0.0874	-0.8856	-0.99828	-1.02224
	0.08745	-0.8859	-0.99828	-1.02224
	0.0875	-0.88619	-0.99828	-1.02367
	0.08755	-0.88677	-0.99828	-1.02367
	0.0876	-0.88706	-0.99938	-1.02224
	0.08765	-0.88735	-0.99938	-1.02224
	0.0877	-0.88793	-0.99938	-1.02224
	0.08775	-0.88793	-0.99938	-1.02224
	0.0878	-0.88851	-1.00047	-1.02367
	0.08785	-0.88909	-1.00047	-1.02367
	0.0879	-0.88938	-1.00157	-1.02367
	0.08795	-0.88996	-1.00157	-1.02367
	0.088	-0.89025	-1.00157	-1.02367
	0.08805	-0.89025	-1.00157	-1.02367
	0.0881	-0.89083	-1.00157	-1.02367
	0.08815	-0.89141	-1.00157	-1.02367
	0.0882	-0.8917	-1.00266	-1.02367
	0.08825	-0.89229	-1.00266	-1.02508
	0.0883	-0.89258	-1.00266	-1.02367
	0.08835	-0.89287	-1.00266	-1.02367
	0.0884	-0.89316	-1.00266	-1.02367
	0.08845	-0.89374	-1.00266	-1.02224
	0.0885	-0.89403	-1.00266	-1.02224
	0.08855	-0.89432	-1.00375	-1.02224
	0.0886	-0.89461	-1.00266	-1.02367
	0.08865	-0.8952	-1.00266	-1.02367
	0.0887	-0.89549	-1.00266	-1.02367
	0.08875	-0.89578	-1.00266	-1.02367
	0.0888	-0.89607	-1.00266	-1.02367
	0.08885	-0.89665	-1.00375	-1.02367
	0.0889	-0.89723	-1.00375	-1.02367
	0.08895	-0.89752	-1.00375	-1.02367
	0.089	-0.89781	-1.00266	-1.02508
	0.08905	-0.8981	-1.00266	-1.02508
	0.0891	-0.89839	-1.00266	-1.02508
	0.08915	-0.89897	-1.00266	-1.02508
	0.0892	-0.89926	-1.00266	-1.02508
	0.08925	-0.89984	-1.00266	-1.02508
	0.0893	-0.90013	-1.00266	-1.02508
	0.08935	-0.90042	-1.00266	-1.0265
	0.0894	-0.90071	-1.00266	-1.0265
	0.08945	-0.901	-1.00266	-1.0265
	0.0895	-0.9013	-1.00266	-1.0265
	0.08955	-0.90159	-1.00266	-1.0265
	0.0896	-0.90217	-1.00157	-1.0265
	0.08965	-0.90246	-1.00157	-1.0265
	0.0897	-0.90275	-1.00157	-1.0265
	0.08975	-0.90333	-1.00157	-1.0265
	0.0898	-0.90362	-1.00157	-1.0265
	0.08985	-0.9042	-1.00157	-1.0265
	0.0899	-0.9045	-1.00157	-1.0265
	0.08995	-0.90479	-1.00157	-1.02508
	0.09	-0.90537	-1.00157	-1.0265
	0.09005	-0.90566	-1.00266	-1.0265
	0.0901	-0.90624	-1.00266	-1.0265
	0.09015	-0.90653	-1.00266	-1.02508
	0.0902	-0.90711	-1.00266	-1.02508
	0.09025	-0.9074	-1.00266	-1.02367
	0.0903	-0.90769	-1.00266	-1.02367
	0.09035	-0.90798	-1.00266	-1.02508
	0.0904	-0.90827	-1.00375	-1.02508
	0.09045	-0.90856	-1.00266	-1.0265
	0.0905	-0.90885	-1.00266	-1.0265
	0.09055	-0.90943	-1.00266	-1.0265
	0.0906	-0.90972	-1.00266	-1.0265
	0.09065	-0.91001	-1.00375	-1.0265
	0.0907	-0.91031	-1.00375	-1.0265
	0.09075	-0.91089	-1.00375	-1.0265
	0.0908	-0.91118	-1.00485	-1.0265
	0.09085	-0.91176	-1.00485	-1.0265
	0.0909	-0.91176	-1.00485	-1.0265
	0.09095	-0.91205	-1.00594	-1.0265
	0.091	-0.91263	-1.00594	-1.0265
	0.09105	-0.91292	-1.00594	-1.02508
	0.0911	-0.9135	-1.00485	-1.0265
	0.09115	-0.9138	-1.00485	-1.02508
	0.0912	-0.91438	-1.00485	-1.02508
	0.09125	-0.91467	-1.00375	-1.02508
	0.0913	-0.91496	-1.00375	-1.02508
	0.09135	-0.91525	-1.00375	-1.02367
	0.0914	-0.91583	-1.00375	-1.02367
	0.09145	-0.91612	-1.00375	-1.02367
	0.0915	-0.91612	-1.00375	-1.02367
	0.09155	-0.9167	-1.00375	-1.02367
	0.0916	-0.91699	-1.00375	-1.02367
	0.09165	-0.91728	-1.00485	-1.02367
	0.0917	-0.91757	-1.00485	-1.02367
	0.09175	-0.91815	-1.00485	-1.02367
	0.0918	-0.91874	-1.00485	-1.02224
	0.09185	-0.91903	-1.00485	-1.02224
	0.0919	-0.91903	-1.00485	-1.02224
	0.09195	-0.91961	-1.00375	-1.02224
	0.092	-0.9199	-1.00375	-1.02224
	0.09205	-0.92048	-1.00485	-1.02224
	0.0921	-0.92106	-1.00485	-1.02083
	0.09215	-0.92135	-1.00375	-1.01941
	0.0922	-0.92164	-1.00266	-1.02083
	0.09225	-0.92193	-1.00266	-1.02083
	0.0923	-0.92222	-1.00266	-1.01941
	0.09235	-0.92251	-1.00266	-1.01799
	0.0924	-0.9228	-1.00157	-1.01941
	0.09245	-0.92339	-1.00157	-1.01941
	0.0925	-0.92368	-1.00047	-1.01941
	0.09255	-0.92426	-0.99938	-1.01799
	0.0926	-0.92484	-0.99828	-1.01941
	0.09265	-0.92513	-0.99828	-1.01799
	0.0927	-0.92542	-0.99719	-1.01799
	0.09275	-0.92542	-0.9961	-1.01799
	0.0928	-0.92571	-0.995	-1.01941
	0.09285	-0.92629	-0.995	-1.01941
	0.0929	-0.92688	-0.99391	-1.02083
	0.09295	-0.92688	-0.99391	-1.02083
	0.093	-0.92746	-0.99391	-1.02083
	0.09305	-0.92746	-0.99391	-1.02083
	0.0931	-0.92775	-0.99391	-1.02083
	0.09315	-0.92833	-0.995	-1.02083
	0.0932	-0.92862	-0.995	-1.01941
	0.09325	-0.9292	-0.99391	-1.01941
	0.0933	-0.92978	-0.995	-1.01941
	0.09335	-0.93007	-0.995	-1.01941
	0.0934	-0.93036	-0.995	-1.01799
	0.09345	-0.93065	-0.995	-1.01799
	0.0935	-0.93094	-0.995	-1.01799
	0.09355	-0.93123	-0.99391	-1.01799
	0.0936	-0.93181	-0.995	-1.01799
	0.09365	-0.9324	-0.995	-1.01799
	0.0937	-0.93269	-0.995	-1.01799
	0.09375	-0.93327	-0.995	-1.01799
	0.0938	-0.93356	-0.995	-1.01799
	0.09385	-0.93385	-0.995	-1.01941
	0.0939	-0.93443	-0.995	-1.01941
	0.09395	-0.93501	-0.995	-1.01941
	0.094	-0.9353	-0.99391	-1.01941
	0.09405	-0.93589	-0.995	-1.01799
	0.0941	-0.93647	-0.995	-1.01941
	0.09415	-0.93676	-0.995	-1.01799
	0.0942	-0.93705	-0.995	-1.01799
	0.09425	-0.93734	-0.995	-1.01799
	0.0943	-0.93763	-0.995	-1.01657
	0.09435	-0.93792	-0.995	-1.01799
	0.0944	-0.93821	-0.99391	-1.01799
	0.09445	-0.93879	-0.99391	-1.01941
	0.0945	-0.93879	-0.99282	-1.01799
	0.09455	-0.93937	-0.99172	-1.01799
	0.0946	-0.93966	-0.99172	-1.01941
	0.09465	-0.93995	-0.99063	-1.01941
	0.0947	-0.94024	-0.99063	-1.01941
	0.09475	-0.94053	-0.99063	-1.01941
	0.0948	-0.94111	-0.99063	-1.01799
	0.09485	-0.9414	-0.98953	-1.01799
	0.0949	-0.9417	-0.98953	-1.01941
	0.09495	-0.94199	-0.98953	-1.01941
	0.095	-0.94257	-0.98953	-1.02083
	0.09505	-0.94286	-0.98953	-1.02083
	0.0951	-0.94344	-0.98953	-1.01941
	0.09515	-0.94373	-0.99063	-1.02083
	0.0952	-0.94402	-0.98953	-1.02224
	0.09525	-0.94431	-0.98953	-1.02224
	0.0953	-0.9449	-0.98953	-1.02224
	0.09535	-0.94519	-0.98953	-1.02224
	0.0954	-0.94548	-0.98953	-1.02224
	0.09545	-0.94577	-0.98953	-1.02367
	0.0955	-0.94606	-0.98953	-1.02508
	0.09555	-0.94635	-0.98844	-1.0265
	0.0956	-0.94693	-0.98844	-1.02508
	0.09565	-0.94751	-0.98953	-1.0265
	0.0957	-0.9478	-0.98953	-1.02508
	0.09575	-0.94809	-0.98953	-1.02508
	0.0958	-0.94867	-0.98953	-1.02508
	0.09585	-0.94838	-0.98953	-1.0265
	0.0959	-0.94867	-0.98953	-1.0265
	0.09595	-0.94925	-0.98953	-1.02792
	0.096	-0.94954	-0.98953	-1.0265
	0.09605	-0.94983	-0.98953	-1.0265
	0.0961	-0.95041	-0.99063	-1.0265
	0.09615	-0.9507	-0.99063	-1.02792
	0.0962	-0.951	-0.99063	-1.02792
	0.09625	-0.95129	-0.99063	-1.0265
	0.0963	-0.95158	-0.99172	-1.02792
	0.09635	-0.95187	-0.99172	-1.02792
	0.0964	-0.95216	-0.99172	-1.02792
	0.09645	-0.95245	-0.99172	-1.02792
	0.0965	-0.95274	-0.99172	-1.02934
	0.09655	-0.95332	-0.99282	-1.02934
	0.0966	-0.95361	-0.99282	-1.02934
	0.09665	-0.9542	-0.99282	-1.02934
	0.0967	-0.95449	-0.99391	-1.02792
	0.09675	-0.95478	-0.99391	-1.02792
	0.0968	-0.95507	-0.99391	-1.0265
	0.09685	-0.95565	-0.99391	-1.0265
	0.0969	-0.95594	-0.99391	-1.02792
	0.09695	-0.95623	-0.995	-1.0265
	0.097	-0.95652	-0.995	-1.0265
	0.09705	-0.95681	-0.9961	-1.02508
	0.0971	-0.95739	-0.9961	-1.02508
	0.09715	-0.95768	-0.9961	-1.02508
	0.0972	-0.95768	-0.9961	-1.02508
	0.09725	-0.95797	-0.9961	-1.02508
	0.0973	-0.95855	-0.99719	-1.02508
	0.09735	-0.95884	-0.99719	-1.02508
	0.0974	-0.95884	-0.99719	-1.02367
	0.09745	-0.95942	-0.99719	-1.02367
	0.0975	-0.95971	-0.99828	-1.02367
	0.09755	-0.96001	-0.99828	-1.02367
	0.0976	-0.96059	-0.99719	-1.02224
	0.09765	-0.96088	-0.99828	-1.02367
	0.0977	-0.96117	-0.99828	-1.02224
	0.09775	-0.96146	-0.99938	-1.02224
	0.0978	-0.96175	-0.99938	-1.02224
	0.09785	-0.96204	-1.00047	-1.02224
	0.0979	-0.96233	-1.00047	-1.02224
	0.09795	-0.96262	-1.00047	-1.02224
	0.098	-0.96291	-1.00047	-1.02224
	0.09805	-0.9635	-1.00047	-1.02083
	0.0981	-0.9635	-1.00157	-1.02083
	0.09815	-0.96408	-1.00047	-1.02083
	0.0982	-0.96437	-1.00047	-1.02083
	0.09825	-0.96437	-1.00047	-1.02224
	0.0983	-0.96466	-1.00047	-1.02083
	0.09835	-0.96524	-1.00047	-1.02083
	0.0984	-0.96553	-1.00157	-1.02224
	0.09845	-0.96582	-1.00157	-1.02083
	0.0985	-0.9664	-1.00047	-1.02224
	0.09855	-0.9664	-1.00047	-1.02224
	0.0986	-0.96669	-1.00047	-1.02083
	0.09865	-0.96698	-1.00047	-1.02083
	0.0987	-0.96727	-1.00047	-1.02083
	0.09875	-0.96785	-1.00047	-1.02224
	0.0988	-0.96815	-1.00047	-1.02224
	0.09885	-0.96873	-1.00047	-1.02224
	0.0989	-0.96902	-1.00047	-1.02224
	0.09895	-0.96902	-1.00047	-1.02224
	0.099	-0.9696	-1.00047	-1.02083
	0.09905	-0.97018	-1.00047	-1.02083
	0.0991	-0.97018	-1.00047	-1.02083
	0.09915	-0.97047	-1.00047	-1.02083
	0.0992	-0.97076	-1.00047	-1.02083
	0.09925	-0.97105	-1.00047	-1.02083
	0.0993	-0.97105	-1.00157	-1.02083
	0.09935	-0.97163	-1.00157	-1.01941
	0.0994	-0.97192	-1.00157	-1.01941
	0.09945	-0.97221	-1.00266	-1.02083
	0.0995	-0.9725	-1.00266	-1.01941
	0.09955	-0.97309	-1.00266	-1.01941
	0.0996	-0.97338	-1.00375	-1.01941
	0.09965	-0.97367	-1.00375	-1.01941
	0.0997	-0.97396	-1.00375	-1.01799
	0.09975	-0.97454	-1.00485	-1.01799
	0.0998	-0.97483	-1.00485	-1.01799
	0.09985	-0.97512	-1.00485	-1.01799
[truncated: 14,003 more rows]

## Sheet: Figure 5C
	Figure 5C - Source Data for Membrane Time Constant Decay Shortening in Grin2a+/+ CA1 PV Cells with Age
		Neonatal Grin2a+/+	Juevnile Grin2a+/+	Preadolescent Grin2a+/+	Adult Grin2a+/+
		Time Constant (ms)	Time Constant (ms)	Time Constant (ms)	Time Constant (ms)
		63.876	8.644	7.437	8.117
		49.268	10.965	8.275	12.974
		45.056	8.261	21.502	12.974
		49.168	11.19	15.518	7.862
		14.416	11.426	8.466	15.655
		36.627	11.17	9.94	9.781
		22.5	12.257	10.173	12.11
		--	7.565	13.051	10.031
		--	8.64	20.62	14.348
		--	13.048	14.066	12.582
		--	17.047	9.6	16.07
		--	8.357	9.183	9.585
		--	10.202	7.777	--
		--	7.949	9.385	--
		--	10.587	9.691	--
		--	6.489	10.372	--
		--	8.688	9.18	--
		--	9.26	6.746	--
		--	9.055	9.9	--
		--	--	10.043	--
		--	--	11.167	--
	Average	40.1301	10.0421	11.052	11.8407
	SEM	6.43211	0.554574	0.857844	0.798743
	N	7	19	21	12
					#DIV/0!
												0	0
												0	0

## Sheet: Figure 5D
	Figure 5D - Source Data for Representative Traces Showing Showing Action-Potential Half-Width Shortening in Grin2a+/+ CA1 PV Cells with Age
		Time (ms)	Neonate (pA)	Juevnile (pA)	Preadolescent (pA)
		5e-05	0.001826	0	0.00274
		0.0001	0.003677	0.001249	0.005486
		0.00015	0.00555	0.002527	0.008273
		0.0002	0.007538	0.0039	0.011133
		0.00025	0.009596	0.005283	0.014223
		0.0003	0.011849	0.006749	0.017454
		0.00035	0.014232	0.008177	0.020705
		0.0004	0.016728	0.009708	0.024071
		0.00045	0.01962	0.011274	0.027692
		0.0005	0.02326	0.012924	0.031522
		0.00055	0.028854	0.014654	0.035756
		0.0006	0.039085	0.016571	0.040549
		0.00065	0.05765	0.018628	0.045947
		0.0007	0.087614	0.021007	0.052329
		0.00075	0.129656	0.023807	0.060312
		0.0008	0.181825	0.027231	0.071129
		0.00085	0.240759	0.032033	0.088832
		0.0009	0.303921	0.040725	0.12265
		0.00095	0.370013	0.059804	0.189262
		0.001	0.438914	0.099776	0.307834
		0.00105	0.510408	0.171517	0.483168
		0.0011	0.583481	0.281135	0.689103
		0.00115	0.655904	0.42501	0.873439
		0.0012	0.725014	0.586557	0.985352
		0.00125	0.788271	0.741437	1
		0.0013	0.843785	0.867497	0.922927
		0.00135	0.890849	0.952391	0.779525
		0.0014	0.929086	0.994767	0.600581
		0.00145	0.9587	1	0.412968
		0.0015	0.980156	0.975762	0.235997
		0.00155	0.993791	0.92951	0.081058
		0.0016	1	0.867868	-0.04717
		0.00165	0.999294	0.79629	-0.14916
		0.0017	0.991803	0.719242	-0.22777
		0.00175	0.978028	0.640051	-0.28741
		0.0018	0.958541	0.561089	-0.33202
		0.00185	0.933788	0.483995	-0.36502
		0.0019	0.904365	0.409979	-0.389
		0.00195	0.870865	0.340067	-0.4061
		0.002	0.834011	0.274995	-0.41794
		0.00205	0.794267	0.21521	-0.42581
		0.0021	0.752187	0.160744	-0.43064
		0.00215	0.708254	0.111778	-0.43306
		0.0022	0.663124	0.068119	-0.43367
		0.00225	0.617224	0.029624	-0.43295
		0.0023	0.571004	-0.00419	-0.4312
		0.00235	0.524893	-0.03381	-0.42873
		0.0024	0.479382	-0.05959	-0.4257
		0.00245	0.434727	-0.08198	-0.42228
		0.0025	0.391285	-0.10136	-0.42037
		0.00255	0.349238	-0.11821	-0.42001
		0.0026	0.308831	-0.13274
		0.00265	0.270247	-0.14519
		0.0027	0.233483	-0.15593
		0.00275	0.198679	-0.16513
		0.0028	0.165746	-0.17311
		0.00285	0.134841	-0.17999
		0.0029	0.105803	-0.18597
		0.00295	0.078649	-0.19119
		0.003	0.053206	-0.1957
		0.00305	0.029533	-0.19959
		0.0031	0.007376	-0.20063
		0.00315	-0.01329
		0.0032	-0.03259
		0.00325	-0.05066
		0.0033	-0.06594
		0.00335	-0.07875
		0.0034	-0.08997
		0.00345	-0.09973
		0.0035	-0.10656
		0.00355	-0.1091
		0.0036	-0.10995

## Sheet: Figure 5E
	Figure 5E - Source Data for Action-Potential Half-Width Shortening in Grin2a+/+ CA1 PV Cells with Age
		Neonatal Grin2a+/+	Juevnile Grin2a+/+	Preadolescent Grin2a+/+	Adult Grin2a+/+
		AP Half-Width	AP Half-Width	AP Half-Width	AP Half-Width
		1.33	0.6	0.426	0.446
		1.59	0.721	0.372	0.439
		2.2	0.62	0.43	0.434
		0.83	0.516	0.364	0.415
		0.559216	0.414	0.383	0.459
		0.820714	0.55	0.388	0.473
		2.20127	0.61	0.442	0.48
		--	0.594	0.375	0.514
		--	0.589	0.458	0.554
		--	0.61	0.38	0.444
		--	0.665	0.336	0.676
		--	0.599	0.396	0.376
		--	0.484	0.382	--
		--	0.428	0.51	--
		--	0.686	0.382	--
		--	0.564	0.416	--
		--	0.555	0.453	--
		--	0.63	0.389	--
		--	0.66	0.402	--
		--	--	0.503	--
		--	--	0.31	--
	Average	1.3616	0.580353	0.404619	0.475833
	SEM	0.25261	0.0194133	0.0107518	0.0224654
	N	7	19	21	12
					#DIV/0!
												0	0
												0	0

## Sheet: Figure 5F
	Figure 5F - Source Data for Representative Traces Showing Showing Action-Potential Firing Frequenc Increase in Grin2a+/+ CA1 PV Cells with Age
		Time (ms)	Neonate (pA)	Juevnile (pA)	Preadolescent (pA)
		0	-67.9688	-70.6299	-72.5281
		5e-05	-67.981	-70.6421	-72.5281
		0.0001	-67.9749	-70.6726	-72.5403
		0.00015	-67.9749	-70.6787	-72.5464
		0.0002	-67.9993	-70.6604	-72.5403
		0.00025	-68.0054	-70.6482	-72.5342
		0.0003	-67.9993	-70.6665	-72.5342
		0.00035	-67.9871	-70.6787	-72.5525
		0.0004	-67.9932	-70.6848	-72.5647
		0.00045	-67.9993	-70.6665	-72.5647
		0.0005	-67.9993	-70.6848	-72.5525
		0.00055	-67.9749	-70.7092	-72.5525
		0.0006	-67.9749	-70.6848	-72.5586
		0.00065	-67.9749	-70.6604	-72.5586
		0.0007	-67.9871	-70.6909	-72.5525
		0.00075	-67.9749	-70.6665	-72.5464
		0.0008	-67.9566	-70.6482	-72.5464
		0.00085	-67.9688	-70.6909	-72.5403
		0.0009	-67.981	-70.6909	-72.5464
		0.00095	-67.9749	-70.6787	-72.5525
		0.001	-67.9566	-70.7214	-72.5708
		0.00105	-67.9627	-70.6787	-72.5708
		0.0011	-67.9688	-70.6787	-72.5586
		0.00115	-67.9749	-70.7031	-72.5525
		0.0012	-67.9627	-70.6726	-72.5464
		0.00125	-67.9627	-70.6909	-72.5586
		0.0013	-67.9566	-70.697	-72.5708
		0.00135	-67.9627	-70.6726	-72.5769
		0.0014	-67.9566	-70.7031	-72.5708
		0.00145	-67.9566	-70.697	-72.5708
		0.0015	-67.9504	-70.6909	-72.5769
		0.00155	-67.9627	-70.7275	-72.583
		0.0016	-67.9566	-70.7398	-72.5952
		0.00165	-67.9566	-70.7337	-72.6074
		0.0017	-67.9443	-70.7703	-72.6074
		0.00175	-67.9382	-70.7703	-72.5952
		0.0018	-67.9443	-70.7459	-72.6013
		0.00185	-67.9504	-70.7703	-72.6013
		0.0019	-67.9443	-70.7825	-72.6135
		0.00195	-67.9443	-70.7642	-72.6196
		0.002	-67.9443	-70.7703	-72.6318
		0.00205	-67.9443	-70.8008	-72.6257
		0.0021	-67.9504	-70.7825	-72.6196
		0.00215	-67.9382	-70.7642	-72.6135
		0.0022	-67.9321	-70.8069	-72.6074
		0.00225	-67.926	-70.813	-72.6135
		0.0023	-67.9321	-70.7886	-72.6074
		0.00235	-67.9382	-70.8069	-72.6135
		0.0024	-67.9443	-70.8435	-72.6074
		0.00245	-67.9382	-70.8252	-72.6074
		0.0025	-67.9321	-70.813	-72.6013
		0.00255	-67.926	-70.8374	-72.6013
		0.0026	-67.9199	-70.8435	-72.5891
		0.00265	-67.926	-70.8191	-72.5952
		0.0027	-67.926	-70.8252	-72.6013
		0.00275	-67.9199	-70.8679	-72.5952
		0.0028	-67.9199	-70.8618	-72.5952
		0.00285	-67.9199	-70.8435	-72.5952
		0.0029	-67.926	-70.8496	-72.5891
		0.00295	-67.9382	-70.874	-72.583
		0.003	-67.9199	-70.8435	-72.5952
		0.00305	-67.9138	-70.8191	-72.5952
		0.0031	-67.9077	-70.8252	-72.6074
		0.00315	-67.9199	-70.8496	-72.6196
		0.0032	-67.9138	-70.8252	-72.6379
		0.00325	-67.9077	-70.8191	-72.6441
		0.0033	-67.9138	-70.8374	-72.6318
		0.00335	-67.9016	-70.8496	-72.6318
		0.0034	-67.8955	-70.8374	-72.6257
		0.00345	-67.9016	-70.8252	-72.6257
		0.0035	-67.9016	-70.8618	-72.6196
		0.00355	-67.9016	-70.8801	-72.6257
		0.0036	-67.9077	-70.8618	-72.6441
		0.00365	-67.9016	-70.8557	-72.6563
		0.0037	-67.8955	-70.8801	-72.6685
		0.00375	-67.9016	-70.9045	-72.6685
		0.0038	-67.9016	-70.8862	-72.6624
		0.00385	-67.9077	-70.8801	-72.6624
		0.0039	-67.9077	-70.8984	-72.6563
		0.00395	-67.8894	-70.929	-72.6624
		0.004	-67.8894	-70.9168	-72.6563
		0.00405	-67.8894	-70.8984	-72.6624
		0.0041	-67.9016	-70.9045	-72.6685
		0.00415	-67.9016	-70.9351	-72.6807
		0.0042	-67.9077	-70.9229	-72.6868
		0.00425	-67.9016	-70.9045	-72.699
		0.0043	-67.8955	-70.9045	-72.699
		0.00435	-67.8833	-70.9351	-72.7112
		0.0044	-67.8833	-70.9168	-72.7112
		0.00445	-67.8833	-70.9045	-72.7173
		0.0045	-67.8955	-70.8862	-72.7112
		0.00455	-67.9016	-70.9107	-72.7051
		0.0046	-67.9016	-70.9107	-72.699
		0.00465	-67.8955	-70.8862	-72.6929
		0.0047	-67.8894	-70.8618	-72.6868
		0.00475	-67.8833	-70.8679	-72.7051
		0.0048	-67.8772	-70.8679	-72.6929
		0.00485	-67.8772	-70.8496	-72.6929
		0.0049	-67.8833	-70.8252	-72.6929
		0.00495	-67.8955	-70.8191	-72.6868
		0.005	-67.9077	-70.8435	-72.6868
		0.00505	-67.9016	-70.8557	-72.6868
		0.0051	-67.9016	-70.8374	-72.6929
		0.00515	-67.8894	-70.813	-72.7051
		0.0052	-67.8894	-70.813	-72.699
		0.00525	-67.8894	-70.8191	-72.6868
		0.0053	-67.8955	-70.813	-72.6868
		0.00535	-67.8894	-70.7825	-72.6929
		0.0054	-67.8772	-70.7642	-72.6868
		0.00545	-67.8894	-70.7703	-72.6807
		0.0055	-67.8955	-70.7825	-72.699
		0.00555	-67.9016	-70.752	-72.699
		0.0056	-67.8894	-70.7275	-72.6868
		0.00565	-67.8955	-70.697	-72.699
		0.0057	-67.9016	-70.6909	-72.699
		0.00575	-67.9016	-70.6909	-72.6807
		0.0058	-67.8833	-70.6665	-72.6929
		0.00585	-67.8955	-70.6177	-72.699
		0.0059	-67.8894	-70.5933	-72.6929
		0.00595	-67.8772	-70.5994	-72.699
		0.006	-67.8833	-70.5933	-72.699
		0.00605	-67.8772	-70.5811	-72.6868
		0.0061	-67.8711	-70.5505	-72.7173
		0.00615	-67.8833	-70.52	-72.7295
		0.0062	-67.8711	-70.52	-72.7234
		0.00625	-67.8711	-70.5261	-72.7112
		0.0063	-67.8772	-70.5139	-72.7234
		0.00635	-67.8711	-70.4651	-72.7112
		0.0064	-67.8833	-70.4407	-72.7051
		0.00645	-67.8772	-70.4285	-72.7112
		0.0065	-67.8772	-70.4468	-72.7295
		0.00655	-67.9016	-70.4529	-72.7112
		0.0066	-67.8833	-70.4529	-72.7051
		0.00665	-67.8772	-70.4529	-72.7112
		0.0067	-67.8772	-70.4529	-72.7112
		0.00675	-67.8589	-70.4773	-72.699
		0.0068	-67.8589	-70.5017	-72.6929
		0.00685	-67.8711	-70.5139	-72.7173
		0.0069	-67.865	-70.5017	-72.7295
		0.00695	-67.8589	-70.4773	-72.7234
		0.007	-67.8772	-70.4773	-72.7295
		0.00705	-67.8711	-70.4895	-72.7295
		0.0071	-67.8589	-70.5139	-72.7295
		0.00715	-67.8528	-70.52	-72.7295
		0.0072	-67.8589	-70.5078	-72.7112
		0.00725	-67.8467	-70.4834	-72.7112
		0.0073	-67.8467	-70.4712	-72.7173
		0.00735	-67.8589	-70.4712	-72.7356
		0.0074	-67.8528	-70.4834	-72.7356
		0.00745	-67.8528	-70.4834	-72.7356
		0.0075	-67.8467	-70.459	-72.7417
		0.00755	-67.865	-70.4468	-72.76
		0.0076	-67.865	-70.4346	-72.7539
		0.00765	-67.8528	-70.4407	-72.7356
		0.0077	-67.8467	-70.4529	-72.7051
		0.00775	-67.8528	-70.4712	-72.7051
		0.0078	-67.8589	-70.459	-72.7112
		0.00785	-67.8711	-70.459	-72.7234
		0.0079	-67.865	-70.4529	-72.7112
		0.00795	-67.8772	-70.4407	-72.7051
		0.008	-67.8833	-70.459	-72.7051
		0.00805	-67.8833	-70.4834	-72.7112
		0.0081	-67.8711	-70.5017	-72.7173
		0.00815	-67.8528	-70.4956	-72.7051
		0.0082	-67.8589	-70.4773	-72.6868
		0.00825	-67.8528	-70.459	-72.6746
		0.0083	-67.8528	-70.459	-72.6868
		0.00835	-67.8528	-70.4773	-72.699
		0.0084	-67.8528	-70.5017	-72.699
		0.00845	-67.865	-70.5078	-72.6929
		0.0085	-67.8711	-70.5017	-72.6868
		0.00855	-67.8589	-70.5139	-72.6929
		0.0086	-67.8589	-70.5444	-72.6929
		0.00865	-67.8467	-70.5628	-72.699
		0.0087	-67.8589	-70.5444	-72.699
		0.00875	-67.8528	-70.5566	-72.6929
		0.0088	-67.8467	-70.5933	-72.6868
		0.00885	-67.8467	-70.5872	-72.6868
		0.0089	-67.8467	-70.575	-72.6929
		0.00895	-67.8528	-70.636	-72.7051
		0.009	-67.8528	-70.636	-72.7112
		0.00905	-67.8467	-70.6299	-72.6929
		0.0091	-67.8345	-70.6665	-72.699
		0.00915	-67.8284	-70.6543	-72.699
		0.0092	-67.8406	-70.6421	-72.699
		0.00925	-67.8467	-70.6787	-72.7112
		0.0093	-67.8528	-70.6421	-72.7051
		0.00935	-67.8467	-70.6604	-72.7051
		0.0094	-67.8467	-70.6726	-72.6868
		0.00945	-67.8589	-70.6543	-72.6868
		0.0095	-67.865	-70.6909	-72.6929
		0.00955	-67.865	-70.6848	-72.7112
		0.0096	-67.8589	-70.6848	-72.7173
		0.00965	-67.8589	-70.7031	-72.7234
		0.0097	-67.8589	-70.6665	-72.7173
		0.00975	-67.8589	-70.6909	-72.7112
		0.0098	-67.8589	-70.6848	-72.7173
		0.00985	-67.8467	-70.6543	-72.7234
		0.0099	-67.8467	-70.6665	-72.7295
		0.00995	-67.8589	-70.6665	-72.7234
		0.01	-67.865	-70.6482	-72.7051
		0.01005	-67.8772	-70.6848	-72.7051
		0.0101	-67.8772	-70.6848	-72.699
		0.01015	-67.8711	-70.6665	-72.7051
		0.0102	-67.865	-70.6909	-72.7112
		0.01025	-67.865	-70.7092	-72.7234
		0.0103	-67.8772	-70.6909	-72.7173
		0.01035	-67.8772	-70.6848	-72.7112
		0.0104	-67.8711	-70.7214	-72.7051
		0.01045	-67.865	-70.697	-72.699
		0.0105	-67.865	-70.6848	-72.7051
		0.01055	-67.8711	-70.7031	-72.7173
		0.0106	-67.8772	-70.7031	-72.7234
		0.01065	-67.8894	-70.6604	-72.7295
		0.0107	-67.8833	-70.6421	-72.7173
		0.01075	-67.8772	-70.6482	-72.7051
		0.0108	-67.865	-70.636	-72.6929
		0.01085	-67.8711	-70.6055	-72.6868
		0.0109	-67.8833	-70.5994	-72.6685
		0.01095	-67.8833	-70.6177	-72.6807
		0.011	-67.8955	-70.6116	-72.6868
		0.01105	-67.8894	-70.5811	-72.7051
		0.0111	-67.8894	-70.5689	-72.7112
		0.01115	-67.8833	-70.5811	-72.7112
		0.0112	-67.9016	-70.5689	-72.699
		0.01125	-67.9016	-70.5383	-72.6868
		0.0113	-67.9138	-70.5261	-72.6746
		0.01135	-67.9077	-70.5322	-72.6746
		0.0114	-67.9016	-70.5505	-72.6746
		0.01145	-67.9077	-70.5322	-72.6929
		0.0115	-67.8894	-70.4895	-72.6929
		0.01155	-67.8955	-70.4895	-72.6929
		0.0116	-67.9077	-70.5017	-72.6929
		0.01165	-67.9077	-70.4895	-72.6929
		0.0117	-67.9077	-70.4712	-72.6807
		0.01175	-67.9077	-70.4773	-72.6685
		0.0118	-67.9138	-70.4956	-72.6685
		0.01185	-67.9077	-70.5017	-72.6624
		0.0119	-67.9138	-70.4834	-72.6685
		0.01195	-67.9138	-70.4468	-72.6807
		0.012	-67.9199	-70.4468	-72.6868
		0.01205	-67.9077	-70.459	-72.6868
		0.0121	-67.9077	-70.4407	-72.6929
		0.01215	-67.9077	-70.4224	-72.6929
		0.0122	-67.8955	-70.4041	-72.6868
		0.01225	-67.8955	-70.4163	-72.6807
		0.0123	-67.9138	-70.4346	-72.6868
		0.01235	-67.926	-70.4285	-72.6807
		0.0124	-67.9321	-70.398	-72.6868
		0.01245	-67.9443	-70.3919	-72.699
		0.0125	-67.9321	-70.4102	-72.7051
		0.01255	-67.926	-70.4285	-72.699
		0.0126	-67.9199	-70.4346	-72.6868
		0.01265	-67.9138	-70.4102	-72.6868
		0.0127	-67.9138	-70.4224	-72.6929
		0.01275	-67.926	-70.4407	-72.6929
		0.0128	-67.9321	-70.4773	-72.699
		0.01285	-67.9382	-70.4651	-72.699
		0.0129	-67.9382	-70.4407	-72.6868
		0.01295	-67.9382	-70.4285	-72.6807
		0.013	-67.9382	-70.4468	-72.6746
		0.01305	-67.9321	-70.4468	-72.6685
		0.0131	-67.926	-70.4407	-72.6746
		0.01315	-67.9199	-70.4224	-72.6746
		0.0132	-67.926	-70.4285	-72.6746
		0.01325	-67.9321	-70.4651	-72.6685
		0.0133	-67.9321	-70.4895	-72.6624
		0.01335	-67.9382	-70.4712	-72.6563
		0.0134	-67.9382	-70.4468	-72.6502
		0.01345	-67.9382	-70.4285	-72.6502
		0.0135	-67.9443	-70.4346	-72.6502
		0.01355	-67.9443	-70.4651	-72.6318
		0.0136	-67.9382	-70.459	-72.6318
		0.01365	-67.9443	-70.4407	-72.6318
		0.0137	-67.9566	-70.4407	-72.6318
		0.01375	-67.9627	-70.4468	-72.6196
		0.0138	-67.9566	-70.4712	-72.6196
		0.01385	-67.9566	-70.4895	-72.6318
		0.0139	-67.9627	-70.4834	-72.6257
		0.01395	-67.9749	-70.4773	-72.6257
		0.014	-67.9627	-70.4712	-72.6379
		0.01405	-67.9504	-70.4773	-72.6318
		0.0141	-67.9566	-70.5017	-72.6257
		0.01415	-67.9627	-70.5139	-72.6318
		0.0142	-67.9566	-70.4834	-72.6074
		0.01425	-67.9566	-70.4651	-72.6074
		0.0143	-67.9627	-70.459	-72.6135
		0.01435	-67.9566	-70.4651	-72.5891
		0.0144	-67.9504	-70.4712	-72.583
		0.01445	-67.9566	-70.4712	-72.5952
		0.0145	-67.9443	-70.4407	-72.5708
		0.01455	-67.9382	-70.4163	-72.5769
		0.0146	-67.9504	-70.398	-72.5891
		0.01465	-67.9443	-70.398	-72.6196
		0.0147	-67.9504	-70.4041	-72.6074
		0.01475	-67.9566	-70.4041	-72.6013
		0.0148	-67.9504	-70.398	-72.6196
		0.01485	-67.9443	-70.3735	-72.6196
		0.0149	-67.9382	-70.3674	-72.6074
		0.01495	-67.926	-70.3674	-72.6074
		0.015	-67.9443	-70.3735	-72.6013
		0.01505	-67.9504	-70.3857	-72.5952
		0.0151	-67.9566	-70.3735	-72.583
		0.01515	-67.9627	-70.3491	-72.5891
		0.0152	-67.9688	-70.3369	-72.6013
		0.01525	-67.9566	-70.3186	-72.5952
		0.0153	-67.9504	-70.3247	-72.583
		0.01535	-67.9504	-70.3247	-72.5891
		0.0154	-67.9443	-70.3247	-72.6013
		0.01545	-67.9321	-70.3186	-72.6196
		0.0155	-67.9566	-70.2942	-72.6135
		0.01555	-67.9504	-70.282	-72.6196
		0.0156	-67.9443	-70.2698	-72.6257
		0.01565	-67.9504	-70.282	-72.6379
		0.0157	-67.9504	-70.3064	-72.6257
		0.01575	-67.9382	-70.3247	-72.6013
		0.0158	-67.9321	-70.3186	-72.6013
		0.01585	-67.9443	-70.3125	-72.5952
		0.0159	-67.9566	-70.282	-72.6074
		0.01595	-67.9504	-70.2576	-72.6074
		0.016	-67.9504	-70.2454	-72.5952
		0.01605	-67.9627	-70.2393	-72.5891
		0.0161	-67.9566	-70.2576	-72.5952
		0.01615	-67.9504	-70.2698	-72.6074
		0.0162	-67.9443	-70.2698	-72.6074
		0.01625	-67.9627	-70.2759	-72.6013
		0.0163	-67.9566	-70.2698	-72.5891
		0.01635	-67.9443	-70.2698	-72.6013
		0.0164	-67.9566	-70.2637	-72.6135
		0.01645	-67.9688	-70.2698	-72.6135
		0.0165	-67.981	-70.282	-72.5952
		0.01655	-67.9749	-70.282	-72.5952
		0.0166	-67.9749	-70.2942	-72.6074
		0.01665	-67.9871	-70.2698	-72.6257
		0.0167	-67.981	-70.2332	-72.6379
		0.01675	-67.9749	-70.2149	-72.6257
		0.0168	-67.9688	-70.221	-72.6257
		0.01685	-67.9688	-70.2393	-72.6257
		0.0169	-67.981	-70.2454	-72.6441
		0.01695	-67.9749	-70.221	-72.6502
		0.017	-67.9688	-70.2149	-72.6441
		0.01705	-67.9749	-70.2393	-72.6318
		0.0171	-67.9749	-70.2759	-72.6379
		0.01715	-67.9627	-70.2576	-72.6441
		0.0172	-67.9566	-70.2454	-72.6441
		0.01725	-67.9566	-70.282	-72.6502
		0.0173	-67.9627	-70.282	-72.6379
		0.01735	-67.9627	-70.2576	-72.6257
		0.0174	-67.9627	-70.2698	-72.6196
		0.01745	-67.9504	-70.2759	-72.6257
		0.0175	-67.9627	-70.2515	-72.6379
		0.01755	-67.9749	-70.2698	-72.6441
		0.0176	-67.981	-70.2637	-72.6257
		0.01765	-67.9749	-70.2271	-72.6257
		0.0177	-67.9749	-70.2454	-72.6196
		0.01775	-67.9871	-70.2271	-72.6196
		0.0178	-67.9932	-70.2087	-72.6196
		0.01785	-67.981	-70.2271	-72.6196
		0.0179	-67.9688	-70.1965	-72.6257
		0.01795	-67.9749	-70.2026	-72.6257
		0.018	-67.9749	-70.2087	-72.6196
		0.01805	-67.9688	-70.166	-72.6196
		0.0181	-67.9627	-70.1843	-72.6257
		0.01815	-67.9566	-70.1904	-72.6318
		0.0182	-67.9566	-70.166	-72.6379
		0.01825	-67.9627	-70.1721	-72.6318
		0.0183	-67.9749	-70.1782	-72.6196
		0.01835	-67.9688	-70.1416	-72.6196
		0.0184	-67.9688	-70.1477	-72.6196
		0.01845	-67.9871	-70.166	-72.6318
		0.0185	-67.9993	-70.1355	-72.6257
		0.01855	-67.9932	-70.1294	-72.6379
		0.0186	-67.981	-70.1599	-72.6257
		0.01865	-67.981	-70.1294	-72.6196
		0.0187	-67.981	-70.1111	-72.6074
		0.01875	-67.9871	-70.1294	-72.6135
		0.0188	-67.981	-70.1233	-72.6074
		0.01885	-67.9749	-70.0989	-72.6257
		0.0189	-67.9627	-70.1111	-72.6318
		0.01895	-67.9688	-70.1233	-72.6257
		0.019	-67.9749	-70.0867	-72.6135
		0.01905	-67.981	-70.0745	-72.6013
		0.0191	-67.9749	-70.0806	-72.6013
		0.01915	-67.9688	-70.0623	-72.6196
		0.0192	-67.9688	-70.0256	-72.6196
		0.01925	-67.9749	-70.0256	-72.6318
		0.0193	-67.9749	-70.0501	-72.6318
		0.01935	-67.9688	-70.0317	-72.6196
		0.0194	-67.9627	-70.0134	-72.5952
		0.01945	-67.9566	-70.0378	-72.5952
		0.0195	-67.9627	-70.0501	-72.6013
		0.01955	-67.9688	-70.0317	-72.6013
		0.0196	-67.9749	-70.0134	-72.6196
		0.01965	-67.9688	-70.0317	-72.6318
		0.0197	-67.9627	-70.044	-72.6379
		0.01975	-67.9566	-70.0256	-72.6441
		0.0198	-67.9627	-70.0256	-72.6379
		0.01985	-67.9627	-70.0623	-72.6318
		0.0199	-67.9566	-70.0684	-72.6196
		0.01995	-67.9443	-70.0501	-72.6257
		0.02	-67.9382	-70.0501	-72.6257
		0.02005	-67.9321	-70.0684	-72.6379
		0.0201	-67.9443	-70.0623	-72.6563
		0.02015	-67.9627	-70.0317	-72.6563
		0.0202	-67.981	-70.0317	-72.6746
		0.02025	-67.981	-70.0501	-72.6624
		0.0203	-67.9932	-70.0501	-72.6502
		0.02035	-67.9871	-70.0195	-72.6441
		0.0204	-67.981	-70.0134	-72.6318
		0.02045	-67.9871	-70.0378	-72.6318
		0.0205	-67.9932	-70.044	-72.6379
		0.02055	-67.9993	-70.0134	-72.6379
		0.0206	-67.9932	-70.0256	-72.6502
		0.02065	-67.9993	-70.044	-72.6563
		0.0207	-67.9932	-70.0562	-72.6624
		0.02075	-67.981	-70.0195	-72.6685
		0.0208	-67.9871	-70.0073	-72.6563
		0.02085	-67.9932	-70.0134	-72.6502
		0.0209	-67.9932	-70.0317	-72.6441
		0.02095	-67.9993	-70.0134	-72.6441
		0.021	-67.9932	-69.989	-72.6441
		0.02105	-68.0054	-70.0012	-72.6441
		0.0211	-68.0054	-70.0378	-72.6502
		0.02115	-68.0115	-70.0256	-72.6502
		0.0212	-68.0176	-70.0012	-72.6502
		0.02125	-68.0237	-70.0012	-72.6624
		0.0213	-68.0176	-70.0195	-72.6685
		0.02135	-68.0054	-70.044	-72.6746
		0.0214	-67.9993	-70.0134	-72.6807
		0.02145	-67.9993	-69.9951	-72.6685
		0.0215	-67.9993	-70.0073	-72.6685
		0.02155	-67.9993	-70.0317	-72.6685
		0.0216	-68.0115	-70.0256	-72.6746
		0.02165	-68.0176	-70.0012	-72.6868
		0.0217	-68.0176	-70.0012	-72.6868
		0.02175	-68.0115	-70.0073	-72.6868
		0.0218	-67.9993	-70.0317	-72.6868
		0.02185	-67.9932	-70.0256	-72.7051
		0.0219	-67.9932	-70.0073	-72.7234
		0.02195	-67.9993	-70.0195	-72.7295
		0.022	-68.0054	-70.0378	-72.7173
		0.02205	-67.9871	-70.0378	-72.7417
		0.0221	-67.9871	-70.0134	-72.7539
		0.02215	-67.9932	-69.989	-72.7295
		0.0222	-67.9932	-69.9951	-72.7234
		0.02225	-67.9871	-70.0134	-72.7356
		0.0223	-67.9749	-70.0134	-72.7295
		0.02235	-67.981	-69.9768	-72.7112
		0.0224	-67.9932	-69.9524	-72.7295
		0.02245	-67.9871	-69.9463	-72.7234
		0.0225	-67.981	-69.9829	-72.7234
		0.02255	-67.9932	-69.989	-72.7356
		0.0226	-67.981	-69.9707	-72.7417
		0.02265	-67.9871	-69.9585	-72.7356
		0.0227	-67.9932	-69.9585	-72.7661
		0.02275	-67.9871	-69.9768	-72.7722
		0.0228	-67.9993	-69.9768	-72.7844
		0.02285	-68.0054	-69.9585	-72.7966
		0.0229	-68.0054	-69.9402	-72.7905
		0.02295	-68.0237	-69.928	-72.7722
		0.023	-68.0115	-69.9463	-72.7661
		0.02305	-68.0176	-69.9707	-72.7722
		0.0231	-68.0176	-69.9585	-72.7722
		0.02315	-68.0176	-69.9463	-72.7722
		0.0232	-68.0237	-69.9219	-72.7783
		0.02325	-68.0176	-69.9341	-72.7844
		0.0233	-68.0054	-69.9646	-72.7783
		0.02335	-68.0176	-69.9707	-72.7722
		0.0234	-68.0054	-69.9646	-72.7783
		0.02345	-67.9932	-69.9524	-72.7783
		0.0235	-68.0054	-69.9463	-72.7722
		0.02355	-68.0115	-69.9646	-72.7722
		0.0236	-68.0176	-69.9829	-72.7905
		0.02365	-68.0115	-69.989	-72.8088
		0.0237	-68.0237	-69.9768	-72.8027
		0.02375	-68.0115	-69.9707	-72.7966
		0.0238	-68.0176	-69.9707	-72.8027
		0.02385	-68.0298	-69.989	-72.8149
		0.0239	-68.0237	-70.0073	-72.8149
		0.02395	-67.9993	-70.0195	-72.8088
		0.024	-68.0054	-69.9951	-72.8027
		0.02405	-68.0054	-69.9768	-72.8088
		0.0241	-67.9932	-69.9646	-72.8211
		0.02415	-67.981	-69.9768	-72.8211
		0.0242	-67.9871	-70.0073	-72.8149
		0.02425	-67.9993	-70.0073	-72.8027
		0.0243	-68.0054	-69.989	-72.8149
		0.02435	-68.0054	-69.9707	-72.8272
		0.0244	-67.9993	-69.9524	-72.8149
		0.02445	-68.0054	-69.9524	-72.7966
		0.0245	-67.9993	-69.9768	-72.7844
		0.02455	-67.9871	-69.9829	-72.7783
		0.0246	-67.9749	-69.989	-72.7905
		0.02465	-67.981	-69.989	-72.7966
		0.0247	-67.9871	-69.9768	-72.7966
		0.02475	-67.9871	-69.9707	-72.7905
		0.0248	-67.9749	-69.9585	-72.7966
		0.02485	-67.9749	-69.9646	-72.8027
		0.0249	-67.981	-69.9646	-72.8149
		0.02495	-67.9749	-69.9585	-72.8088
		0.025	-67.9627	-69.928	-72.8027
		0.02505	-67.9627	-69.9036	-72.8088
		0.0251	-67.9688	-69.9097	-72.8088
		0.02515	-67.981	-69.9341	-72.8211
		0.0252	-67.981	-69.9341	-72.8211
		0.02525	-67.9627	-69.9158	-72.8272
		0.0253	-67.9688	-69.9158	-72.8272
		0.02535	-67.9749	-69.9463	-72.8272
		0.0254	-67.981	-69.9524	-72.8333
		0.02545	-67.9749	-69.928	-72.8394
		0.0255	-67.9627	-69.9402	-72.8394
		0.02555	-67.9627	-69.9768	-72.8333
		0.0256	-67.9627	-69.9585	-72.8272
		0.02565	-67.981	-69.9585	-72.8272
		0.0257	-67.981	-69.9829	-72.8394
		0.02575	-67.9688	-69.9463	-72.8577
		0.0258	-67.9688	-69.9524	-72.8638
		0.02585	-67.9749	-69.9707	-72.8516
		0.0259	-67.9749	-69.9341	-72.8455
		0.02595	-67.9688	-69.9646	-72.8638
		0.026	-67.9627	-69.9646	-72.8821
		0.02605	-67.9566	-69.9585	-72.8943
		0.0261	-67.9688	-70.0012	-72.8943
		0.02615	-67.9688	-69.9829	-72.8821
		0.0262	-67.9749	-70.0073	-72.876
		0.02625	-67.9688	-70.0134	-72.8638
		0.0263	-67.9627	-69.9951	-72.8638
		0.02635	-67.9688	-70.0256	-72.8699
		0.0264	-67.9688	-70.0134	-72.8638
		0.02645	-67.9871	-70.0195	-72.8577
		0.0265	-67.9871	-70.044	-72.8455
		0.02655	-67.981	-70.0134	-72.8516
		0.0266	-67.9749	-70.0195	-72.8577
		0.02665	-67.9688	-70.0501	-72.876
		0.0267	-67.9749	-70.0195	-72.8882
		0.02675	-67.9688	-70.0134	-72.8943
		0.0268	-67.9749	-70.044	-72.8882
		0.02685	-67.9627	-70.0195	-72.8821
		0.0269	-67.9566	-70.0195	-72.876
		0.02695	-67.9627	-70.0562	-72.876
		0.027	-67.9688	-70.0562	-72.8821
		0.02705	-67.9749	-70.044	-72.8943
		0.0271	-67.9749	-70.0684	-72.8882
		0.02715	-67.9627	-70.0928	-72.8821
		0.0272	-67.9749	-70.0684	-72.8821
		0.02725	-67.981	-70.0623	-72.8882
		0.0273	-67.9749	-70.0806	-72.9004
		0.02735	-67.9749	-70.0867	-72.9065
		0.0274	-67.9749	-70.0623	-72.9187
		0.02745	-67.981	-70.0562	-72.9248
		0.0275	-67.9749	-70.0806	-72.9187
		0.02755	-67.981	-70.0684	-72.9065
		0.0276	-67.9993	-70.0317	-72.9004
		0.02765	-68.0054	-70.0378	-72.9065
		0.0277	-67.9932	-70.0562	-72.9065
		0.02775	-67.9871	-70.0623	-72.9187
		0.0278	-67.981	-70.044	-72.9187
		0.02785	-67.9749	-70.0501	-72.9187
		0.0279	-67.981	-70.0867	-72.9126
		0.02795	-67.981	-70.105	-72.9126
		0.028	-67.981	-70.0867	-72.9004
		0.02805	-67.9688	-70.0806	-72.8882
		0.0281	-67.9627	-70.105	-72.8821
		0.02815	-67.9566	-70.1172	-72.8821
		0.0282	-67.9627	-70.0989	-72.8882
		0.02825	-67.9688	-70.0867	-72.9004
		0.0283	-67.981	-70.0989	-72.9004
		0.02835	-67.9749	-70.1294	-72.9126
		0.0284	-67.9688	-70.1355	-72.9065
		0.02845	-67.9749	-70.1233	-72.9065
		0.0285	-67.9688	-70.105	-72.9065
		0.02855	-67.9749	-70.1294	-72.9065
		0.0286	-67.9688	-70.1416	-72.9187
		0.02865	-67.9688	-70.1355	-72.9248
		0.0287	-67.9688	-70.1111	-72.9309
		0.02875	-67.9627	-70.1172	-72.9248
		0.0288	-67.9566	-70.1355	-72.9248
		0.02885	-67.9443	-70.1477	-72.9187
		0.0289	-67.9443	-70.1294	-72.9126
		0.02895	-67.9443	-70.1172	-72.9126
		0.029	-67.9566	-70.1355	-72.9126
		0.02905	-67.9627	-70.1599	-72.9126
		0.0291	-67.9688	-70.166	-72.9187
		0.02915	-67.9566	-70.1416	-72.9187
		0.0292	-67.9443	-70.1355	-72.9126
		0.02925	-67.9382	-70.1538	-72.9309
		0.0293	-67.9321	-70.1904	-72.9309
		0.02935	-67.926	-70.1965	-72.937
		0.0294	-67.926	-70.1843	-72.937
		0.02945	-67.9382	-70.1782	-72.937
		0.0295	-67.9382	-70.1904	-72.937
		0.02955	-67.9443	-70.221	-72.9309
		0.0296	-67.9443	-70.221	-72.9248
		0.02965	-67.9382	-70.2087	-72.9126
		0.0297	-67.926	-70.2087	-72.9126
		0.02975	-67.926	-70.221	-72.9126
		0.0298	-67.9138	-70.2454	-72.9126
		0.02985	-67.9138	-70.2576	-72.9187
		0.0299	-67.9138	-70.2393	-72.9248
		0.02995	-67.9199	-70.221	-72.9492
		0.03	-67.9321	-70.2332	-72.9614
		0.03005	-67.9321	-70.2637	-72.9553
		0.0301	-67.9321	-70.2637	-72.9553
		0.03015	-67.9321	-70.2576	-72.9553
		0.0302	-67.9321	-70.2454	-72.9553
		0.03025	-67.9382	-70.2454	-72.9492
		0.0303	-67.926	-70.2637	-72.937
		0.03035	-67.9382	-70.2942	-72.9492
		0.0304	-67.9382	-70.282	-72.9614
		0.03045	-67.9321	-70.2637	-72.9492
		0.0305	-67.9382	-70.2759	-72.937
		0.03055	-67.9321	-70.2942	-72.9492
		0.0306	-67.9504	-70.3125	-72.9431
		0.03065	-67.9627	-70.3308	-72.9309
		0.0307	-67.9504	-70.3247	-72.9492
		0.03075	-67.9443	-70.3064	-72.9492
		0.0308	-67.9566	-70.3186	-72.9309
		0.03085	-67.9566	-70.3247	-72.9431
		0.0309	-67.9382	-70.3491	-72.9492
		0.03095	-67.9504	-70.3491	-72.937
		0.031	-67.9504	-70.3247	-72.9431
		0.03105	-67.9382	-70.3186	-72.937
		0.0311	-67.9566	-70.3125	-72.9126
		0.03115	-67.9566	-70.3369	-72.9004
		0.0312	-67.9504	-70.3674	-72.9004
		0.03125	-67.9566	-70.3613	-72.8821
		0.0313	-67.9504	-70.343	-72.9004
		0.03135	-67.9382	-70.343	-72.937
		0.0314	-67.9932	-70.3735	-73.0103
		0.03145	-68.1274	-70.4468	-73.1262
		0.0315	-68.3106	-70.459	-73.0225
		0.03155	-68.4021	-70.282	-72.3999
		0.0316	-68.2922	-69.8853	-71.1914
		0.03165	-68.042	-69.3482	-69.6533
		0.0317	-67.7063	-68.7561	-68.0481
		0.03175	-67.3462	-68.1885	-66.5405
		0.0318	-67.0227	-67.6697	-65.1184
		0.03185	-66.6931	-67.157	-63.7939
		0.0319	-66.3635	-66.6504	-62.5732
		0.03195	-66.0584	-66.1499	-61.4075
		0.032	-65.7593	-65.6677	-60.3088
		0.03205	-65.4602	-65.2222	-59.2468
		0.0321	-65.1611	-64.801	-58.2581
		0.03215	-64.8804	-64.3982	-57.3242
		0.0322	-64.5996	-64.0137	-56.4209
		0.03225	-64.3128	-63.6169	-55.5237
		0.0323	-64.0381	-63.2202	-54.6509
		0.03235	-63.7756	-62.8296	-53.8086
		0.0324	-63.4888	-62.4634	-52.9785
		0.03245	-63.2141	-62.1094	-52.1423
		0.0325	-62.9517	-61.7676	-51.2878
		0.03255	-62.6953	-61.4258	-50.3723
		0.0326	-62.4268	-61.084	-49.1211
		0.03265	-62.1643	-60.73	-46.8018
		0.0327	-61.9141	-60.376	-42.1387
		0.03275	-61.6577	-60.0525	-34.082
		0.0328	-61.3892	-59.7229	-23.0835
		0.03285	-61.1206	-59.3994	-11.5234
		0.0329	-60.8826	-59.1003	-2.56958
		0.03295	-60.6262	-58.8013	1.51367
		0.033	-60.3516	-58.49	0.286865
		0.03305	-60.1013	-58.1909	-5.13916
		0.0331	-59.8633	-57.8735	-12.9211
		0.03315	-59.613	-57.5623	-21.3379
		0.0332	-59.3628	-57.2632	-29.2175
		0.03325	-59.1126	-56.9702	-35.9375
		0.0333	-58.8745	-56.6956	-41.3452
		0.03335	-58.6243	-56.427	-45.5566
		0.0334	-58.3801	-56.1401	-48.7427
		0.03345	-58.136	-55.835	-51.1047
		0.0335	-57.8918	-55.5115	-52.8015
		0.03355	-57.6416	-55.2124	-53.9612
		0.0336	-57.3853	-54.9561	-54.7058
		0.03365	-57.1289	-54.6875	-55.127
		0.0337	-56.8848	-54.4067	-55.304
		0.03375	-56.6467	-54.126	-55.2918
		0.0338	-56.4026	-53.8879	-55.127
		0.03385	-56.1585	-53.6377	-54.834
		0.0339	-55.9143	-53.3447	-54.4617
		0.03395	-55.6824	-53.0701	-54.0405
		0.034	-55.4382	-52.8259	-53.5828
		0.03405	-55.188	-52.5452	-53.1128
		0.0341	-54.9439	-52.2766	-52.6123
		0.03415	-54.7241	-52.0508	-52.0996
		0.0342	-54.4922	-51.7639	-51.5747
		0.03425	-54.2481	-51.5015	-51.0437
		0.0343	-53.9917	-51.2756	-50.5005
		0.03435	-53.7537	-50.9949	-49.9634
		0.0344	-53.5156	-50.7507	-49.4202
		0.03445	-53.2776	-50.5127	-48.8831
		0.0345	-53.0212	-50.2136	-48.346
		0.03455	-52.771	-49.9756	-47.8088
		0.0346	-52.533	-49.7192	-47.2656
		0.03465	-52.2827	-49.4324	-46.7407
		0.0347	-52.0203	-49.1943	-46.1975
		0.03475	-51.7578	-48.9136	-45.6482
		0.0348	-51.4893	-48.6206	-45.0378
		0.03485	-51.2329	-48.3826	-44.2688
		0.0349	-50.9705	-48.1018	-43.0298
		0.03495	-50.6958	-47.8027	-40.6555
		0.035	-50.415	-47.5403	-36.2488
		0.03505	-50.1282	-47.2412	-29.187
		0.0351	-49.8352	-46.8933	-19.9829
		0.03515	-49.5178	-46.5942	-10.5103
		0.0352	-49.1882	-46.2647	-3.1311
		0.03525	-48.8159	-45.8069	0.469971
		0.0353	-48.3154	-45.0867	-0.13428
		0.03535	-47.4854	-43.6035	-4.21753
		0.0354	-46.0571	-40.6555	-10.498
		0.03545	-43.8843	-35.7727	-17.7063
		0.0355	-41.0034	-28.5461	-24.8352
		0.03555	-37.6221	-18.8538	-31.2317
		0.0356	-33.9417	-7.61108	-36.6028
		0.03565	-30.0415	3.27148	-40.9241
		0.0357	-25.9522	11.7432	-44.3176
		0.03575	-21.7102	16.6504	-46.9299
		0.0358	-17.4194	17.804	-48.8953
		0.03585	-13.2568	15.8142	-50.3601
		0.0359	-9.39942	11.6394	-51.416
		0.03595	-5.98755	6.12793	-52.1301
		0.036	-3.1311	-0.06714	-52.5696
		0.03605	-0.8606	-6.48193	-52.7893
		0.0361	0.842285	-12.7136	-52.8564
		0.03615	1.98364	-18.5364	-52.7954
		0.0362	2.63672	-23.8709	-52.6367
		0.03625	2.81982	-28.6438	-52.4231
		0.0363	2.57568	-32.7637	-52.1545
		0.03635	1.94092	-36.2671	-51.8372
		0.0364	0.946045	-39.2395	-51.4832
		0.03645	-0.36011	-41.7481	-51.0925
		0.0365	-1.94702	-43.7988	-50.6958
		0.03655	-3.74756	-45.459	-50.293
		0.0366	-5.73731	-46.8262	-49.8718
		0.03665	-7.88574	-47.9553	-49.4507
		0.0367	-10.1624	-48.8281	-49.0356
		0.03675	-12.5244	-49.4934	-48.6145
		0.0368	-14.9292	-50.0183	-48.1751
		0.03685	-17.334	-50.4761	-47.7478
		0.0369	-19.7388	-50.8179	-47.2839
		0.03695	-22.113	-51.0559	-46.8323
		0.037	-24.4385	-51.239	-46.3745
		0.03705	-26.7029	-51.4038	-45.9106
		0.0371	-28.894	-51.5259	-45.4651
		0.03715	-30.9998	-51.5625	-45.0195
		0.0372	-32.9895	-51.5808	-44.5557
		0.03725	-34.8694	-51.6113	-44.0979
		0.0373	-36.6394	-51.6235	-43.6218
		0.03735	-38.2996	-51.593	-43.1397
		0.0374	-39.8377	-51.5381	-42.6209
		0.03745	-41.272	-51.5015	-42.0105
		0.0375	-42.6025	-51.471	-41.0584
		0.03755	-43.8171	-51.4282	-39.2456
		0.0376	-44.928	-51.3428	-35.7727
		0.03765	-45.9473	-51.2756	-29.9316
		0.0377	-46.8933	-51.2268	-21.8628
		0.03775	-47.7539	-51.1658	-12.9272
		0.0378	-48.5535	-51.0681	-5.23071
		0.03785	-49.2859	-50.9705	-0.59815
		0.0379	-49.9573	-50.8911	0.231934
		0.03795	-50.5859	-50.8362	-2.41699
		0.038	-51.1475	-50.7507	-7.55005
		0.03805	-51.648	-50.6348	-14.0137
		0.0381	-52.0996	-50.5432	-20.8008
		0.03815	-52.5085	-50.47	-27.1973
		0.0382	-52.887	-50.3906	-32.8125
		0.03825	-53.2349	-50.2747	-37.4756
		0.0383	-53.5461	-50.1648	-41.2415
		0.03835	-53.8391	-50.0732	-44.2139
		0.0384	-54.1077	-49.9939	-46.521
		0.03845	-54.3518	-49.9085	-48.2544
		0.0385	-54.5776	-49.7803	-49.5422
		0.03855	-54.773	-49.6582	-50.47
		0.0386	-54.9561	-49.5728	-51.1231
		0.03865	-55.127	-49.4934	-51.532
		0.0387	-55.2551	-49.3958	-51.7334
		0.03875	-55.3711	-49.2615	-51.8066
		0.0388	-55.4688	-49.1333	-51.7639
		0.03885	-55.5725	-49.0356	-51.6174
		0.0389	-55.6702	-48.9502	-51.3855
		0.03895	-55.7434	-48.822	-51.1292
		0.039	-55.7983	-48.6816	-50.8423
		0.03905	-55.8655	-48.5535	-50.4944
		0.0391	-55.896	-48.4558	-50.1465
		0.03915	-55.9143	-48.346	-49.7864
		0.0392	-55.9387	-48.2178	-49.3897
		0.03925	-55.9387	-48.053	-49.0051
		0.0393	-55.9326	-47.9004	-48.6267
		0.03935	-55.9387	-47.7722	-48.2056
		0.0394	-55.9265	-47.6502	-47.8149
		0.03945	-55.9143	-47.522	-47.4548
		0.0395	-55.896	-47.3633	-47.052
		0.03955	-55.8655	-47.2107	-46.6492
		0.0396	-55.8472	-47.0764	-46.2585
		0.03965	-55.8106	-46.9543	-45.8496
		0.0397	-55.7678	-46.8384	-45.4407
		0.03975	-55.7251	-46.698	-45.0317
		0.0398	-55.6885	-46.5393	-44.635
		0.03985	-55.6397	-46.3928	-44.2139
		0.0399	-55.6091	-46.2647	-43.7927
		0.03995	-55.5298	-46.1487	-43.3594
		0.04	-55.4688	-46.0022	-42.9077
		0.04005	-55.4077	-45.8374	-42.3889
		0.0401	-55.3284	-45.6604	-41.7297
		0.04015	-55.2612	-45.5261	-40.686
		0.0402	-55.2063	-45.3918	-38.7817
		0.04025	-55.127	-45.2698	-35.2661
		0.0403	-55.0476	-45.1111	-29.5593
		0.04035	-54.9866	-44.9402	-21.8262
		0.0404	-54.9072	-44.7754	-13.2996
		0.04045	-54.8157	-44.6106	-5.88989
		0.0405	-54.7363	-44.4641	-1.25122
		0.04055	-54.657	-44.3176	-0.10986
		0.0406	-54.5654	-44.1406	-2.24609
		0.04065	-54.4678	-43.927	-6.84204
		0.0407	-54.3945	-43.7073	-12.8479
		0.04075	-54.303	-43.4937	-19.3237
		0.0408	-54.1931	-43.3106	-25.5798
		0.04085	-54.0772	-43.1274	-31.189
		0.0409	-53.9795	-42.9321	-35.9497
		0.04095	-53.8818	-42.6819	-39.8377
		0.041	-53.7598	-42.3462	-42.9138
		0.04105	-53.6438	-41.7358	-45.3064
		0.0411	-53.5339	-40.4175	-47.1558
		0.04115	-53.4424	-37.9517	-48.5596
		0.0412	-53.3447	-33.9783	-49.6094
		0.04125	-53.2166	-28.2898	-50.354
		0.0413	-53.1067	-20.7336	-50.8362
		0.04135	-53.0029	-11.6089	-51.1169
		0.0414	-52.8931	-2.06909	-51.2451
		0.04145	-52.7649	6.2561	-51.2573
		0.0415	-52.6367	12.0239	-51.1658
		0.04155	-52.533	14.7522	-51.0193
		0.0416	-52.417	14.7278	-50.8057
		0.04165	-52.301	12.5916	-50.5554
		0.0417	-52.1851	8.98438	-50.2747
		0.04175	-52.063	4.46167	-49.9756
		0.0418	-51.947	-0.57373	-49.6582
		0.04185	-51.8311	-5.78613	-49.3347
		0.0419	-51.7029	-10.907	-48.9746
		0.04195	-51.5625	-15.802	-48.6023
		0.042	-51.4282	-20.4041	-48.23
		0.04205	-51.3001	-24.6521	-47.8516
		0.0421	-51.1841	-28.4241	-47.467
		0.04215	-51.062	-31.7383	-47.0703
		0.0422	-50.9216	-34.6741	-46.6736
		0.04225	-50.7935	-37.1887	-46.2891
		0.0423	-50.6653	-39.3127	-45.9106
		0.04235	-50.5371	-41.1316	-45.5505
		0.0424	-50.3967	-42.6819	-45.1904
		0.04245	-50.2564	-43.9392	-44.812
		0.0425	-50.1099	-45.0195	-44.4153
		0.04255	-49.9695	-45.9106	-44.0125
		0.0426	-49.8169	-46.6187	-43.6096
		0.04265	-49.6704	-47.2534	-43.2007
		0.0427	-49.5178	-47.7356	-42.7918
		0.04275	-49.3713	-48.1201	-42.3767
		0.0428	-49.2249	-48.4741	-41.9312
		0.04285	-49.0906	-48.6877	-41.449
		0.0429	-48.9441	-48.8953	-40.863
		0.04295	-48.7854	-49.054	-39.9719
		0.043	-48.6145	-49.1272	-38.3118
		0.04305	-48.4619	-49.2432	-35.2112
		0.0431	-48.3032	-49.2737	-30.0232
		0.04315	-48.1567	-49.2615	-22.7417
		0.0432	-47.9981	-49.2798	-14.386
		0.04325	-47.8394	-49.2493	-6.79932
		0.0433	-47.6868	-49.1882	-1.68457
		0.04335	-47.5281	-49.1699	0.054932
		0.0434	-47.3877	-49.0967	-1.53198
		0.04345	-47.2412	-49.0051	-5.67627
		0.0435	-47.0825	-48.9502	-11.3953
		0.04355	-46.9299	-48.8831	-17.7368
		0.0436	-46.759	-48.761	-23.999
		0.04365	-46.6003	-48.6755	-29.6753
		0.0437	-46.4478	-48.5962	-34.5398
		0.04375	-46.283	-48.4802	-38.5681
		0.0438	-46.1182	-48.3582	-41.803
		0.04385	-45.9412	-48.2666	-44.3481
		0.0439	-45.7703	-48.1812	-46.3013
		0.04395	-45.6116	-48.0408	-47.7844
		0.044	-45.4529	-47.9187	-48.8831
		0.04405	-45.2881	-47.8272	-49.6704
		0.0441	-45.1172	-47.7173	-50.2197
		0.04415	-44.9402	-47.5891	-50.5798
		0.0442	-44.7632	-47.4793	-50.769
		0.04425	-44.574	-47.3877	-50.8545
		0.0443	-44.3909	-47.2778	-50.8118
		0.04435	-44.1956	-47.1314	-50.6897
		0.0444	-43.988	-47.0154	-50.4944
		0.04445	-43.7561	-46.9177	-50.2502
		0.0445	-43.5242	-46.7957	-49.9634
		0.04455	-43.2861	-46.6431	-49.646
		0.0446	-43.0359	-46.5088	-49.3286
		0.04465	-42.7795	-46.4111	-48.9868
		0.0447	-42.4683	-46.2952	-48.6389
		0.04475	-42.041	-46.1487	-48.2788
		0.0448	-41.3574	-46.0022	-47.8821
		0.04485	-40.2527	-45.8801	-47.4854
		0.0449	-38.6841	-45.7642	-47.0825
		0.04495	-36.7065	-45.6177	-46.6736
		0.045	-34.4482	-45.4712	-46.2647
		0.04505	-32.0313	-45.3552	-45.8801
		0.0451	-29.5715	-45.2576	-45.4956
		0.04515	-27.0935	-45.1355	-45.1172
		0.0452	-24.6216	-44.9707	-44.751
		0.04525	-22.1558	-44.8364	-44.3848
		0.0453	-19.7205	-44.7205	-44.0002
		0.04535	-17.3035	-44.5984	-43.6157
		0.0454	-14.9353	-44.4275	-43.2373
		0.04545	-12.6709	-44.2749	-42.8345
		0.0455	-10.553	-44.1345	-42.4255
		0.04555	-8.61817	-44.0186	-42.0105
		0.0456	-6.88477	-43.8904	-41.5649
		0.04565	-5.39551	-43.7317	-41.0522
		0.0457	-4.12598	-43.5852	-40.3748
		0.04575	-3.08228	-43.4509	-39.1907
		0.0458	-2.2522	-43.3106	-36.9568
		0.04585	-1.63574	-43.1519	-33.0383
		0.0459	-1.22681	-42.981	-27.0142
		0.04595	-1.0498	-42.8223	-19.2871
		0.046	-1.06201	-42.688	-11.1938
		0.04605	-1.28784	-42.5415	-4.55322
		0.0461	-1.70288	-42.3706	-0.76294
		0.04615	-2.31323	-42.1692	-0.32349
		0.0462	-3.1189	-41.98	-2.85034
		0.04625	-4.10156	-41.8091	-7.50122
		0.0463	-5.24902	-41.6138	-13.3606
		0.04635	-6.54297	-41.3391	-19.5801
		0.0464	-7.94067	-40.9546	-25.5493
		0.04645	-9.45435	-40.2527	-30.8838
		0.0465	-11.0474	-38.8306	-35.4248
		0.04655	-12.7014	-36.2427	-39.1418
		0.0466	-14.4104	-32.2632	-42.1387
		0.04665	-16.1682	-26.8066	-44.4702
		0.0467	-17.9504	-19.7876	-46.283
		0.04675	-19.7327	-11.4502	-47.6624
		0.0468	-21.5027	-2.70996	-48.6877
		0.04685	-23.2422	5.07202	-49.4141
		0.0469	-24.9451	10.675	-49.8901
		0.04695	-26.6235	13.6047	-50.1831
		0.047	-28.2532	14.0503	-50.3418
		0.04705	-29.8157	12.5366	-50.3723
		0.0471	-31.3293	9.65576	-50.2869
		0.04715	-32.7515	5.9021	-50.1587
		0.0472	-34.1064	1.60522	-49.9695
		0.04725	-35.3821	-2.96021	-49.7192
		0.0473	-36.5967	-7.60498	-49.4385
		0.04735	-37.7502	-12.1643	-49.1455
		0.0474	-38.8123	-16.51	-48.8159
		0.04745	-39.8193	-20.5627	-48.4619
		0.0475	-40.7776	-24.3042	-48.1201
		0.04755	-41.6626	-27.71	-47.76
		0.0476	-42.4744	-30.7556	-47.3755
		0.04765	-43.2556	-33.4412	-46.9971
		0.0477	-43.9636	-35.7727	-46.6003
		0.04775	-44.635	-37.7564	-46.1731
		0.0478	-45.2698	-39.4775	-45.7825
		0.04785	-45.8496	-40.9424	-45.4102
		0.0479	-46.3806	-42.218	-45.0195
		0.04795	-46.8933	-43.2983	-44.6594
		0.048	-47.3572	-44.22	-44.3115
		0.04805	-47.7905	-44.9707	-43.9331
		0.0481	-48.2056	-45.5994	-43.5547
		0.04815	-48.5657	-46.1182	-43.1824
		0.0482	-48.9075	-46.5576	-42.8162
		0.04825	-49.2432	-46.9238	-42.4255
		0.0483	-49.5483	-47.2168	-42.0349
		0.04835	-49.8291	-47.4365	-41.6443
		0.0484	-50.1038	-47.6013	-41.2415
		0.04845	-50.3296	-47.7295	-40.802
		0.0485	-50.5493	-47.8333	-40.3259
		0.04855	-50.7813	-47.9126	-39.8132
		0.0486	-50.9644	-47.9797	-39.148
		0.04865	-51.1353	-48.0286	-38.0676
		0.0487	-51.3062	-48.0469	-36.0291
		0.04875	-51.4587	-48.0347	-32.4158
		0.0488	-51.5869	-48.0042	-26.7517
		0.04885	-51.7029	-47.9919	-19.3115
		0.0489	-51.8189	-47.9675	-11.3647
		0.04895	-51.9287	-47.9492	-4.69971
		0.049	-52.0203	-47.9248	-0.74463
		0.04905	-52.1179	-47.876	-0.07935
		0.0491	-52.1973	-47.8088	-2.39868
		0.04915	-52.2583	-47.7173	-6.89697
		0.0492	-52.3132	-47.6196	-12.6709
		0.04925	-52.3743	-47.522	-18.8965
		0.0493	-52.4231	-47.4426	-24.9329
		0.04935	-52.4536	-47.3755	-30.3528
		0.0494	-52.5024	-47.3084	-34.967
		0.04945	-52.5391	-47.229	-38.7573
		0.0495	-52.5635	-47.1497	-41.8091
		0.04955	-52.5757	-47.052	-44.2017
		0.0496	-52.5879	-46.9482	-46.0571
		0.04965	-52.6001	-46.8323	-47.4487
		0.0497	-52.6001	-46.7224	-48.468
		0.04975	-52.5818	-46.6126	-49.176
		0.0498	-52.5696	-46.5088	-49.6643
		0.04985	-52.5696	-46.4111	-49.9573
		0.0499	-52.5574	-46.3135	-50.0916
		0.04995	-52.5391	-46.2219	-50.0977
		0.05	-52.5085	-46.0999	-50.0061
		0.05005	-52.4719	-45.9839	-49.8596
		0.0501	-52.4414	-45.8496	-49.6582
		0.05015	-52.3987	-45.7153	-49.4263
		0.0502	-52.3499	-45.6116	-49.1455
		0.05025	-52.301	-45.52	-48.822
		0.0503	-52.2522	-45.4041	-48.4741
		0.05035	-52.2034	-45.2576	-48.1262
		0.0504	-52.1423	-45.1233	-47.7722
		0.05045	-52.0935	-45.0256	-47.4182
		0.0505	-52.0569	-44.928	-47.0703
		0.05055	-51.9959	-44.7998	-46.7041
		0.0506	-51.9348	-44.6716	-46.3501
		0.05065	-51.8616	-44.5984	-46.0083
		0.0507	-51.8127	-44.5129	-45.6543
		0.05075	-51.7456	-44.3848	-45.3064
		0.0508	-51.6785	-44.2749	-44.9585
		0.05085	-51.6052	-44.1834	-44.5923
		0.0509	-51.5259	-44.043	-44.22
		0.05095	-51.4526	-43.9209	-43.8538
		0.051	-51.3733	-43.8232	-43.4753
		0.05105	-51.2878	-43.6585	-43.1091
		0.0511	-51.2024	-43.5364	-42.7429
		0.05115	-51.1353	-43.4265	-42.3706
		0.0512	-51.0559	-43.2495	-41.98
		0.05125	-50.9705	-43.1152	-41.5772
		0.0513	-50.8911	-42.9871	-41.1621
		0.05135	-50.8057	-42.8162	-40.7593
		0.0514	-50.7263	-42.6819	-40.3381
		0.05145	-50.6348	-42.5537	-39.8865
		0.0515	-50.5249	-42.3828	-39.386
		0.05155	-50.415	-42.2546	-38.739
		0.0516	-50.3174	-42.1509	-37.6953
		0.05165	-50.2258	-41.9861	-35.8154
		0.0517	-50.1221	-41.8091	-32.4158
		0.05175	-50.0183	-41.6748	-26.9959
		0.0518	-49.9085	-41.4795	-19.7571
		0.05185	-49.8047	-41.2659	-11.8774
		0.0519	-49.707	-41.0889	-5.10864
		0.05195	-49.6033	-40.8997	-0.92773
		0.052	-49.4873	-40.6555	0.018311
		0.05205	-49.3774	-40.3992	-2.03857
		0.0521	-49.2737	-40.0635	-6.34155
		0.05215	-49.1699	-39.3738	-11.9812
		0.0522	-49.0784	-37.9578	-18.1335
		0.05225	-48.9624	-35.4919	-24.1272
		0.0523	-48.8586	-31.7261	-29.5654
		0.05235	-48.7549	-26.5015	-34.2285
		0.0524	-48.6572	-19.7876	-38.0798
		0.05245	-48.5474	-11.8164	-41.1804
		0.0525	-48.4314	-3.35083	-43.6218
		0.05255	-48.3093	4.32129	-45.5261
		0.0526	-48.1873	9.99146	-46.9666
		0.05265	-48.0713	13.1409	-48.0408
		0.0527	-47.9614	13.9221	-48.8159
		0.05275	-47.8272	12.8357	-49.3347
		0.0528	-47.699	10.3271	-49.6704
		0.05285	-47.5647	6.83594	-49.8474
		0.0529	-47.4426	2.76489	-49.9085
		0.05295	-47.3206	-1.5686	-49.8657
		0.053	-47.2046	-6.00586	-49.7437
		0.05305	-47.0764	-10.437	-49.5606
		0.0531	-46.936	-14.6912	-49.3225
		0.05315	-46.8079	-18.6951	-49.0356
		0.0532	-46.6858	-22.406	-48.7183
		0.05325	-46.5576	-25.8118	-48.3826
		0.0533	-46.4356	-28.8818	-48.0225
		0.05335	-46.2952	-31.5674	-47.6685
		0.0534	-46.1609	-33.9111	-47.3145
		0.05345	-46.0144	-35.9802	-46.9482
		0.0535	-45.8862	-37.793	-46.582
		0.05355	-45.7642	-39.325	-46.2097
		0.0536	-45.636	-40.6189	-45.8435
		0.05365	-45.5078	-41.7542	-45.4712
		0.0537	-45.3613	-42.7368	-45.1172
		0.05375	-45.221	-43.5608	-44.751
		0.0538	-45.0928	-44.2444	-44.397
		0.05385	-44.9463	-44.812	-44.0369
		0.0539	-44.812	-45.3064	-43.6829
		0.05395	-44.6655	-45.7336	-43.3228
		0.054	-44.5129	-46.0693	-42.9504
		0.05405	-44.3543	-46.3196	-42.5598
		0.0541	-44.1895	-46.5515	-42.157
		0.05415	-44.0308	-46.759	-41.7358
		0.0542	-43.8782	-46.936	-41.3147
		0.05425	-43.7256	-47.052	-40.8691
		0.0543	-43.5669	-47.1191	-40.3931
		0.05435	-43.3899	-47.1802	-39.8438
		0.0544	-43.2129	-47.2351	-39.1357
		0.05445	-43.0176	-47.2595	-37.9761
		0.0545	-42.8223	-47.2351	-35.8704
		0.05455	-42.6209	-47.2046	-32.2083
		0.0546	-42.395	-47.1802	-26.5503
		0.05465	-42.1753	-47.1619	-19.2139
		0.0547	-41.9373	-47.1069	-11.4258
		0.05475	-41.6687	-47.0337	-4.90112
		0.0548	-41.3208	-46.9727	-1.00098
		0.05485	-40.8203	-46.9238	-0.24414
		0.0549	-40.033	-46.8689	-2.38647
		0.05495	-38.8672	-46.7773	-6.68945
		0.055	-37.3047	-46.6797	-12.2681
		0.05505	-35.4614	-46.5942	-18.335
		0.0551	-33.4534	-46.5454	-24.2554
		0.05515	-31.3904	-46.4905	-29.6082
		0.0552	-29.3457	-46.3928	-34.1675
		0.05525	-27.3254	-46.2891	-37.9334
		0.0553	-25.3662	-46.1914	-40.9912
		0.05535	-23.4375	-46.1182	-43.4204
		0.0554	-21.521	-46.0571	-45.2942
		0.05545	-19.6167	-45.9717	-46.7285
		0.0555	-17.7429	-45.8679	-47.8088
		0.05555	-15.9302	-45.7886	-48.584
		0.0556	-14.1968	-45.7214	-49.1089
		0.05565	-12.5244	-45.6665	-49.4629
		0.0557	-10.968	-45.5689	-49.6582
		0.05575	-9.5398	-45.4651	-49.707
		0.0558	-8.21533	-45.3735	-49.6704
		0.05585	-7.01294	-45.2942	-49.5728
		0.0559	-5.96314	-45.2332	-49.3958
		0.05595	-5.0354	-45.1233	-49.1882
		0.056	-4.25415	-45.0012	-48.9624
		0.05605	-3.61939	-44.8853	-48.6939
		0.0561	-3.1311	-44.7876	-48.4131
		0.05615	-2.7832	-44.696	-48.1262
		0.0562	-2.6001	-44.5984	-47.7905
		0.05625	-2.56958	-44.4885	-47.4365
		0.0563	-2.71606	-44.3481	-47.0886
		0.05635	-3.00293	-44.2261	-46.7285
		0.0564	-3.43018	-44.1101	-46.3562
		0.05645	-4.00391	-44.0247	-46.0022
		0.0565	-4.69971	-43.9209	-45.6604
		0.05655	-5.49927	-43.7927	-45.3003
		0.0566	-6.43311	-43.6707	-44.928
		0.05665	-7.42798	-43.5547	-44.574
		0.0567	-8.52051	-43.4509	-44.22
		0.05675	-9.7229	-43.3716	-43.8477
		0.0568	-10.9741	-43.2495	-43.4509
		0.05685	-12.2864	-43.1213	-43.0664
		0.0569	-13.6719	-42.9749	-42.6819
		0.05695	-15.0696	-42.8406	-42.2974
		0.057	-16.4917	-42.688	-41.8823
		0.05705	-17.9504	-42.5537	-41.4673
		0.0571	-19.4214	-42.4133	-41.0584
		0.05715	-20.874	-42.2607	-40.6555
		0.0572	-22.3267	-42.0898	-40.2344
		0.05725	-23.761	-41.9251	-39.7949
		0.0573	-25.1648	-41.7786	-39.325
		0.05735	-26.5442	-41.6443	-38.8062
		0.0574	-27.8748	-41.5344	-38.0615
		0.05745	-29.187	-41.394	-36.7432
		0.0575	-30.4321	-41.2476	-34.3018
		0.05755	-31.6223	-41.0706	-30.1331
		0.0576	-32.7637	-40.8936	-23.9685
		0.05765	-33.8562	-40.7105	-16.394
		0.0577	-34.8938	-40.5151	-8.844
		0.05775	-35.8704	-40.3015	-3.02734
		0.0578	-36.8042	-40.033	-0.10986
		0.05785	-37.7014	-39.5386	-0.36621
		0.0579	-38.5437	-38.5315	-3.35083
		0.05795	-39.3189	-36.615	-8.18482
		0.058	-40.0513	-33.5205	-14.032
		0.05805	-40.7593	-29.1748	-20.0928
		0.0581	-41.4246	-23.4741	-25.8423
		0.05815	-42.0471	-16.3757	-30.9326
		0.0582	-42.6209	-8.28858	-35.2539
		0.05825	-43.1824	-0.20752	-38.7878
		0.0583	-43.7134	6.61621	-41.5955
		0.05835	-44.2261	11.2488	-43.811
		0.0584	-44.6838	13.4766	-45.5078
		0.05845	-45.1172	13.5681	-46.8079
		0.0585	-45.52	12.0117	-47.7661
		0.05855	-45.9106	9.32617	-48.4497
		0.0586	-46.283	5.83496	-48.8953
		0.05865	-46.6248	1.82495	-49.1882
		0.0587	-46.936	-2.45972	-49.3347
		0.05875	-47.2351	-6.78101	-49.3897
		0.0588	-47.522	-11.0352	-49.3652
		0.05885	-47.7905	-15.155	-49.2493
		0.0589	-48.0347	-19.0613	-49.0601
		0.05895	-48.2544	-22.6318	-48.822
		0.059	-48.4741	-25.9094	-48.5474
		0.05905	-48.6877	-28.8818	-48.2422
		0.0591	-48.8892	-31.4575	-47.9187
		0.05915	-49.0662	-33.7463	-47.5647
		0.0592	-49.2188	-35.7788	-47.1985
		0.05925	-49.3591	-37.4756	-46.814
		0.0593	-49.5117	-38.9648	-46.4294
		0.05935	-49.646	-40.2466	-46.0449
		0.0594	-49.7742	-41.3147	-45.6604
		0.05945	-49.884	-42.2607	-45.2698
		0.0595	-49.9695	-43.0725	-44.8853
		0.05955	-50.0732	-43.7134	-44.4885
		0.0596	-50.1526	-44.3298	-44.1162
		0.05965	-50.238	-44.7998	-43.7439
		0.0597	-50.2991	-45.1965	-43.3716
		0.05975	-50.354	-45.5627	-43.0054
		0.0598	-50.4028	-45.8252	-42.6331
		0.05985	-50.4517	-46.0266	-42.2424
		0.0599	-50.5066	-46.2402	-41.8457
		0.05995	-50.5493	-46.3684	-41.4246
		0.06	-50.5737	-46.4417	-40.9973
		0.06005	-50.6043	-46.5454	-40.5762
		0.0601	-50.6104	-46.6064	-40.1306
		0.06015	-50.6287	-46.6126	-39.6545
		0.0602	-50.6409	-46.6248	-39.1113
		0.06025	-50.647	-46.6553	-38.4094
		0.0603	-50.6409	-46.637	-37.2498
		0.06035	-50.6348	-46.6003	-35.2112
		0.0604	-50.6165	-46.6003	-31.6772
		0.06045	-50.6165	-46.5637	-26.2329
		0.0605	-50.6043	-46.5027	-19.1162
		0.06055	-50.5859	-46.4539	-11.4807
		0.0606	-50.5554	-46.4233	-4.94385
		0.06065	-50.5188	-46.3745	-0.92163
		0.0607	-50.47	-46.283	0.018311
		0.06075	-50.4334	-46.2158	-1.92261
		0.0608	-50.4028	-46.1731	-6.03027
		0.06085	-50.3662	-46.1243	-11.4441
		0.0609	-50.3235	-46.0388	-17.3828
		0.06095	-50.2808	-45.9839	-23.23
		0.061	-50.2319	-45.9473	-28.5584
		0.06105	-50.1953	-45.8984	-33.1543
		0.0611	-50.1587	-45.8008	-36.9934
		0.06115	-50.1099	-45.7092	-40.1001
		0.0612	-50.0549	-45.6482	-42.5598
		0.06125	-50	-45.5811	-44.4885
		0.0613	-49.9329	-45.4834	-45.9534
		0.06135	-49.8718	-45.3552	-47.052
		0.0614	-49.8047	-45.2515	-47.8394
		0.06145	-49.7376	-45.1782	-48.3948
		0.0615	-49.6765	-45.0806	-48.7305
		0.06155	-49.6094	-44.9585	-48.9136
		0.0616	-49.5422	-44.8303	-48.9807
		0.06165	-49.4812	-44.7388	-48.9563
		0.0617	-49.4141	-44.6655	-48.8647
		0.06175	-49.353	-44.5618	-48.7183
		0.0618	-49.2981	-44.4275	-48.523
		0.06185	-49.2432	-44.2993	-48.291
		0.0619	-49.176	-44.2017	-48.0164
		0.06195	-49.0967	-44.1101	-47.7295
		0.062	-49.0112	-44.0002	-47.4243
		0.06205	-48.9319	-43.8782	-47.0947
		0.0621	-48.8525	-43.75	-46.759
		0.06215	-48.761	-43.6585	-46.4172
		0.0622	-48.6939	-43.5608	-46.0571
		0.06225	-48.6145	-43.4387	-45.697
		0.0623	-48.5291	-43.2983	-45.3369
		0.06235	-48.4375	-43.1702	-44.9524
		0.0624	-48.3521	-43.0603	-44.5618
		0.06245	-48.2544	-42.9749	-44.1711
		0.0625	-48.1567	-42.865	-43.7866
		0.06255	-48.0652	-42.7307	-43.4082
		0.0626	-47.9797	-42.5964	-43.0359
		0.06265	-47.8882	-42.4927	-42.6697
		0.0627	-47.8088	-42.3828	-42.2974
		0.06275	-47.7112	-42.2546	-41.9067
		0.0628	-47.6135	-42.096	-41.51
		0.06285	-47.522	-41.9312	-41.095
		0.0629	-47.4182	-41.7847	-40.6738
		0.06295	-47.3084	-41.6626	-40.2527
		0.063	-47.2046	-41.5283	-39.8193
		0.06305	-47.1069	-41.3696	-39.3616
		0.0631	-47.0154	-41.2048	-38.8733
		0.06315	-46.9238	-41.0584	-38.2446
		0.0632	-46.8384	-40.9546	-37.3047
		0.06325	-46.7407	-40.8203	-35.6445
		0.0633	-46.6431	-40.6738	-32.6782
		0.06335	-46.5271	-40.4968	-27.8992
		0.0634	-46.4172	-40.3198	-21.3013
		0.06345	-46.3196	-40.1733	-13.7512
		0.0635	-46.2097	-40.0391	-6.79932
		0.06355	-46.106	-39.8743	-1.96533
		0.0636	-46.0022	-39.6668	-0.11597
		0.06365	-45.8984	-39.4043	-1.27563
		0.0637	-45.7947	-39.0442	-4.83398
		0.06375	-45.6665	-38.4094	-9.92432
		0.0638	-45.5383	-37.1643	-15.7532
		0.06385	-45.4163	-34.9121	-21.6736
		0.0639	-45.3003	-31.4453	-27.1667
		0.06395	-45.166	-26.7395	-31.9885
		0.064	-45.0317	-20.6909	-36.0535
		0.06405	-44.9158	-13.3972	-39.3677
		0.0641	-44.8059	-5.43823	-41.9922
		0.06415	-44.6777	2.09351	-44.0552
		0.0642	-44.5496	8.07495	-45.6421
		0.06425	-44.4214	11.8469	-46.8018
		0.0643	-44.2871	13.3667	-47.6685
		0.06435	-44.1345	12.9578	-48.2849
		0.0644	-44.0064	11.0901	-48.6694
		0.06445	-43.8538	8.22144	-48.8953
		0.0645	-43.6951	4.6936	-49.0173
		0.06455	-43.5547	0.769043	-49.0112
		0.0646	-43.396	-3.32642	-48.938
		0.06465	-43.2373	-7.4585	-48.8098
		0.0647	-43.0969	-11.5051	-48.6023
		0.06475	-42.9443	-15.4175	-48.3398
		0.0648	-42.7918	-19.104	-48.0469
		0.06485	-42.6331	-22.5403	-47.7478
		0.0649	-42.4622	-25.6592	-47.406
		0.06495	-42.3035	-28.479	-47.052
		0.065	-42.1509	-31.012	-46.6736
		0.06505	-41.9739	-33.252	-46.3135
		0.0651	-41.803	-35.2356	-45.9351
		0.06515	-41.6443	-36.9568	-45.5322
		0.0652	-41.449	-38.4522	-45.1477
		0.06525	-41.2476	-39.7278	-44.7815
		0.0653	-41.0522	-40.8081	-44.4092
		0.06535	-40.8142	-41.7175	-44.0308
		0.0654	-40.5212	-42.4988	-43.6646
		0.06545	-40.1184	-43.1702	-43.3044
		0.0655	-39.447	-43.7439	-42.9688
		0.06555	-38.4522	-44.2505	-42.6147
		0.0656	-37.0972	-44.6899	-42.2546
		0.06565	-35.4919	-45.0501	-41.9006
		0.0657	-33.7036	-45.343	-41.5466
		0.06575	-31.8665	-45.5689	-41.1926
		0.0658	-30.0476	-45.7397	-40.8142
		0.06585	-28.2959	-45.8862	-40.4297
		0.0659	-26.5686	-45.99	-40.0208
		0.06595	-24.884	-46.0693	-39.5935
		0.066	-23.2727	-46.1304	-39.1418
		0.06605	-21.6919	-46.1731	-38.5986
		0.0661	-20.1294	-46.1792	-37.8601
		0.06615	-18.6157	-46.1609	-36.6272
		0.0662	-17.1509	-46.1243	-34.4421
		0.06625	-15.7349	-46.0815	-30.7373
		0.0663	-14.3616	-46.0266	-25.1587
		0.06635	-13.0798	-45.99	-18.0298
		0.0664	-11.8774	-45.9473	-10.5652
		0.06645	-10.7605	-45.9045	-4.37012
		0.0665	-9.7168	-45.8557	-0.71411
		0.06655	-8.77075	-45.7825	-0.10986
		0.0666	-7.94678	-45.697	-2.28272
		0.06665	-7.20215	-45.6299	-6.51245
		0.0667	-6.52466	-45.5505	-11.969
		0.06675	-5.96924	-45.4834	-17.8711
		0.0668	-5.52368	-45.4346	-23.645
		0.06685	-5.18799	-45.343	-28.8879
		0.0669	-4.94385	-45.2454	-33.4045
		0.06695	-4.79736	-45.166	-37.1277
		0.067	-4.77295	-45.1111	-40.155
		0.06705	-4.8523	-45.0317	-42.572
		0.0671	-5.04761	-44.9219	-44.458
		0.06715	-5.34668	-44.8364	-45.929
		0.0672	-5.78003	-44.7693	-46.9971
		0.06725	-6.32935	-44.6655	-47.7478
		0.0673	-6.97632	-44.5618	-48.2666
		0.06735	-7.72095	-44.5007	-48.5962
		0.0674	-8.55713	-44.4031	-48.7915
		0.06745	-9.47266	-44.281	-48.877
		0.0675	-10.4675	-44.2017	-48.8709
		0.06755	-11.5356	-44.0796	-48.7549
		0.0676	-12.6465	-43.9453	-48.584
		0.06765	-13.8123	-43.8599	-48.3582
		0.0677	-15.0208	-43.7195	-48.0957
		0.06775	-16.2537	-43.6157	-47.8149
		0.0678	-17.4866	-43.5242	-47.5098
		0.06785	-18.7378	-43.3777	-47.1802
		0.0679	-20.0012	-43.28	-46.8262
		0.06795	-21.2585	-43.1641	-46.4478
		0.068	-22.4976	-43.0176	-46.0877
		0.06805	-23.7	-42.9321	-45.7275
		0.0681	-24.9023	-42.7979	-45.3613
		0.06815	-26.0986	-42.6819	-45.0012
		0.0682	-27.2644	-42.6147	-44.6228
		0.06825	-28.3875	-42.4927	-44.2322
		0.0683	-29.48	-42.3828	-43.8416
		0.06835	-30.542	-42.3218	-43.457
		0.0684	-31.5735	-42.218	-43.0725
		0.06845	-32.5745	-42.1021	-42.7002
		0.0685	-33.5144	-42.0349	-42.3279
		0.06855	-34.4177	-41.9312	-41.9617
		0.0686	-35.2905	-41.7908	-41.5772
		0.06865	-36.1206	-41.7114	-41.1743
		0.0687	-36.9141	-41.6016	-40.7654
		0.06875	-37.6587	-41.449	-40.3442
		0.0688	-38.3545	-41.3391	-39.917
		0.06885	-39.0137	-41.2354	-39.4653
		0.0689	-39.6362	-41.0706	-38.9771
		0.06895	-40.2405	-40.9058	-38.4338
		0.069	-40.7959	-40.7715	-37.7625
		0.06905	-41.3147	-40.6311	-36.7859
		0.0691	-41.8091	-40.448	-35.144
		0.06915	-42.2852	-40.271	-32.2998
		0.0692	-42.7368	-40.1184	-27.7222
		0.06925	-43.1702	-39.9109	-21.3562
		0.0693	-43.5486	-39.6973	-13.9771
		0.06935	-43.9148	-39.502	-7.06177
		0.0694	-44.2627	-39.2517	-2.11182
		0.06945	-44.6106	-38.8123	-0.02441
		0.0695	-44.9219	-37.9822	-0.88501
		0.06955	-45.2271	-36.4075	-4.17481
		0.0696	-45.4956	-33.7708	-9.08814
		0.06965	-45.752	-29.9438	-14.8315
		0.0697	-45.99	-24.9695	-20.7275
		0.06975	-46.228	-18.7683	-26.2695
		0.0698	-46.4539	-11.4441	-31.1523
		0.06985	-46.6431	-3.67432	-35.2905
		0.0699	-46.8201	3.38745	-38.6658
		0.06995	-46.9849	8.70361	-41.3696
		0.07	-47.1314	11.8774	-43.4998
		0.07005	-47.29	12.9822	-45.1538
		0.0701	-47.4243	12.3291	-46.4172
		0.07015	-47.5586	10.3516	-47.345
		0.0702	-47.6685	7.47681	-48.0164
		0.07025	-47.7661	4.02832	-48.4558
		0.0703	-47.8638	0.20752	-48.7183
		0.07035	-47.937	-3.8147	-48.8342
		0.0704	-48.0225	-7.86133	-48.8464
		0.07045	-48.1018	-11.7737	-48.7549
		0.0705	-48.1689	-15.5334	-48.6084
		0.07055	-48.23	-19.0979	-48.4009
		0.0706	-48.2849	-22.4304	-48.1445
		0.07065	-48.3398	-25.4395	-47.8577
		0.0707	-48.3887	-28.1433	-47.5525
		0.07075	-48.4558	-30.5908	-47.229
		0.0708	-48.4924	-32.8003	-46.8872
		0.07085	-48.5291	-34.729	-46.5393
		0.0709	-48.5535	-36.3831	-46.1731
		0.07095	-48.5718	-37.8113	-45.8069
		0.071	-48.5901	-39.093	-45.4285
		0.07105	-48.6145	-40.2161	-45.0439
		0.0711	-48.6267	-41.1804	-44.6472
		0.07115	-48.645	-41.9861	-44.2566
		0.0712	-48.6511	-42.688	-43.8477
		0.07125	-48.6389	-43.3167	-43.457
		0.0713	-48.6206	-43.8477	-43.0664
		0.07135	-48.6023	-44.2627	-42.6697
		0.0714	-48.5962	-44.5984	-42.273
		0.07145	-48.5901	-44.8975	-41.8823
		0.0715	-48.5901	-45.1599	-41.4917
		0.07155	-48.5779	-45.3552	-41.0828
		0.0716	-48.5657	-45.4895	-40.6677
		0.07165	-48.5535	-45.5872	-40.2466
		0.0717	-48.523	-45.6909	-39.8193
		0.07175	-48.4924	-45.8008	-39.3982
		0.0718	-48.4741	-45.8801	-38.9587
		0.07185	-48.4436	-45.8984	-38.4583
		0.0719	-48.4131	-45.9229	-37.854
		0.07195	-48.3765	-45.9595	-37.0422
		0.072	-48.3154	-45.9656	-35.7178
		0.07205	-48.2666	-45.9595	-33.3557
		0.0721	-48.2056	-45.9045	-29.4556
		0.07215	-48.1751	-45.8801	-23.7488
		0.0722	-48.1262	-45.874	-16.687
		0.07225	-48.0713	-45.8679	-9.46045
		0.0723	-48.0286	-45.813	-3.68042
		0.07235	-47.9919	-45.7581	-0.5127
		0.0724	-47.9431	-45.7031	-0.29907
		0.07245	-47.8882	-45.6848	-2.75269
		0.0725	-47.8455	-45.6787	-7.14111
		0.07255	-47.7966	-45.6299	-12.5977
		0.0726	-47.7295	-45.5505	-18.4082
		0.07265	-47.6746	-45.4895	-24.054
		0.0727	-47.6135	-45.4346	-29.1382
		0.07275	-47.5464	-45.3857	-33.5022
		0.0728	-47.4915	-45.3186	-37.1521
		0.07285	-47.4121	-45.221	-40.094
		0.0729	-47.3511	-45.1233	-42.4011
		0.07295	-47.2839	-45.0439	-44.2139
		0.073	-47.2046	-44.9768	-45.6177
		0.07305	-47.1375	-44.9036	-46.6492
		0.0731	-47.0703	-44.8059	-47.3877
		0.07315	-46.991	-44.6899	-47.9065
		0.0732	-46.9299	-44.5984	-48.2239
		0.07325	-46.8506	-44.5374	-48.3704
		0.0733	-46.7468	-44.458	-48.407
		0.07335	-46.6675	-44.3787	-48.3704
		0.0734	-46.5637	-44.2627	-48.2544
		0.07345	-46.4722	-44.1345	-48.0774
		0.0735	-46.3928	-44.0369	-47.8455
		0.07355	-46.2952	-43.9453	-47.5952
		0.0736	-46.2097	-43.8477	-47.3206
		0.07365	-46.1182	-43.7317	-46.9971
		0.0737	-46.0327	-43.5974	-46.6614
		0.07375	-45.9351	-43.4692	-46.3135
		0.0738	-45.8435	-43.3594	-45.9717
		0.07385	-45.7642	-43.2678	-45.6177
		0.0739	-45.6543	-43.158	-45.2454
		0.07395	-45.5566	-43.0542	-44.8731
		0.074	-45.4712	-42.9199	-44.5007
		0.07405	-45.3674	-42.7856	-44.1284
		0.0741	-45.2637	-42.6575	-43.7744
		0.07415	-45.166	-42.5476	-43.4204
		0.0742	-45.0806	-42.45	-43.0542
		0.07425	-45.0012	-42.334	-42.6941
		0.0743	-44.9036	-42.2058	-42.3523
		0.07435	-44.8059	-42.0593	-42.0044
		0.0744	-44.7083	-41.9312	-41.6321
		0.07445	-44.6106	-41.8152	-41.2476
		0.0745	-44.5068	-41.7236	-40.863
		0.07455	-44.3909	-41.626	-40.4968
		0.0746	-44.2932	-41.5039	-40.1367
		0.07465	-44.2017	-41.3574	-39.7644
		0.0747	-44.0918	-41.1987	-39.3494
		0.07475	-43.9697	-41.0461	-38.916
		0.0748	-43.8416	-40.8875	-38.4399
		0.07485	-43.7195	-40.7349	-37.8967
		0.0749	-43.6096	-40.5762	-37.1704
		0.07495	-43.4753	-40.387	-35.9863
		0.075	-43.3472	-40.1794	-33.9172
		0.07505	-43.219	-39.9719	-30.4382
		0.0751	-43.103	-39.7644	-25.2075
		0.07515	-42.9688	-39.5386	-18.4387
		0.0752	-42.8284	-39.1785	-11.1938
		0.07525	-42.6819	-38.4766	-4.98657
		0.0753	-42.5354	-37.146	-1.09253
		0.07535	-42.4011	-34.8816	-0.10376
		0.0754	-42.2546	-31.4575	-1.83105
		0.07545	-42.1082	-26.8555	-5.66406
		0.0755	-41.9617	-21.0693	-10.8093
		0.07555	-41.8091	-14.0869	-16.5222
		0.0756	-41.6687	-6.31104	-22.2107
		0.07565	-41.5161	1.16577	-27.4719
		0.0757	-41.3757	7.22656	-32.0801
		0.07575	-41.2231	11.2305	-35.968
		0.0758	-41.0767	13.0005	-39.1235
		0.07585	-40.9302	12.8784	-41.6565
		0.0759	-40.7837	11.377	-43.5974
		0.07595	-40.6128	8.78296	-45.1111
		0.076	-40.4419	5.52979	-46.2402
		0.07605	-40.2649	1.86157	-47.0703
		0.0761	-40.094	-2.0874	-47.6746
		0.07615	-39.9292	-6.04858	-48.0652
		0.0762	-39.7644	-10.0281	-48.291
		0.07625	-39.5691	-13.8977	-48.3887
		0.0763	-39.3616	-17.5293	-48.3826
		0.07635	-39.1296	-21.0083	-48.2849
		0.0764	-38.8794	-24.1943	-48.1262
		0.07645	-38.562	-27.0569	-47.9126
		0.0765	-38.1104	-29.6692	-47.6379
		0.07655	-37.4085	-31.9519	-47.3328
		0.0766	-36.4136	-33.9233	-47.0032
		0.07665	-35.144	-35.6995	-46.6492
		0.0767	-33.6731	-37.2253	-46.2891
		0.07675	-32.0862	-38.5132	-45.9229
		0.0768	-30.4749	-39.6668	-45.5505
		0.07685	-28.8818	-40.6799	-45.1782
		0.0769	-27.3376	-41.5039	-44.7815
		0.07695	-25.8484	-42.218	-44.3848
		0.077	-24.408	-42.8467	-43.988
		0.07705	-23.0042	-43.3289	-43.5913
		0.0771	-21.6431	-43.7256	-43.2007
		0.07715	-20.3003	-44.0918	-42.8162
		0.0772	-18.988	-44.4153	-42.4255
		0.07725	-17.7185	-44.6533	-42.041
		0.0773	-16.4978	-44.8486	-41.6504
		0.07735	-15.3198	-45.0501	-41.2476
		0.0774	-14.2029	-45.221	-40.8203
		0.07745	-13.1409	-45.3125	-40.4114
		0.0775	-12.1338	-45.3796	-39.9719
		0.07755	-11.1938	-45.459	-39.5447
		0.0776	-10.3394	-45.5261	-39.0991
		0.07765	-9.53369	-45.5322	-38.6414
		0.0777	-8.79517	-45.5383	-38.1653
		0.07775	-8.12378	-45.5566	-37.6038
		0.0778	-7.51953	-45.5811	-36.9141
		0.07785	-6.99463	-45.5627	-35.8948
		0.0779	-6.56128	-45.52	-34.1736
		0.07795	-6.20728	-45.4895	-31.25
		0.078	-5.93262	-45.4651	-26.6663
		0.07805	-5.74951	-45.4224	-20.4163
		0.0781	-5.62744	-45.343	-13.2996
		0.07815	-5.60913	-45.2759	-6.71997
		0.0782	-5.68848	-45.2393	-2.05689
		0.07825	-5.87769	-45.1782	-0.14648
		0.0783	-6.17065	-45.0745	-1.0376
		0.07835	-6.54297	-44.9707	-4.24194
		0.0784	-6.99463	-44.8853	-9.00269
		0.07845	-7.51343	-44.8181	-14.5508
		0.0785	-8.10547	-44.7449	-20.2515
		0.07855	-8.77075	-44.635	-25.6348
		0.0786	-9.49707	-44.5313	-30.426
		0.07865	-10.2905	-44.4519	-34.5032
		0.0787	-11.1511	-44.3848	-37.8662
		0.07875	-12.0728	-44.2749	-40.5701
		0.0788	-13.0493	-44.165	-42.7002
		0.07885	-14.0686	-44.043	-44.3543
		0.0789	-15.1245	-43.9453	-45.6055
		0.07895	-16.2048	-43.8538	-46.5271
		0.079	-17.3035	-43.7195	-47.1802
		0.07905	-18.4265	-43.5852	-47.6135
		0.0791	-19.5374	-43.4753	-47.8699
		0.07915	-20.6604	-43.3838	-47.9981
		0.0792	-21.7468	-43.2861	-48.0347
		0.07925	-22.8333	-43.1519	-47.9797
		0.0793	-23.9075	-43.0298	-47.8577
		0.07935	-24.9817	-42.926	-47.6868
		0.0794	-26.0376	-42.8589	-47.4609
		0.07945	-27.0874	-42.7734	-47.2046
		0.0795	-28.1006	-42.6636	-46.9177
		0.07955	-29.0833	-42.5476	-46.6248
		0.0796	-30.0354	-42.4377	-46.3135
		0.07965	-30.957	-42.3523	-45.99
		0.0797	-31.8542	-42.2546	-45.6421
		0.07975	-32.721	-42.1265	-45.2942
		0.0798	-33.551	-41.9739	-44.9524
		0.07985	-34.3506	-41.8213	-44.6106
		0.0799	-35.1196	-41.6809	-44.2566
		0.07995	-35.8521	-41.5405	-43.9026
		0.08	-36.5356	-41.3513	-43.5181
		0.08005	-37.1826	-41.1499	-43.1397
		0.0801	-37.8052	-40.9729	-42.7734
		0.08015	-38.3728	-40.8264	-42.4072
		0.0802	-38.9404	-40.686	-42.0532
		0.08025	-39.4653	-40.5273	-41.6809
		0.0803	-39.9719	-40.3442	-41.2964
		0.08035	-40.4602	-40.1672	-40.918
		0.0804	-40.918	-39.9963	-40.5396
		0.08045	-41.3513	-39.8438	-40.1184
		0.0805	-41.7664	-39.6606	-39.6912
		0.08055	-42.1753	-39.4348	-39.27
		0.0806	-42.5598	-39.1663	-38.8184
		0.08065	-42.9077	-38.8062	-38.3362
		0.0807	-43.2434	-38.1897	-37.8235
		0.08075	-43.5608	-37.0117	-37.1765
		0.0808	-43.8599	-34.9304	-36.2305
		0.08085	-44.1284	-31.781	-34.6558
		0.0809	-44.4092	-27.594	-31.9641
		0.08095	-44.6777	-22.3084	-27.7039
		0.081	-44.9097	-15.8936	-21.7834
		0.08105	-45.1477	-8.62427	-14.7888
		0.0811	-45.3674	-1.33057	-8.00171
		0.08115	-45.5627	4.95606	-2.89307
		0.0812	-45.752	9.41773	-0.39673
		0.08125	-45.929	11.7981	-0.67749
		0.0813	-46.0754	12.2742	-3.36914
		0.08135	-46.2402	11.2488	-7.75147
		0.0814	-46.3867	9.13696	-13.0615
		0.08145	-46.5271	6.28052	-18.6523
		0.0815	-46.6736	2.93579	-24.0845
		0.08155	-46.7896	-0.7019	-29.0039
		0.0816	-46.9055	-4.5105	-33.2336
		0.08165	-47.0276	-8.3374	-36.7371
		0.0817	-47.1314	-12.1094	-39.6057
		0.08175	-47.229	-15.7288	-41.9006
		0.0818	-47.3267	-19.1467	-43.6829
		0.08185	-47.3999	-22.3389	-45.0439
		0.0819	-47.4609	-25.2625	-46.0815
		0.08195	-47.5281	-27.9297	-46.8506
		0.082	-47.5952	-30.3467	-47.3877
		0.08205	-47.6318	-32.5073	-47.7234
		0.0821	-47.6929	-34.4177	-47.9065
		0.08215	-47.7478	-36.084	-47.9858
		0.0822	-47.7722	-37.5122	-47.9797
		0.08225	-47.8027	-38.7573	-47.876
		0.0823	-47.8394	-39.8193	-47.6868
		0.08235	-47.8699	-40.7654	-47.4548
		0.0824	-47.8943	-41.571	-47.2046
		0.08245	-47.9187	-42.2852	-46.9299
		0.0825	-47.9492	-42.8955	-46.6187
		0.08255	-47.9675	-43.4021	-46.283
		0.0826	-47.9614	-43.8171	-45.9351
		0.08265	-47.9614	-44.1589	-45.5872
		0.0827	-47.9675	-44.4458	-45.2515
		0.08275	-47.9492	-44.6899	-44.8914
		0.0828	-47.9431	-44.9036	-44.5068
		0.08285	-47.937	-45.0806	-44.1101
		0.0829	-47.9309	-45.221	-43.7378
		0.08295	-47.9248	-45.343	-43.3777
		0.083	-47.9065	-45.4224	-43.0054
		0.08305	-47.9065	-45.4773	-42.6209
		0.0831	-47.8943	-45.4956	-42.2363
		0.08315	-47.8638	-45.4956	-41.8335
		0.0832	-47.8333	-45.4895	-41.4429
		0.08325	-47.8088	-45.4895	-41.0278
		0.0833	-47.7783	-45.4712	-40.6067
		0.08335	-47.7356	-45.4651	-40.1611
		0.0834	-47.6929	-45.4407	-39.7278
		0.08345	-47.6563	-45.398	-39.27
		0.0835	-47.6318	-45.3186	-38.8001
		0.08355	-47.583	-45.2698	-38.2752
		0.0836	-47.5281	-45.2332	-37.6709
		0.08365	-47.467	-45.1721	-36.8591
		0.0837	-47.4304	-45.0867	-35.6323
		0.08375	-47.3877	-45.0073	-33.551
		0.0838	-47.3267	-44.9585	-30.1453
		0.08385	-47.2778	-44.9097	-25.0855
		0.0839	-47.229	-44.812	-18.5791
		0.08395	-47.1802	-44.7388	-11.5723
		0.084	-47.1314	-44.7083	-5.49316
		0.08405	-47.0764	-44.5984	-1.57471
		0.0841	-47.0093	-44.5007	-0.39673
		0.08415	-46.9543	-44.4458	-1.81274
		0.0842	-46.9055	-44.3359	-5.29175
		0.08425	-46.8445	-44.2322	-10.0952
		0.0843	-46.7896	-44.1772	-15.5457
		0.08435	-46.7163	-44.0613	-21.0876
		0.0844	-46.6614	-43.9697	-26.2817
		0.08445	-46.6064	-43.9026	-30.9082
		0.0845	-46.5698	-43.7866	-34.8267
		0.08455	-46.5088	-43.7012	-38.0432
		0.0846	-46.4417	-43.6157	-40.6311
		0.08465	-46.3562	-43.4814	-42.6636
		0.0847	-46.2891	-43.4082	-44.2627
		0.08475	-46.2097	-43.3106	-45.4773
		0.0848	-46.1243	-43.2007	-46.3867
		0.08485	-46.0449	-43.1397	-47.0459
		0.0849	-45.9534	-43.042	-47.4976
		0.08495	-45.874	-42.9199	-47.7844
		0.085	-45.8069	-42.8528	-47.9248
		0.08505	-45.7336	-42.7368	-47.9614
		0.0851	-45.6604	-42.5842	-47.9126
		0.08515	-45.575	-42.4744	-47.8088
		0.0852	-45.4895	-42.3767	-47.6563
		0.08525	-45.4224	-42.2241	-47.4304
		0.0853	-45.343	-42.1143	-47.1619
		0.08535	-45.2637	-42.0349	-46.8628
		0.0854	-45.1721	-41.9006	-46.5393
		0.08545	-45.0745	-41.7847	-46.2158
		0.0855	-44.989	-41.6992	-45.8862
		0.08555	-44.9036	-41.5772	-45.5383
		0.0856	-44.8303	-41.4307	-45.1904
		0.08565	-44.7449	-41.3208	-44.8303
		0.0857	-44.6472	-41.1926	-44.4641
		0.08575	-44.5496	-41.0278	-44.0918
		0.0858	-44.4397	-40.8691	-43.7256
		0.08585	-44.3604	-40.7532	-43.3655
		0.0859	-44.2688	-40.5945	-42.9993
		0.08595	-44.1772	-40.4053	-42.6147
		0.086	-44.0796	-40.2405	-42.2424
		0.08605	-43.9941	-40.1001	-41.8457
		0.0861	-43.9148	-39.917	-41.4551
		0.08615	-43.8355	-39.6912	-41.0584
		0.0862	-43.7561	-39.4836	-40.6677
		0.08625	-43.6707	-39.2944	-40.2771
		0.0863	-43.5791	-39.032	-39.8865
		0.08635	-43.4814	-38.6597	-39.4775
		0.0864	-43.3838	-38.0066	-39.032
		0.08645	-43.2983	-36.7188	-38.5437
		0.0865	-43.2007	-34.4666	-37.9822
		0.08655	-43.1091	-31.1523	-37.2681
		0.0866	-43.0054	-26.8066	-36.2366
		0.08665	-42.8955	-21.3379	-34.5032
		0.0867	-42.7979	-14.6667	-31.6467
		0.08675	-42.7063	-7.22046	-27.2339
		0.0868	-42.6147	0.067139	-21.2402
		0.08685	-42.511	6.14014	-14.3127
		0.0869	-42.4011	10.3333	-7.72705
		0.08695	-42.2852	12.4084	-2.85034
		0.087	-42.1753	12.616	-0.53711
		0.08705	-42.0532	11.3647	-0.94605
		0.0871	-41.9373	9.08814	-3.66211
		0.08715	-41.8213	6.06079	-8.00781
		0.0872	-41.6992	2.52075	-13.2507
		0.08725	-41.571	-1.34277	-18.7866
		0.0873	-41.4307	-5.27954	-24.1211
		0.08735	-41.2964	-9.17969	-28.9673
		0.0874	-41.1621	-12.9944	-33.1421
		0.08745	-41.0217	-16.6504	-36.615
		0.0875	-40.9058	-20.0867	-39.4409
		0.08755	-40.7715	-23.23	-41.6748
		0.0876	-40.6311	-26.0864	-43.4143
		0.08765	-40.4785	-28.6865	-44.7388
		0.0877	-40.3259	-31.0425	-45.7214
		0.08775	-40.1733	-33.1177	-46.4356
		0.0878	-40.0147	-34.9121	-46.9482
		0.08785	-39.8743	-36.4746	-47.3022
		0.0879	-39.7217	-37.8662	-47.5159
		0.08795	-39.5691	-39.0625	-47.6196
		0.088	-39.3921	-40.0818	-47.6379
		0.08805	-39.1968	-40.918	-47.5586
		0.0881	-38.971	-41.6565	-47.4121
		0.08815	-38.7024	-42.2913	-47.2107
		0.0882	-38.2874	-42.8406	-46.9666
		0.08825	-37.6465	-43.2739	-46.6858
		0.0883	-36.7188	-43.634	-46.3989
		0.08835	-35.5225	-43.9758	-46.1182
		0.0884	-34.1309	-44.281	-45.8374
		0.08845	-32.6294	-44.5435	-45.5261
		0.0885	-31.1096	-44.7266	-45.1965
		0.08855	-29.6204	-44.8731	-44.8608
		0.0886	-28.186	-45.0073	-44.5313
		0.08865	-26.8066	-45.1599	-44.1772
		0.0887	-25.4761	-45.2393	-43.8171
		0.08875	-24.1943	-45.2881	-43.4509
		0.0888	-22.9614	-45.3125	-43.1152
		0.08885	-21.759	-45.3369	-42.7429
		0.0889	-20.6055	-45.3491	-42.3523
		0.08895	-19.4702	-45.3491	-41.9678
		0.089	-18.3472	-45.3003	-41.5588
		0.08905	-17.2607	-45.2515	-41.1377
		0.0891	-16.2231	-45.221	-40.7471
		0.08915	-15.2283	-45.1965	-40.332
		0.0892	-14.2761	-45.1538	-39.917
		0.08925	-13.4033	-45.0867	-39.5142
		0.0893	-12.5671	-45.0012	-39.0991
		0.08935	-11.7615	-44.9341	-38.6169
		0.0894	-11.0291	-44.8853	-38.1226
		0.08945	-10.3394	-44.8364	-37.561
		0.0895	-9.71069	-44.7632	-36.8835
		0.08955	-9.17358	-44.6716	-35.9436
		0.0896	-8.66699	-44.5923	-34.3933
		0.08965	-8.25195	-44.5313	-31.7566
		0.0897	-7.90405	-44.4824	-27.6062
		0.08975	-7.6294	-44.4153	-21.814
		0.0898	-7.43408	-44.3176	-14.9109
		0.08985	-7.32422	-44.22	-8.1543
		0.0899	-7.27539	-44.1406	-2.99072
		0.08995	-7.32422	-44.0674	-0.36011
		0.09	-7.44019	-43.988	-0.48828
		0.09005	-7.6355	-43.8721	-3.01514
		0.0901	-7.92847	-43.7622	-7.26929
		0.09015	-8.30078	-43.6646	-12.5366
		0.0902	-8.72803	-43.573	-18.1397
		0.09025	-9.24072	-43.5059	-23.5535
		0.0903	-9.81445	-43.4204	-28.4851
		0.09035	-10.4309	-43.3228	-32.7576
		0.0904	-11.1084	-43.2129	-36.322
		0.09045	-11.8408	-43.1152	-39.2029
		0.0905	-12.6343	-43.0176	-41.4856
		0.09055	-13.4583	-42.9504	-43.2678
		0.0906	-14.3188	-42.865	-44.6472
		0.09065	-15.2283	-42.7551	-45.6848
		0.0907	-16.1499	-42.6392	-46.4478
		0.09075	-17.0837	-42.511	-46.9666
		0.0908	-18.0359	-42.4011	-47.3084
		0.09085	-19.0125	-42.2852	-47.5037
		0.0909	-19.989	-42.1753	-47.5891
		0.09095	-20.9595	-42.0532	-47.5891
		0.091	-21.936	-41.9251	-47.5037
		0.09105	-22.9065	-41.7847	-47.3511
		0.0911	-23.8647	-41.6626	-47.1497
		0.09115	-24.8169	-41.5588	-46.9055
		0.0912	-25.7507	-41.4612	-46.637
		0.09125	-26.6785	-41.3574	-46.3501
		0.0913	-27.594	-41.2354	-46.0327
		0.09135	-28.4973	-41.0889	-45.697
		0.0914	-29.3579	-40.9363	-45.343
		0.09145	-30.1941	-40.7898	-45.0012
		0.0915	-31.012	-40.6555	-44.6533
		0.09155	-31.8054	-40.5457	-44.3054
		0.0916	-32.5684	-40.4175	-43.9514
		0.09165	-33.2886	-40.2771	-43.5669
		0.0917	-33.9722	-40.1062	-43.1824
		0.09175	-34.6436	-39.9353	-42.804
		0.0918	-35.2905	-39.7827	-42.4194
		0.09185	-35.9192	-39.6423	-42.041
		0.0919	-36.499	-39.4653	-41.6626
		0.09195	-37.0667	-39.2578	-41.272
		0.092	-37.616	-39.0564	-40.8691
		0.09205	-38.147	-38.8062	-40.4602
		0.0921	-38.6536	-38.3057	-40.0391
		0.09215	-39.1418	-37.3352	-39.6179
		0.0922	-39.5813	-35.6384	-39.1968
		0.09225	-40.0208	-32.9041	-38.7573
		0.0923	-40.4358	-29.1077	-38.2752
		0.09235	-40.8325	-24.3164	-37.7625
		0.0924	-41.2109	-18.3838	-37.1948
		0.09245	-41.5649	-11.4075	-36.4929
		0.0925	-41.8945	-4.07105	-35.4431
		0.09255	-42.2119	2.71606	-33.7036
		0.0926	-42.5232	7.97119	-30.8289
		0.09265	-42.8101	11.1572	-26.3794
		0.0927	-43.0786	12.4329	-20.3613
		0.09275	-43.3228	12.0117	-13.4766
		0.0928	-43.5547	10.3149	-7.02515
		0.09285	-43.7744	7.73926	-2.35596
		0.0929	-43.9941	4.48608	-0.26856
		0.09295	-44.2017	0.90332	-0.8728
		0.093	-44.3909	-2.89917	-3.77197
		0.09305	-44.5618	-6.81763	-8.25195
		0.0931	-44.7144	-10.6262	-13.5925
		0.09315	-44.8669	-14.3188	-19.1711
		0.0932	-45.0195	-17.865	-24.5239
		0.09325	-45.1599	-21.1243	-29.3518
		0.0933	-45.282	-24.1272	-33.5022
		0.09335	-45.3857	-26.8982	-36.9629
		0.0934	-45.4834	-29.3457	-39.7583
		0.09345	-45.5872	-31.5125	-41.9739
		0.0935	-45.6848	-33.4656	-43.6951
		0.09355	-45.7703	-35.1563	-45.0256
		0.0936	-45.8435	-36.5906	-46.0083
		0.09365	-45.9168	-37.8845	-46.7346
		0.0937	-45.9778	-39.032	-47.2473
		0.09375	-46.0388	-39.9658	-47.583
		0.0938	-46.1121	-40.7715	-47.7905
		0.09385	-46.1792	-41.4917	-47.8638
		0.0939	-46.2219	-42.1143	-47.8455
		0.09395	-46.2585	-42.6025	-47.7356
		0.094	-46.283	-43.0176	-47.5647
		0.09405	-46.3013	-43.4204	-47.3328
		0.0941	-46.3196	-43.7561	-47.0642
		0.09415	-46.3501	-44.0125	-46.7773
		0.0942	-46.3684	-44.2444	-46.4661
		0.09425	-46.3806	-44.458	-46.1426
		0.0943	-46.3989	-44.6167	-45.8008
		0.09435	-46.4172	-44.7205	-45.4285
		0.0944	-46.4294	-44.8059	-45.0562
		0.09445	-46.4417	-44.9036	-44.6777
		0.0945	-46.46	-44.9646	-44.2871
		0.09455	-46.4722	-44.9829	-43.9087
		0.0946	-46.46	-44.9707	-43.5242
		0.09465	-46.4417	-44.9707	-43.1458
		0.0947	-46.4233	-44.9707	-42.7429
		0.09475	-46.4172	-44.928	-42.3279
		0.0948	-46.405	-44.8608	-41.9251
		0.09485	-46.3867	-44.7998	-41.51
		0.0949	-46.3745	-44.7754	-41.095
		0.09495	-46.3623	-44.7388	-40.686
		0.095	-46.3257	-44.6655	-40.2588
		0.09505	-46.2891	-44.5862	-39.8377
		0.0951	-46.2402	-44.5374	-39.4043
		0.09515	-46.1975	-44.4885	-38.9526
		0.0952	-46.167	-44.4214	-38.4766
		0.09525	-46.1304	-44.3176	-37.9395
		0.0953	-46.0938	-44.2322	-37.2559
		0.09535	-46.0449	-44.1589	-36.2122
		0.0954	-45.9961	-44.104	-34.4666
		0.09545	-45.9412	-44.0064	-31.5552
		0.0955	-45.8862	-43.9026	-27.1057
		0.09555	-45.8374	-43.811	-21.0999
		0.0956	-45.7825	-43.7317	-14.1968
		0.09565	-45.7459	-43.6646	-7.67212
		0.0957	-45.7031	-43.5486	-2.85034
		0.09575	-45.6604	-43.4204	-0.57983
		0.0958	-45.6116	-43.3167	-1.02539
		0.09585	-45.5689	-43.2495	-3.78418
		0.0959	-45.52	-43.1763	-8.1604
		0.09595	-45.4529	-43.0786	-13.4583
		0.096	-45.4041	-42.9749	-19.0002
		0.09605	-45.3491	-42.8833	-24.3591
		0.0961	-45.2942	-42.804	-29.187
		0.09615	-45.2393	-42.7185	-33.3496
		0.0962	-45.1843	-42.5964	-36.8164
		0.09625	-45.1233	-42.4805	-39.624
		0.0963	-45.0745	-42.3645	-41.864
		0.09635	-45.0134	-42.2852	-43.6157
		0.0964	-44.9585	-42.1997	-44.9646
		0.09645	-44.8914	-42.096	-45.9656
		0.0965	-44.8242	-41.98	-46.7102
		0.09655	-44.7632	-41.8823	-47.229
		0.0966	-44.6838	-41.8091	-47.5586
		0.09665	-44.6228	-41.7358	-47.7356
		0.0967	-44.5496	-41.626	-47.7905
		0.09675	-44.4824	-41.4856	-47.7478
		0.0968	-44.4153	-41.3452	-47.6318
		0.09685	-44.3359	-41.2231	-47.467
		0.0969	-44.2627	-41.1133	-47.2595
		0.09695	-44.1895	-40.9851	-47.0032
		0.097	-44.104	-40.8447	-46.7102
		0.09705	-44.0308	-40.6982	-46.405
		0.0971	-43.9636	-40.564	-46.106
		0.09715	-43.9026	-40.4541	-45.7764
		0.0972	-43.811	-40.332	-45.4285
		0.09725	-43.7073	-40.1733	-45.0928
		0.0973	-43.6157	-40.0085	-44.7571
		0.09735	-43.5425	-39.8254	-44.3848
		0.0974	-43.4509	-39.6606	-44.0308
		0.09745	-43.3655	-39.4959	-43.6707
		0.0975	-43.28	-39.3189	-43.2922
		0.09755	-43.2068	-39.1052	-42.9199
		0.0976	-43.1152	-38.8428	-42.5537
		0.09765	-43.0115	-38.4827	-42.157
		0.0977	-42.9321	-37.8601	-41.7603
		0.09775	-42.8345	-36.6821	-41.3635
		0.0978	-42.7429	-34.6436	-40.9607
		0.09785	-42.6575	-31.5979	-40.5457
		0.0979	-42.5537	-27.5879	-40.1367
		0.09795	-42.4683	-22.6257	-39.7461
		0.098	-42.395	-16.626	-39.3127
		0.09805	-42.3096	-9.77783	-38.8733
		0.0981	-42.2424	-2.71606	-38.4277
		0.09815	-42.157	3.57666	-37.9456
		0.0982	-42.0532	8.26416	-37.4146
		0.09825	-41.9495	10.9863	-36.8225
		0.0983	-41.8518	11.8591	-36.0657
		0.09835	-41.7419	11.2122	-34.8755
		0.0984	-41.6504	9.44214	-32.8491
		0.09845	-41.5649	6.89087	-29.541
		0.0985	-41.4612	3.80859	-24.6216
		0.09855	-41.3635	0.402832	-18.2739
		0.0986	-41.272	-3.18604	-11.3953
		0.09865	-41.1621	-6.83594	-5.36499
		0.0987	-41.0706	-10.4614	-1.44043
		0.09875	-40.9729	-13.9954	-0.22583
		0.0988	-40.8691	-17.3584	-1.62354
		0.09885	-40.7715	-20.5139	-5.05981
		0.0989	-40.6921	-23.4314	-9.87549
		0.09895	-40.5823	-26.0925	-15.332
		0.099	-40.4785	-28.5034	-20.8923
		0.09905	-40.387	-30.6519	-26.0986
		0.0991	-40.2832	-32.5745	-30.7007
		0.09915	-40.1672	-34.2712	-34.6069
		0.0992	-40.0574	-35.7544	-37.8357
		0.09925	-39.9475	-37.0483	-40.4419
		0.0993	-39.8193	-38.1653	-42.511
		0.09935	-39.6851	-39.1174	-44.1162
		0.0994	-39.5569	-39.9353	-45.3308
		0.09945	-39.4165	-40.6433	-46.2219
		0.0995	-39.2578	-41.2598	-46.8811
		0.09955	-39.1113	-41.7908	-47.3328
		0.0996	-38.9465	-42.2546	-47.6196
		0.09965	-38.7817	-42.6575	-47.7722
		0.0997	-38.5742	-43.0176	-47.7905
		0.09975	-38.3667	-43.3289	-47.7173
		0.0998	-38.1348	-43.5852	-47.5891
		0.09985	-37.8296	-43.7927	-47.406
[truncated: 38,002 more rows]

## Sheet: Figure 5G
	Figure 5G - Source Data for Action-Potential Firing Frequency Increasing in Grin2a+/+ CA1 PV Cells with Age
		Neonatal Grin2a+/+	Juevnile Grin2a+/+	Preadolescent Grin2a+/+	Adult Grin2a+/+
		AP Firing Max	AP Firing Max	AP Firing Max	Max AP Firing
		78	148	226	--
		60	108	248	198
		60	184	104	288
		94	200	224	180
		144	268	320	224
		106	152	322	264
		45	174	354	262
		--	174	290	348
		--	150	286	298
		--	180	216	202
		--	120	288	202
		--	182	266	246
		--	140	300	--
		--	254	332	--
		--	150	248	--
		--	238	290	--
		--	192	206	--
		--	136	308	--
		--	132	226	--
		--	--	300	--
		--	--	--	--
	Average	83.8571	172.737	267.7	246.545
	SEM	12.8108	10.0364	17.6212	14.8506
	N	7	19	21	12
					#DIV/0!
												0	0
												0	0

## Sheet: Figure 5H
	Figure 5H - Source Data for Depolarization-Induced Block of Action-Potential Firing in Grin2a+/+ CA1 PV Cells with Age
		Neonatal Grin2a+/+	Juevnile Grin2a+/+	Preadolescent Grin2a+/+	Adult Grin2a+/+
		DIB	DIB	DIB	DIB (pA)
		440	680	900	--
		180	620	1000	750
		160	1400	1250	800
		760	1120	1450	600
		540	1940	1900	850
		660	660	1450	1650
		240	780	1050	1650
		--	1220	1050	2300
		--	1240	1750	1400
		--	920	1550	650
		--	840	1050	1050
		--	1080	1550	950
		--	780	950	--
		--	1500	700	--
		--	1000	1250	--
		--	1500	1650	--
		--	940	2750	--
		--	740	1500	--
		--	780	1100	--
		--	--	1250	--
		--	--	1750	--
	Average	425.714	1038.95	1373.81	1150
	SEM	90.6815	81.1536	98.2356	161
	N	7	19	21	12
					#DIV/0!
												0	0
												0	0

## Sheet: Figure 6B
	Figure 6B - Source Data for Resting Membrane Potential CA1 PV Cells with Age
		Juevnile Grin2a+/+	Juevnile Grin2a+/-	Juvenile Grin2a-/-
		RMP (mV)	RMP (mV)	RMP (mV)
		-62.3	-55	-50.632
		-60.4	-58	-45.56
		-61.7	-59.6	-72.791
		-66.5	-55.8	-53.088
		-63	-70.3	-72.589
		-62	-60	-65.729
		-67	-66.7	-57.69
		-54.064	-70.093	-62.103
		-59.442	-67.267	-45.026
		-74.548	-63.434	-68.787
		-68.823	-62.848	-56.018
		-62.244	-73.865	-57.104
		-64.343	-53.8	-44.409
		-62.109	-63.866	-77.698
		-60.41	-54.187	--
		-65.9	-62.085	--
		-67.609	-57.813	--
		-73.096	-66.315	--
		-60.681	-77.374	--
	Average	-64.0089	-63.0709	-59.2303
	SEM	1.11537	1.55171	2.94865
	N	19	19	14
		Preadolescent Grin2a+/+	Preadolescent Grin2a+/-	Preadolescent Grin2a-/-
		RMP (mV)	RMP (mV)	RMP (mV)
		-58.38	-64.05	-62.457
		-58.911	-61.14	-63.391
		-63.464	-61.48	-65.106
		-63.705	-63.2	-69.594
		-66.412	-50.2	-75.853
		-66.516	-53.3	-55.155
		-72.314	-65.8	-56.016
		-72.125	-62.7	-61.895
		-61.176	-59.4	-75.165
		-57.945	-61.2	-59.686
		-65.088	-66.8	-63.635
		-76.044	-64.2	-61.401
		-65.302	-62.4	-47.742
		-60.034	-63.1	-62.213
		-72.126	-56.8	-61.084
		-56.607	-52.3	-62.012
		-64.647	-64.9	-66.73
		-66.693	-54.385	-69.794
		-74.084	-62.531	--
		-64.026	-64.844	--
		-68.677	--	--
	Average	-65.4417	-60.7365	-63.2738
	SEM	1.21667	1.07254	4.83357
	N	21	20	18
		Adult Grin2a+/+	Adult Grin2a+/-	Adult Grin2a-/-
		RMP (mV)	RMP (mV)	RMP (mV)
		-54.865	-76.392	-78.52
		-59.186	-72.62	-52.22
		-63.245	-57.739	-69.049
		-58.154	-58.405	-63.116
		-73.09	-63.47	-63.416
		-73.273	-55.804	-61.816
		-59.717	-48.092	-52.765
		-63.318	-49.365	-64.514
		-65.393	-60.48	-60.895
		-62.598	-54.309	-61.157
		-61.652	-52.716	-61.292
		-54.258	-53.821	-68.512
		--	--	-62.335
		--	--	-55.023
	Average	-62.3957	-58.6011	-62.4736
	SEM	1.74564	2.49323	1.82116
	N	12	12	14

## Sheet: Figure 6C
	Figure 6C - Source Data for Cellular Capacitance of CA1 PV Cells with Age
		Juevnile Grin2a+/+	Juevnile Grin2a+/-	Juvenile Grin2a-/-
		Capacitance (pF)	Capacitance (pF)	Capacitance (pF)
		109.779	175.023	127.053
		123.828	155.772	47.9697
		88.5234	143.994	119.59
		90.3148	213.007	100.509
		125.011	162.387	86.9039
		83.4828	151.214	159.185
		155.388	119.705	97.1408
		89.3891	88.1405	104.541
		185.011	109.126	68.4049
		104.803	116.352	120.299
		122.026	175.781	95.2713
		103.428	144.192	228.812
		93.1689	109.1	104.496
		108.816	158.422	98.3202
		91.346	168.6	--
		93.0189	159.032	--
		95.4935	197.995	--
		105.467	84.5398	--
		120.943	113.873	--
	Average	109.96	144.54	111.321
	SEM	5.81552	8.12269	11.4306
	N	19	19	14
		Preadolescent Grin2a+/+	Preadolescent Grin2a+/-	Preadolescent Grin2a-/-
		Capacitance (pF)	Capacitance (pF)	Capacitance (pF)
		103.652	118.237	93.0985
		97.2157	126.623	99.8248
		135.659	136.013	113.394
		110.213	133.67	125.484
		106.558	152.221	109.318
		174.908	78.183	116.629
		97.6296	120.653	152.427
		110.884	94.9955	126.491
		113.11	137.472	120.443
		138.445	181.053	98.7072
		63.5762	42.536	190.131
		147.946	198.27	101.515
		143.328	274.523	124.69
		131.886	135.962	52.7951
		151.493	95.8222	87.5633
		124.379	77.6467	198.233
		100.724	163.106	99.342
		67.1244	40.6868	96.8449
		188.285	62.851	--
		116.306	141.805	--
		110.784	--	--
	Average	120.672	125.616	117.052
	SEM	6.70368	12.3365	10.1887
	N	21	20	18
		Adult Grin2a+/+	Adult Grin2a+/-	Adult Grin2a-/-
		Capacitance (pF)	Capacitance (pF)	Capacitance (pF)
		101.844	100.117	166.788
		195.156	112.821	76.0078
		122.281	130.651	170.668
		66.402	99.2625	104.352
		97.5998	109.375	87.8257
		128.175	112.754	103.975
		108.513	99.649	65.2263
		183.081	147.269	113.47
		96.2668	99.2109	129.118
		148.085	114.371	102.268
		78.2463	90.7337	149.074
		197.663	66.2101	111.292
		--	--	92.84
		--	--	168.642
	Average	126.943	106.869	117.253
	SEM	12.9347	5.8115	9.25468
	N	12	12	14

## Sheet: Figure 6D
	Figure 6D - Source Data for Representative Traces of Membrane Time Constant Decay of CA1 PV Cells with Age
	Juvenile						Preadolescent						Adult
		Time (ms)	Juvenile Grin2a+/+	Juvenile Grin2a+/-	Juvenile Grin2a-/-			Time (ms)	Preadolescent Grin2a+/+	Preadolescent Grin2a+/-	Preadolescent Grin2a-/-			Time (ms)	Adult Grin2a+/+	Adult Grin2a+/-	Adult Grin2a-/-
		0	-0.02041	0.020459	-0.00263			0	-0.0102	-0.00503	-0.0275			0.5	-1.00121	-1.02231	-1.00842
		5e-05	-0.02041	0.020459	-0.00263			5e-05	-0.0102	-0.00503	-0.02691			0.50005	-0.99964	-1.02231	-1.00842
		0.0001	-0.02041	0.019292	-0.00263			0.0001	-0.0102	-0.00503	-0.02691			0.5001	-0.99964	-1.02231	-1.00842
		0.00015	-0.02041	0.019292	-0.00211			0.00015	-0.0102	-0.00503	-0.02691			0.50015	-0.99964	-1.02393	-1.00748
		0.0002	-0.0215	0.018125	-0.00211			0.0002	-0.01162	-0.00604	-0.02633			0.5002	-0.99964	-1.02393	-1.00842
		0.00025	-0.0215	0.018125	-0.00211			0.00025	-0.01162	-0.00604	-0.02691			0.50025	-0.99964	-1.02393	-1.00748
		0.0003	-0.0215	0.016958	-0.00211			0.0003	-0.01162	-0.00604	-0.02691			0.5003	-0.99808	-1.02393	-1.00748
		0.00035	-0.0215	0.016958	-0.00158			0.00035	-0.01162	-0.00604	-0.02691			0.50035	-0.99964	-1.02554	-1.00748
		0.0004	-0.0215	0.016958	-0.00158			0.0004	-0.01162	-0.00705	-0.02691			0.5004	-0.99964	-1.02393	-1.00842
		0.00045	-0.0215	0.015791	-0.00106			0.00045	-0.01162	-0.00807	-0.02691			0.50045	-0.99964	-1.02393	-1.00842
		0.0005	-0.0215	0.014624	-0.00106			0.0005	-0.01162	-0.00705	-0.0275			0.5005	-0.99964	-1.02393	-1.00842
		0.00055	-0.0215	0.014624	-0.00106			0.00055	-0.01162	-0.00705	-0.02808			0.50055	-0.99964	-1.02554	-1.00842
		0.0006	-0.0226	0.013457	-0.00106			0.0006	-0.0102	-0.00705	-0.02866			0.5006	-0.99964	-1.02554	-1.00842
		0.00065	-0.0226	0.013457	-0.00106			0.00065	-0.0102	-0.00705	-0.02866			0.50065	-1.00121	-1.02393	-1.00748
		0.0007	-0.0226	0.013457	-0.00158			0.0007	-0.0102	-0.00807	-0.02808			0.5007	-1.00121	-1.02393	-1.00748
		0.00075	-0.02369	0.01229	-0.00106			0.00075	-0.00878	-0.00705	-0.0275			0.50075	-0.99964	-1.02554	-1.00748
		0.0008	-0.0226	0.01229	-0.00054			0.0008	-0.00878	-0.00705	-0.0275			0.5008	-0.99964	-1.02716	-1.00748
		0.00085	-0.0226	0.011123	-0.00054			0.00085	-0.00878	-0.00807	-0.02808			0.50085	-1.00121	-1.02716	-1.00748
		0.0009	-0.0226	0.011123	-0.00054			0.0009	-0.00878	-0.00807	-0.02808			0.5009	-1.00121	-1.02554	-1.00748
		0.00095	-0.0215	0.009956	-0.00106			0.00095	-0.00878	-0.00705	-0.02866			0.50095	-0.99964	-1.02716	-1.00655
		0.001	-0.0226	0.009956	-0.00054			0.001	-0.00736	-0.00705	-0.02982			0.501	-0.99808	-1.02878	-1.00655
		0.00105	-0.0215	0.009956	-0.00054			0.00105	-0.00736	-0.00705	-0.02924			0.50105	-0.99808	-1.02716	-1.00561
		0.0011	-0.0215	0.008789	-0.00106			0.0011	-0.00878	-0.00705	-0.02808			0.5011	-0.99808	-1.02716	-1.00561
		0.00115	-0.0215	0.008789	-0.00106			0.00115	-0.00736	-0.00705	-0.02808			0.50115	-0.99808	-1.02716	-1.00467
		0.0012	-0.0215	0.008789	-0.00054			0.0012	-0.00736	-0.00705	-0.02866			0.5012	-0.99808	-1.02878	-1.00467
		0.00125	-0.0215	0.008789	-0.00054			0.00125	-0.00736	-0.00705	-0.02866			0.50125	-0.99651	-1.02716	-1.00467
		0.0013	-0.0215	0.007622	-0.00106			0.0013	-0.00736	-0.00705	-0.02866			0.5013	-0.99495	-1.02554	-1.00373
		0.00135	-0.02041	0.007622	-0.00106			0.00135	-0.00594	-0.00705	-0.02982			0.50135	-0.99495	-1.02554	-1.00467
		0.0014	-0.02041	0.006455	-0.00054			0.0014	-0.00452	-0.00705	-0.03041			0.5014	-0.99651	-1.02716	-1.00467
		0.00145	-0.02041	0.006455	-0.00054			0.00145	-0.00452	-0.00705	-0.02982			0.50145	-0.99651	-1.02716	-1.00467
		0.0015	-0.02041	0.006455	-0.00054			0.0015	-0.00452	-0.00807	-0.02924			0.5015	-0.99495	-1.02716	-1.00467
		0.00155	-0.01932	0.006455	-0.00106			0.00155	-0.00452	-0.00705	-0.02982			0.50155	-0.99651	-1.02716	-1.00373
		0.0016	-0.01932	0.005288	-0.00054			0.0016	-0.00452	-0.00807	-0.03041			0.5016	-0.99495	-1.02716	-1.00373
		0.00165	-0.01932	0.005288	-0.00054			0.00165	-0.00452	-0.00908	-0.02982			0.50165	-0.99495	-1.02878	-1.00467
		0.0017	-0.01932	0.004121	-0.00106			0.0017	-0.0031	-0.00807	-0.02982			0.5017	-0.99338	-1.02878	-1.00467
		0.00175	-0.01932	0.004121	-0.00106			0.00175	-0.0031	-0.00908	-0.02924			0.50175	-0.99338	-1.02716	-1.00467
		0.0018	-0.01932	0.004121	-0.00054			0.0018	-0.00168	-0.01009	-0.02924			0.5018	-0.99182	-1.02554	-1.00373
		0.00185	-0.01932	0.004121	-0.00054			0.00185	-0.00026	-0.00908	-0.02982			0.50185	-0.99182	-1.02716	-1.00373
		0.0019	-0.01932	0.004121	-0.00106			0.0019	-0.00026	-0.00807	-0.02982			0.5019	-0.99182	-1.02716	-1.00467
		0.00195	-0.01932	0.002954	-0.00158			0.00195	-0.00026	-0.00807	-0.02924			0.50195	-0.99025	-1.02716	-1.00561
		0.002	-0.01932	0.001787	-0.00106			0.002	-0.00168	-0.00807	-0.03041			0.502	-0.99025	-1.02554	-1.00561
		0.00205	-0.01822	0.001787	-0.00106			0.00205	-0.00026	-0.00908	-0.03215			0.50205	-0.99025	-1.02554	-1.00561
		0.0021	-0.01822	0.001787	-0.00158			0.0021	0.001159	-0.01009	-0.03215			0.5021	-0.99025	-1.02554	-1.00561
		0.00215	-0.01822	0.001787	-0.00158			0.00215	0.001159	-0.01009	-0.03215			0.50215	-0.99025	-1.02554	-1.00467
		0.0022	-0.01822	0.001787	-0.00106			0.0022	0.001159	-0.00908	-0.03099			0.5022	-0.99025	-1.02393	-1.00467
		0.00225	-0.01713	0.001787	-0.00106			0.00225	0.001159	-0.00908	-0.02924			0.50225	-0.99025	-1.02393	-1.00561
		0.0023	-0.01713	0.001787	-0.00158			0.0023	0.001159	-0.00908	-0.02866			0.5023	-0.99025	-1.02393	-1.00467
		0.00235	-0.01713	0.001787	-0.00158			0.00235	0.002578	-0.00908	-0.02982			0.50235	-0.99025	-1.02393	-1.00467
		0.0024	-0.01603	0.001787	-0.00158			0.0024	0.002578	-0.00807	-0.03041			0.5024	-0.99025	-1.02393	-1.00467
		0.00245	-0.01494	0.002954	-0.00158			0.00245	0.002578	-0.00908	-0.02982			0.50245	-0.99025	-1.02231	-1.00467
		0.0025	-0.01385	0.002954	-0.00158			0.0025	0.002578	-0.01009	-0.03041			0.5025	-0.99025	-1.02069	-1.00373
		0.00255	-0.01275	0.001787	-0.00158			0.00255	0.001159	-0.01009	-0.03157			0.50255	-0.99025	-1.02069	-1.0028
		0.0026	-0.01166	0.001787	-0.00158			0.0026	0.001159	-0.00908	-0.03215			0.5026	-0.99025	-1.02231	-1.0028
		0.00265	-0.01166	0.00062	-0.00158			0.00265	0.002578	-0.00908	-0.03215			0.50265	-0.99025	-1.02231	-1.00186
		0.0027	-0.01056	0.00062	-0.00211			0.0027	0.002578	-0.00908	-0.03157			0.5027	-0.99025	-1.02069	-1.00186
		0.00275	-0.00947	0.00062	-0.00211			0.00275	0.002578	-0.00908	-0.03099			0.50275	-0.99025	-1.02069	-1.00186
		0.0028	-0.00838	0.00062	-0.00263			0.0028	0.002578	-0.00908	-0.03041			0.5028	-0.99025	-1.01907	-1.00186
		0.00285	-0.00728	-0.00055	-0.00263			0.00285	0.002578	-0.00908	-0.03099			0.50285	-0.98869	-1.01745	-1.00186
		0.0029	-0.00619	-0.00055	-0.00211			0.0029	0.003997	-0.00908	-0.03099			0.5029	-0.98869	-1.01745	-1.00186
		0.00295	-0.00619	-0.00171	-0.00211			0.00295	0.005417	-0.00807	-0.03041			0.50295	-0.99025	-1.01421	-1.00186
		0.003	-0.0051	-0.00171	-0.00263			0.003	0.003997	-0.00705	-0.03099			0.503	-0.98869	-1.01421	-1.00092
		0.00305	-0.004	-0.00171	-0.00263			0.00305	0.003997	-0.00807	-0.03273			0.50305	-0.98869	-1.01259	-1.00092
		0.0031	-0.004	-0.00171	-0.00263			0.0031	0.003997	-0.00807	-0.03273			0.5031	-0.98869	-1.01259	-1.00092
		0.00315	-0.00291	-0.00171	-0.00263			0.00315	0.003997	-0.00807	-0.03215			0.50315	-0.98869	-1.01097	-1.00092
		0.0032	-0.00291	-0.00171	-0.00211			0.0032	0.003997	-0.00705	-0.03215			0.5032	-0.98712	-1.01097	-1.00092
		0.00325	-0.00291	-0.00288	-0.00211			0.00325	0.005417	-0.00604	-0.03215			0.50325	-0.98869	-1.01097	-1.00092
		0.0033	-0.00291	-0.00288	-0.00211			0.0033	0.003997	-0.00705	-0.03215			0.5033	-0.98869	-1.00935	-1.00186
		0.00335	-0.00181	-0.00288	-0.00211			0.00335	0.003997	-0.00705	-0.03157			0.50335	-0.98869	-1.00935	-1.00186
		0.0034	-0.00181	-0.00405	-0.00263			0.0034	0.003997	-0.00604	-0.03157			0.5034	-0.98712	-1.00935	-1.00092
		0.00345	-0.00181	-0.00405	-0.00263			0.00345	0.003997	-0.00604	-0.03157			0.50345	-0.98712	-1.00935	-1.00092
		0.0035	-0.00181	-0.00405	-0.00211			0.0035	0.005417	-0.00705	-0.03099			0.5035	-0.98712	-1.00773	-1.00186
		0.00355	-0.00072	-0.00405	-0.00263			0.00355	0.003997	-0.00807	-0.03157			0.50355	-0.98712	-1.00773	-1.00186
		0.0036	-0.00072	-0.00405	-0.00263			0.0036	0.003997	-0.00705	-0.03273			0.5036	-0.98869	-1.00612	-1.00092
		0.00365	-0.00072	-0.00405	-0.00211			0.00365	0.005417	-0.00705	-0.03215			0.50365	-0.98869	-1.00612	-1.00092
		0.0037	-0.00072	-0.00405	-0.00211			0.0037	0.005417	-0.00705	-0.03215			0.5037	-0.98869	-1.00773	-1.00092
		0.00375	-0.00072	-0.00405	-0.00263			0.00375	0.005417	-0.00503	-0.03215			0.50375	-0.98869	-1.00935	-1.00092
		0.0038	-0.00072	-0.00405	-0.00316			0.0038	0.005417	-0.00503	-0.03273			0.5038	-0.98712	-1.00935	-1.00092
		0.00385	0.001467	-0.00522	-0.00211			0.00385	0.006836	-0.00604	-0.03331			0.50385	-0.98869	-1.00773	-1.00092
		0.0039	0.002561	-0.00522	-0.00211			0.0039	0.005417	-0.00705	-0.0339			0.5039	-0.98712	-1.00773	-1.00092
		0.00395	0.003655	-0.00522	-0.00211			0.00395	0.005417	-0.00604	-0.0339			0.50395	-0.98869	-1.00612	-1.00092
		0.004	0.005842	-0.00522	-0.00263			0.004	0.005417	-0.00604	-0.0339			0.504	-0.98869	-1.0045	-1.00186
		0.00405	0.006936	-0.00522	-0.00263			0.00405	0.005417	-0.00604	-0.0339			0.50405	-0.98869	-1.00288	-1.00186
		0.0041	0.006936	-0.00638	-0.00211			0.0041	0.006836	-0.00604	-0.03331			0.5041	-0.98869	-1.00288	-1.00092
		0.00415	0.009124	-0.00638	-0.00211			0.00415	0.006836	-0.00604	-0.03331			0.50415	-0.98869	-1.00126	-1.00186
		0.0042	0.009124	-0.00638	-0.00211			0.0042	0.006836	-0.00705	-0.0339			0.5042	-0.98869	-0.99964	-1.00186
		0.00425	0.009124	-0.00638	-0.00158			0.00425	0.006836	-0.00705	-0.03448			0.50425	-0.98869	-0.99802	-1.00186
		0.0043	0.010218	-0.00638	-0.00158			0.0043	0.005417	-0.00705	-0.03448			0.5043	-0.98712	-0.99802	-1.00092
		0.00435	0.010218	-0.00755	-0.00158			0.00435	0.005417	-0.00705	-0.03448			0.50435	-0.98712	-0.99802	-1.00092
		0.0044	0.009124	-0.00638	-0.00158			0.0044	0.005417	-0.00604	-0.0339			0.5044	-0.98712	-0.99802	-1.00186
		0.00445	0.010218	-0.00638	-0.00211			0.00445	0.005417	-0.00604	-0.0339			0.50445	-0.98869	-0.9964	-1.00186
		0.0045	0.010218	-0.00755	-0.00158			0.0045	0.005417	-0.00604	-0.03448			0.5045	-0.99025	-0.99478	-1.00092
		0.00455	0.011311	-0.00755	-0.00106			0.00455	0.003997	-0.00604	-0.03506			0.50455	-0.99025	-0.99154	-0.99998
		0.0046	0.011311	-0.00755	-0.00106			0.0046	0.003997	-0.00604	-0.03506			0.5046	-0.99025	-0.99154	-0.99998
		0.00465	0.011311	-0.00755	-0.00158			0.00465	0.003997	-0.00604	-0.03506			0.50465	-0.99025	-0.99154	-0.99998
		0.0047	0.011311	-0.00755	-0.00158			0.0047	0.003997	-0.00503	-0.03506			0.5047	-0.99025	-0.99154	-1.00092
		0.00475	0.011311	-0.00872	-0.00158			0.00475	0.003997	-0.00402	-0.03448			0.50475	-0.99025	-0.99154	-1.00092
		0.0048	0.011311	-0.00872	-0.00054			0.0048	0.003997	-0.00402	-0.03448			0.5048	-0.99025	-0.99154	-1.00092
		0.00485	0.011311	-0.00872	-0.00054			0.00485	0.003997	-0.00402	-0.03448			0.50485	-0.99025	-0.98993	-0.99998
		0.0049	0.011311	-0.00755	-0.00106			0.0049	0.003997	-0.00199	-0.0339			0.5049	-0.99025	-0.98993	-0.99998
		0.00495	0.010218	-0.00872	-0.00158			0.00495	0.003997	-0.00098	-0.0339			0.50495	-0.99025	-0.98831	-1.00092
		0.005	0.009124	-0.00988	-0.00106			0.005	0.003997	-0.00098	-0.03506			0.505	-0.99025	-0.98831	-1.00092
		0.00505	0.009124	-0.00988	-0.00054			0.00505	0.003997	-0.00098	-0.0339			0.50505	-0.99025	-0.98831	-1.00092
		0.0051	0.009124	-0.00988	-1.2e-05			0.0051	0.005417	-0.00098	-0.03331			0.5051	-0.99025	-0.98831	-1.00092
		0.00515	0.009124	-0.00872	-0.00054			0.00515	0.005417	-0.00098	-0.03331			0.50515	-0.99025	-0.98831	-1.00092
		0.0052	0.009124	-0.00872	-0.00054			0.0052	0.005417	3.04e-05	-0.03448			0.5052	-0.99182	-0.98831	-1.00092
		0.00525	0.009124	-0.00988	-1.2e-05			0.00525	0.005417	0.001043	-0.03506			0.50525	-0.99025	-0.98831	-1.00092
		0.0053	0.009124	-0.00988	-1.2e-05			0.0053	0.003997	3.04e-05	-0.03506			0.5053	-0.99182	-0.98831	-1.00092
		0.00535	0.00803	-0.00872	-1.2e-05			0.00535	0.005417	3.04e-05	-0.0339			0.50535	-0.99182	-0.98831	-1.00092
		0.0054	0.00803	-0.00872	-1.2e-05			0.0054	0.003997	3.04e-05	-0.03273			0.5054	-0.99182	-0.98831	-1.00186
		0.00545	0.00803	-0.00872	-0.00054			0.00545	0.003997	0.001043	-0.03273			0.50545	-0.99182	-0.98993	-1.00186
		0.0055	0.00803	-0.00872	-0.00054			0.0055	0.003997	0.001043	-0.03448			0.5055	-0.99182	-0.98993	-1.00186
		0.00555	0.00803	-0.00872	0.000513			0.00555	0.002578	0.001043	-0.03564			0.50555	-0.99182	-0.98831	-1.00092
		0.0056	0.006936	-0.00872	0.000513			0.0056	0.002578	0.001043	-0.03448			0.5056	-0.99182	-0.98993	-1.00092
		0.00565	0.006936	-0.00872	0.000513			0.00565	0.002578	3.04e-05	-0.03448			0.50565	-0.99182	-0.99154	-1.00092
		0.0057	0.006936	-0.00872	-0.00054			0.0057	0.002578	3.04e-05	-0.03448			0.5057	-0.99182	-0.98993	-1.00092
		0.00575	0.006936	-0.00872	-0.00106			0.00575	0.002578	3.04e-05	-0.03273			0.50575	-0.99182	-0.98993	-1.00092
		0.0058	0.005842	-0.00755	-1.2e-05			0.0058	0.001159	3.04e-05	-0.03273			0.5058	-0.99182	-0.98993	-0.99998
		0.00585	0.005842	-0.00755	0.000513			0.00585	0.001159	3.04e-05	-0.03331			0.50585	-0.99182	-0.98993	-0.99998
		0.0059	0.004749	-0.00638	0.000513			0.0059	0.002578	0.001043	-0.03273			0.5059	-0.99338	-0.98993	-1.00092
		0.00595	0.004749	-0.00638	0.000513			0.00595	0.001159	0.001043	-0.03157			0.50595	-0.99338	-0.98993	-1.00092
		0.006	0.004749	-0.00638	-1.2e-05			0.006	0.001159	0.001043	-0.03215			0.506	-0.99495	-0.99154	-1.00186
		0.00605	0.005842	-0.00522	-1.2e-05			0.00605	0.001159	3.04e-05	-0.03331			0.50605	-0.99495	-0.99154	-1.00186
		0.0061	0.004749	-0.00522	0.000513			0.0061	0.001159	-0.00098	-0.0339			0.5061	-0.99495	-0.99154	-1.00092
		0.00615	0.004749	-0.00522	0.001037			0.00615	0.001159	3.04e-05	-0.03331			0.50615	-0.99338	-0.99316	-1.00092
		0.0062	0.004749	-0.00522	0.000513			0.0062	-0.00026	0.001043	-0.03331			0.5062	-0.99495	-0.99154	-1.00186
		0.00625	0.004749	-0.00522	0.000513			0.00625	-0.00026	0.001043	-0.03331			0.50625	-0.99495	-0.99316	-1.00186
		0.0063	0.005842	-0.00522	0.000513			0.0063	-0.00026	0.001043	-0.03331			0.5063	-0.99651	-0.99478	-1.00186
		0.00635	0.006936	-0.00522	0.000513			0.00635	-0.00168	0.002055	-0.0339			0.50635	-0.99651	-0.99316	-1.00186
		0.0064	0.006936	-0.00522	0.001037			0.0064	-0.00168	0.002055	-0.03331			0.5064	-0.99651	-0.99478	-1.00186
		0.00645	0.006936	-0.00522	0.001037			0.00645	-0.00168	0.003067	-0.03273			0.50645	-0.99651	-0.99478	-1.00186
		0.0065	0.006936	-0.00405	0.000513			0.0065	-0.00168	0.004079	-0.03215			0.5065	-0.99808	-0.99478	-1.00186
		0.00655	0.006936	-0.00405	0.000513			0.00655	-0.00168	0.005091	-0.03331			0.50655	-0.99808	-0.9964	-1.00186
		0.0066	0.006936	-0.00405	0.000513			0.0066	-0.00026	0.005091	-0.03448			0.5066	-0.99651	-0.9964	-1.0028
		0.00665	0.006936	-0.00405	0.000513			0.00665	-0.00026	0.004079	-0.03331			0.50665	-0.99808	-0.9964	-1.0028
		0.0067	0.006936	-0.00405	0.000513			0.0067	-0.00026	0.004079	-0.03215			0.5067	-0.99808	-0.99964	-1.00186
		0.00675	0.006936	-0.00405	0.001037			0.00675	-0.00026	0.005091	-0.03215			0.50675	-0.99964	-0.99964	-1.00186
		0.0068	0.006936	-0.00405	0.000513			0.0068	-0.00026	0.005091	-0.0339			0.5068	-0.99964	-0.99964	-1.00186
		0.00685	0.006936	-0.00405	-1.2e-05			0.00685	-0.00168	0.005091	-0.03448			0.50685	-0.99964	-1.00126	-1.0028
		0.0069	0.005842	-0.00405	0.000513			0.0069	-0.00168	0.005091	-0.0339			0.5069	-0.99964	-0.99964	-1.0028
		0.00695	0.005842	-0.00405	0.000513			0.00695	-0.00168	0.006104	-0.0339			0.50695	-0.99964	-0.99964	-1.0028
		0.007	0.006936	-0.00405	0.000513			0.007	-0.00168	0.006104	-0.0339			0.507	-0.99964	-0.99964	-1.0028
		0.00705	0.006936	-0.00405	0.001037			0.00705	-0.00168	0.006104	-0.03331			0.50705	-0.99964	-0.99802	-1.00186
		0.0071	0.006936	-0.00405	0.001561			0.0071	-0.00168	0.006104	-0.0339			0.5071	-0.99964	-0.99802	-1.0028
		0.00715	0.006936	-0.00288	0.000513			0.00715	-0.00168	0.006104	-0.03506			0.50715	-0.99964	-0.99964	-1.00186
		0.0072	0.006936	-0.00288	-1.2e-05			0.0072	-0.00168	0.006104	-0.03448			0.5072	-0.99964	-0.99964	-1.00186
		0.00725	0.006936	-0.00288	0.000513			0.00725	-0.00168	0.006104	-0.03331			0.50725	-1.00121	-0.99964	-1.00186
		0.0073	0.006936	-0.00288	0.001561			0.0073	-0.0031	0.006104	-0.03448			0.5073	-1.00121	-0.99964	-1.00186
		0.00735	0.006936	-0.00405	0.001561			0.00735	-0.00168	0.006104	-0.03506			0.50735	-1.00121	-0.99964	-1.0028
		0.0074	0.005842	-0.00405	0.000513			0.0074	-0.00168	0.006104	-0.0339			0.5074	-1.00121	-0.99964	-1.0028
		0.00745	0.005842	-0.00288	0.000513			0.00745	-0.00168	0.007116	-0.03331			0.50745	-1.00121	-1.00126	-1.00092
		0.0075	0.005842	-0.00288	0.000513			0.0075	-0.00168	0.008128	-0.0339			0.5075	-1.00277	-1.00126	-1.00092
		0.00755	0.005842	-0.00288	0.001037			0.00755	-0.00168	0.008128	-0.0339			0.50755	-1.00277	-1.00126	-1.00092
		0.0076	0.006936	-0.00405	0.001561			0.0076	-0.00168	0.008128	-0.03448			0.5076	-1.00277	-1.00126	-1.00092
		0.00765	0.005842	-0.00405	0.001561			0.00765	-0.00026	0.008128	-0.03506			0.50765	-1.00434	-1.00126	-1.00092
		0.0077	0.005842	-0.00405	0.001037			0.0077	-0.00026	0.008128	-0.03506			0.5077	-1.00434	-1.00126	-1.00186
		0.00775	0.006936	-0.00405	0.001037			0.00775	-0.00026	0.008128	-0.03448			0.50775	-1.00434	-1.00288	-1.00186
		0.0078	0.005842	-0.00405	0.000513			0.0078	-0.00168	0.007116	-0.0339			0.5078	-1.00434	-1.00288	-1.00092
		0.00785	0.005842	-0.00405	-1.2e-05			0.00785	-0.00168	0.008128	-0.0339			0.50785	-1.00434	-1.00126	-1.00092
		0.0079	0.006936	-0.00405	0.001037			0.0079	-0.00168	0.010152	-0.0339			0.5079	-1.00434	-1.00288	-1.00186
		0.00795	0.005842	-0.00522	0.001037			0.00795	-0.00168	0.00914	-0.03331			0.50795	-1.00434	-1.00288	-1.00186
		0.008	0.005842	-0.00522	0.001037			0.008	-0.00026	0.008128	-0.03331			0.508	-1.00434	-1.00126	-1.00186
		0.00805	0.006936	-0.00522	0.001037			0.00805	-0.00026	0.010152	-0.0339			0.50805	-1.00434	-1.00126	-1.0028
		0.0081	0.006936	-0.00638	0.000513			0.0081	-0.00026	0.011164	-0.0339			0.5081	-1.00434	-1.00126	-1.00186
		0.00815	0.006936	-0.00638	0.000513			0.00815	-0.00168	0.010152	-0.0339			0.50815	-1.00434	-1.00126	-1.00186
		0.0082	0.006936	-0.00638	-1.2e-05			0.0082	-0.00168	0.010152	-0.0339			0.5082	-1.00434	-0.99964	-1.00186
		0.00825	0.005842	-0.00638	-0.00054			0.00825	-0.00168	0.010152	-0.0339			0.50825	-1.00434	-0.99964	-1.00186
		0.0083	0.005842	-0.00755	0.000513			0.0083	-0.00168	0.010152	-0.03331			0.5083	-1.00434	-0.99964	-1.00186
		0.00835	0.005842	-0.00755	0.001037			0.00835	-0.00168	0.00914	-0.03331			0.50835	-1.00434	-0.99964	-1.00186
		0.0084	0.005842	-0.00755	0.001037			0.0084	-0.00168	0.010152	-0.03448			0.5084	-1.0059	-0.99802	-1.0028
		0.00845	0.005842	-0.00755	0.001037			0.00845	-0.00026	0.010152	-0.03506			0.50845	-1.00434	-0.99802	-1.00373
		0.0085	0.004749	-0.00755	-1.2e-05			0.0085	-0.00026	0.00914	-0.0339			0.5085	-1.00434	-0.99802	-1.0028
		0.00855	0.004749	-0.00755	-1.2e-05			0.00855	-0.00168	0.00914	-0.03331			0.50855	-1.00434	-0.99802	-1.00186
		0.0086	0.005842	-0.00638	-1.2e-05			0.0086	-0.0031	0.011164	-0.03331			0.5086	-1.00434	-0.9964	-1.0028
		0.00865	0.005842	-0.00522	-1.2e-05			0.00865	-0.00168	0.011164	-0.0339			0.50865	-1.00434	-0.9964	-1.00373
		0.0087	0.005842	-0.00522	-1.2e-05			0.0087	-0.0031	0.011164	-0.0339			0.5087	-1.0059	-0.9964	-1.00373
		0.00875	0.005842	-0.00405	0.000513			0.00875	-0.0031	0.011164	-0.03331			0.50875	-1.0059	-0.9964	-1.00373
		0.0088	0.004749	-0.00288	0.001037			0.0088	-0.0031	0.011164	-0.03273			0.5088	-1.0059	-0.9964	-1.00373
		0.00885	0.004749	-0.00288	0.000513			0.00885	-0.0031	0.011164	-0.03215			0.50885	-1.0059	-0.9964	-1.00373
		0.0089	0.004749	-0.00171	-1.2e-05			0.0089	-0.0031	0.011164	-0.03157			0.5089	-1.0059	-0.9964	-1.00373
		0.00895	0.003655	-0.00171	-1.2e-05			0.00895	-0.00168	0.011164	-0.03157			0.50895	-1.00747	-0.9964	-1.00373
		0.009	0.003655	-0.00055	-1.2e-05			0.009	-0.00168	0.010152	-0.03215			0.509	-1.0059	-0.9964	-1.00373
		0.00905	0.003655	0.00062	-0.00054			0.00905	-0.00168	0.011164	-0.03215			0.50905	-1.0059	-0.99478	-1.0028
		0.0091	0.003655	0.00062	-0.00054			0.0091	-0.00168	0.013189	-0.03215			0.5091	-1.0059	-0.99478	-1.0028
		0.00915	0.003655	0.00062	-1.2e-05			0.00915	-0.00168	0.013189	-0.03215			0.50915	-1.0059	-0.99478	-1.0028
		0.0092	0.003655	0.001787	-1.2e-05			0.0092	-0.00168	0.012177	-0.03215			0.5092	-1.00747	-0.99478	-1.00373
		0.00925	0.002561	0.002954	-0.00054			0.00925	-0.00168	0.011164	-0.03215			0.50925	-1.0059	-0.99478	-1.00373
		0.0093	0.002561	0.004121	-1.2e-05			0.0093	-0.00026	0.010152	-0.03331			0.5093	-1.0059	-0.99478	-1.00373
		0.00935	0.003655	0.004121	0.000513			0.00935	-0.00026	0.011164	-0.03331			0.50935	-1.0059	-0.99478	-1.0028
		0.0094	0.003655	0.005288	-0.00054			0.0094	0.001159	0.011164	-0.03157			0.5094	-1.00747	-0.9964	-1.00373
		0.00945	0.003655	0.006455	-1.2e-05			0.00945	0.001159	0.011164	-0.03041			0.50945	-1.00747	-0.99478	-1.00467
		0.0095	0.004749	0.007622	-1.2e-05			0.0095	0.001159	0.012177	-0.03099			0.5095	-1.0059	-0.9964	-1.00373
		0.00955	0.003655	0.007622	-0.00054			0.00955	0.001159	0.012177	-0.03215			0.50955	-1.0059	-0.9964	-1.0028
		0.0096	0.004749	0.008789	-1.2e-05			0.0096	0.001159	0.011164	-0.03273			0.5096	-1.0059	-0.99802	-1.00373
		0.00965	0.003655	0.009956	-1.2e-05			0.00965	0.001159	0.011164	-0.03273			0.50965	-1.0059	-0.99802	-1.00467
		0.0097	0.003655	0.01229	-0.00054			0.0097	0.001159	0.011164	-0.03157			0.5097	-1.00747	-0.99802	-1.00373
		0.00975	0.003655	0.013457	-0.00054			0.00975	0.001159	0.00914	-0.03041			0.50975	-1.00747	-0.99802	-1.00467
		0.0098	0.002561	0.013457	-0.00106			0.0098	0.002578	0.010152	-0.03041			0.5098	-1.00747	-0.99964	-1.00561
		0.00985	0.002561	0.014624	-0.00054			0.00985	0.002578	0.011164	-0.03099			0.50985	-1.00903	-0.99964	-1.00561
		0.0099	0.001467	0.016958	-1.2e-05			0.0099	0.003997	0.010152	-0.03157			0.5099	-1.00903	-0.99964	-1.00467
		0.00995	0.002561	0.018125	-0.00106			0.00995	0.003997	0.010152	-0.03099			0.50995	-1.00903	-0.99964	-1.00467
		0.01	0.002561	0.018125	-0.00054			0.01	0.003997	0.00914	-0.03099			0.51	-1.0106	-0.99964	-1.00467
		0.01005	0.002561	0.019292	-0.00054			0.01005	0.003997	0.00914	-0.03157			0.51005	-1.0106	-1.00126	-1.00373
		0.0101	0.002561	0.019292	-0.00106			0.0101	0.005417	0.010152	-0.03157			0.5101	-1.0106	-1.00126	-1.00373
		0.01015	0.002561	0.020459	-0.00106			0.01015	0.005417	0.010152	-0.03157			0.51015	-1.0106	-1.00126	-1.00373
		0.0102	0.001467	0.020459	-0.00106			0.0102	0.005417	0.00914	-0.03157			0.5102	-1.01216	-1.00126	-1.00373
		0.01025	0.001467	0.020459	-0.00054			0.01025	0.006836	0.00914	-0.03157			0.51025	-1.01216	-1.00288	-1.00467
		0.0103	0.002561	0.021626	-1.2e-05			0.0103	0.005417	0.010152	-0.03215			0.5103	-1.01216	-1.00288	-1.00467
		0.01035	0.002561	0.021626	-0.00054			0.01035	0.005417	0.00914	-0.03215			0.51035	-1.01373	-1.00288	-1.00467
		0.0104	0.002561	0.022793	-0.00106			0.0104	0.006836	0.00914	-0.03157			0.5104	-1.01373	-1.00288	-1.00467
		0.01045	0.002561	0.022793	-0.00054			0.01045	0.006836	0.00914	-0.03157			0.51045	-1.01373	-1.0045	-1.00467
		0.0105	0.001467	0.022793	-1.2e-05			0.0105	0.008256	0.00914	-0.03157			0.5105	-1.01373	-1.00612	-1.00467
		0.01055	0.001467	0.021626	-0.00054			0.01055	0.008256	0.008128	-0.03157			0.51055	-1.01529	-1.00612	-1.00561
		0.0106	0.002561	0.021626	-1.2e-05			0.0106	0.008256	0.008128	-0.03157			0.5106	-1.01529	-1.00773	-1.00561
		0.01065	0.002561	0.021626	0.000513			0.01065	0.008256	0.008128	-0.03099			0.51065	-1.01529	-1.00773	-1.00467
		0.0107	0.001467	0.021626	0.000513			0.0107	0.009675	0.008128	-0.03099			0.5107	-1.01373	-1.00935	-1.00561
		0.01075	0.001467	0.021626	-1.2e-05			0.01075	0.009675	0.008128	-0.03099			0.51075	-1.01373	-1.00935	-1.00561
		0.0108	0.001467	0.022793	-1.2e-05			0.0108	0.009675	0.008128	-0.03041			0.5108	-1.01373	-1.00935	-1.00467
		0.01085	0.001467	0.021626	0.001037			0.01085	0.011095	0.008128	-0.03041			0.51085	-1.01529	-1.00935	-1.00561
		0.0109	0.001467	0.021626	0.001037			0.0109	0.012514	0.006104	-0.03157			0.5109	-1.01529	-1.00935	-1.00561
		0.01095	0.000373	0.022793	0.000513			0.01095	0.012514	0.005091	-0.03157			0.51095	-1.01529	-1.00935	-1.00467
		0.011	0.000373	0.022793	0.001037			0.011	0.013933	0.006104	-0.03041			0.511	-1.01529	-1.00935	-1.00561
		0.01105	0.000373	0.022793	0.001037			0.01105	0.015353	0.007116	-0.03099			0.51105	-1.01529	-1.00935	-1.00655
		0.0111	0.000373	0.022793	0.001037			0.0111	0.015353	0.007116	-0.03215			0.5111	-1.01686	-1.01097	-1.00655
		0.01115	0.000373	0.022793	0.001037			0.01115	0.015353	0.007116	-0.03215			0.51115	-1.01686	-1.01097	-1.00655
		0.0112	0.000373	0.022793	0.001037			0.0112	0.016772	0.006104	-0.03157			0.5112	-1.01842	-1.01097	-1.00748
		0.01125	0.000373	0.022793	0.001037			0.01125	0.016772	0.005091	-0.03157			0.51125	-1.01686	-1.01097	-1.00655
		0.0113	0.000373	0.022793	0.001561			0.0113	0.016772	0.006104	-0.03157			0.5113	-1.01686	-1.01097	-1.00655
		0.01135	0.000373	0.022793	0.001561			0.01135	0.018192	0.005091	-0.03215			0.51135	-1.01686	-1.01097	-1.00561
		0.0114	0.000373	0.022793	0.001561			0.0114	0.018192	0.005091	-0.03215			0.5114	-1.01529	-1.01097	-1.00561
		0.01145	0.000373	0.022793	0.002086			0.01145	0.019611	0.005091	-0.03099			0.51145	-1.01529	-1.01097	-1.00655
		0.0115	0.000373	0.021626	0.00261			0.0115	0.019611	0.005091	-0.03099			0.5115	-1.01529	-1.00935	-1.00655
		0.01155	-0.00072	0.021626	0.002086			0.01155	0.021031	0.005091	-0.03099			0.51155	-1.01529	-1.00935	-1.00655
		0.0116	-0.00072	0.021626	0.00261			0.0116	0.021031	0.004079	-0.03041			0.5116	-1.01529	-1.00935	-1.00748
		0.01165	-0.00072	0.022793	0.00261			0.01165	0.021031	0.003067	-0.03041			0.51165	-1.01529	-1.01097	-1.00842
		0.0117	-0.00072	0.022793	0.00261			0.0117	0.021031	0.003067	-0.03215			0.5117	-1.01529	-1.01097	-1.00748
		0.01175	0.000373	0.021626	0.00261			0.01175	0.021031	0.003067	-0.03273			0.51175	-1.01686	-1.01097	-1.00655
		0.0118	0.000373	0.021626	0.002086			0.0118	0.021031	0.003067	-0.03157			0.5118	-1.01529	-1.01097	-1.00748
		0.01185	0.000373	0.021626	0.003134			0.01185	0.021031	0.003067	-0.03099			0.51185	-1.01529	-1.00935	-1.00748
		0.0119	0.000373	0.021626	0.003659			0.0119	0.021031	0.004079	-0.03157			0.5119	-1.01373	-1.01097	-1.00748
		0.01195	0.000373	0.020459	0.003134			0.01195	0.021031	0.004079	-0.03157			0.51195	-1.01373	-1.01097	-1.00842
		0.012	0.000373	0.020459	0.002086			0.012	0.019611	0.004079	-0.03041			0.512	-1.01373	-1.01097	-1.00842
		0.01205	0.000373	0.021626	0.00261			0.01205	0.019611	0.004079	-0.03099			0.51205	-1.01373	-1.01259	-1.00842
		0.0121	0.001467	0.020459	0.00261			0.0121	0.019611	0.003067	-0.03157			0.5121	-1.01373	-1.01097	-1.00842
		0.01215	0.000373	0.020459	0.003134			0.01215	0.019611	0.002055	-0.03215			0.51215	-1.01373	-1.01097	-1.00842
		0.0122	0.000373	0.019292	0.003134			0.0122	0.019611	0.003067	-0.03215			0.5122	-1.01216	-1.01097	-1.00748
		0.01225	0.000373	0.019292	0.003134			0.01225	0.021031	0.003067	-0.03099			0.51225	-1.01373	-1.01259	-1.00748
		0.0123	0.000373	0.019292	0.003134			0.0123	0.021031	0.003067	-0.02982			0.5123	-1.01373	-1.01097	-1.00842
		0.01235	-0.00072	0.019292	0.003134			0.01235	0.021031	0.004079	-0.03041			0.51235	-1.01373	-1.01097	-1.00748
		0.0124	-0.00072	0.019292	0.003659			0.0124	0.021031	0.004079	-0.03157			0.5124	-1.01373	-1.00935	-1.00748
		0.01245	-0.00072	0.019292	0.003134			0.01245	0.02245	0.004079	-0.03099			0.51245	-1.01373	-1.00773	-1.00655
		0.0125	-0.00072	0.018125	0.003134			0.0125	0.02245	0.004079	-0.02982			0.5125	-1.01373	-1.00773	-1.00748
		0.01255	-0.00072	0.018125	0.003134			0.01255	0.02245	0.003067	-0.02982			0.51255	-1.01373	-1.00773	-1.00842
		0.0126	-0.00181	0.018125	0.004183			0.0126	0.02245	0.003067	-0.03099			0.5126	-1.01373	-1.00935	-1.00842
		0.01265	-0.00181	0.018125	0.004183			0.01265	0.02245	0.003067	-0.03041			0.51265	-1.01373	-1.00773	-1.00748
		0.0127	-0.00181	0.016958	0.003659			0.0127	0.02245	0.002055	-0.02982			0.5127	-1.01373	-1.00773	-1.00748
		0.01275	-0.00291	0.018125	0.003659			0.01275	0.02245	0.002055	-0.02982			0.51275	-1.01373	-1.00935	-1.00655
		0.0128	-0.00181	0.016958	0.003134			0.0128	0.023869	0.003067	-0.02982			0.5128	-1.01373	-1.00773	-1.00655
		0.01285	-0.00291	0.016958	0.003659			0.01285	0.023869	0.003067	-0.02924			0.51285	-1.01373	-1.00773	-1.00655
		0.0129	-0.00291	0.016958	0.003659			0.0129	0.023869	0.003067	-0.02982			0.5129	-1.01529	-1.00935	-1.00655
		0.01295	-0.00291	0.016958	0.003659			0.01295	0.023869	0.004079	-0.02924			0.51295	-1.01529	-1.01097	-1.00561
		0.013	-0.00291	0.015791	0.00261			0.013	0.023869	0.002055	-0.02808			0.513	-1.01529	-1.01097	-1.00561
		0.01305	-0.00291	0.015791	0.003134			0.01305	0.023869	0.002055	-0.02691			0.51305	-1.01529	-1.01097	-1.00655
		0.0131	-0.004	0.015791	0.003134			0.0131	0.023869	0.003067	-0.02633			0.5131	-1.01686	-1.01097	-1.00561
		0.01315	-0.004	0.015791	0.003659			0.01315	0.023869	0.003067	-0.02575			0.51315	-1.01686	-1.01259	-1.00561
		0.0132	-0.0051	0.015791	0.003659			0.0132	0.023869	0.003067	-0.02633			0.5132	-1.01842	-1.01097	-1.00467
		0.01325	-0.004	0.015791	0.003134			0.01325	0.023869	0.002055	-0.02691			0.51325	-1.01842	-1.01097	-1.00467
		0.0133	-0.004	0.015791	0.00261			0.0133	0.023869	0.002055	-0.02691			0.5133	-1.01842	-1.01097	-1.00561
		0.01335	-0.004	0.015791	0.00261			0.01335	0.023869	0.001043	-0.02633			0.51335	-1.01686	-1.00935	-1.00561
		0.0134	-0.004	0.015791	0.003134			0.0134	0.023869	3.04e-05	-0.02633			0.5134	-1.01686	-1.01097	-1.00467
		0.01345	-0.004	0.015791	0.003659			0.01345	0.023869	-0.00098	-0.02633			0.51345	-1.01686	-1.01097	-1.00467
		0.0135	-0.0051	0.015791	0.00261			0.0135	0.023869	3.04e-05	-0.02517			0.5135	-1.01686	-1.00935	-1.00467
		0.01355	-0.0051	0.015791	0.002086			0.01355	0.023869	0.001043	-0.02459			0.51355	-1.01686	-1.00773	-1.00467
		0.0136	-0.0051	0.016958	0.00261			0.0136	0.02245	0.001043	-0.02517			0.5136	-1.01686	-1.00773	-1.00467
		0.01365	-0.00619	0.018125	0.00261			0.01365	0.02245	0.001043	-0.02575			0.51365	-1.01686	-1.00773	-1.00467
		0.0137	-0.00619	0.019292	0.00261			0.0137	0.021031	0.001043	-0.02517			0.5137	-1.01686	-1.00612	-1.00467
		0.01375	-0.00619	0.020459	0.003134			0.01375	0.021031	3.04e-05	-0.024			0.51375	-1.01686	-1.00612	-1.00467
		0.0138	-0.00728	0.021626	0.00261			0.0138	0.021031	3.04e-05	-0.024			0.5138	-1.01686	-1.00612	-1.00467
		0.01385	-0.00728	0.022793	0.002086			0.01385	0.019611	0.001043	-0.02459			0.51385	-1.01686	-1.0045	-1.00467
		0.0139	-0.00728	0.02396	0.002086			0.0139	0.019611	3.04e-05	-0.024			0.5139	-1.01842	-1.0045	-1.00467
		0.01395	-0.00728	0.02396	0.002086			0.01395	0.019611	3.04e-05	-0.024			0.51395	-1.01842	-1.0045	-1.00467
		0.014	-0.00728	0.026294	0.00261			0.014	0.019611	3.04e-05	-0.02342			0.514	-1.01842	-1.0045	-1.00561
		0.01405	-0.00728	0.026294	0.00261			0.01405	0.019611	3.04e-05	-0.02284			0.51405	-1.01999	-1.0045	-1.00561
		0.0141	-0.00838	0.027461	0.002086			0.0141	0.018192	0.001043	-0.02342			0.5141	-1.01842	-1.0045	-1.00561
		0.01415	-0.00838	0.027461	0.001561			0.01415	0.018192	3.04e-05	-0.024			0.51415	-1.01842	-1.0045	-1.00655
		0.0142	-0.00947	0.028628	0.001561			0.0142	0.018192	3.04e-05	-0.02342			0.5142	-1.01842	-1.0045	-1.00655
		0.01425	-0.00947	0.028628	0.001561			0.01425	0.016772	0.001043	-0.02342			0.51425	-1.01999	-1.00612	-1.00655
		0.0143	-0.01056	0.029795	0.002086			0.0143	0.016772	0.001043	-0.024			0.5143	-1.01999	-1.00612	-1.00655
		0.01435	-0.01056	0.029795	0.002086			0.01435	0.015353	3.04e-05	-0.02284			0.51435	-1.01999	-1.00773	-1.00561
		0.0144	-0.01056	0.029795	0.002086			0.0144	0.013933	3.04e-05	-0.02168			0.5144	-1.01842	-1.00773	-1.00561
		0.01445	-0.01166	0.029795	0.001561			0.01445	0.012514	0.001043	-0.02226			0.51445	-1.01999	-1.00773	-1.00561
		0.0145	-0.01166	0.029795	0.001037			0.0145	0.013933	3.04e-05	-0.02284			0.5145	-1.01999	-1.00773	-1.00467
		0.01455	-0.01166	0.029795	0.001037			0.01455	0.012514	0.001043	-0.02226			0.51455	-1.01999	-1.00612	-1.00467
		0.0146	-0.01166	0.029795	0.001561			0.0146	0.012514	0.001043	-0.02226			0.5146	-1.01842	-1.00612	-1.00467
		0.01465	-0.01166	0.029795	0.002086			0.01465	0.012514	-0.00199	-0.02284			0.51465	-1.01999	-1.00612	-1.00373
		0.0147	-0.01166	0.029795	0.001037			0.0147	0.012514	-0.00301	-0.02226			0.5147	-1.01999	-1.00773	-1.0028
		0.01475	-0.01166	0.028628	0.001037			0.01475	0.011095	-0.00199	-0.02168			0.51475	-1.01999	-1.00612	-1.0028
		0.0148	-0.01166	0.028628	0.001037			0.0148	0.011095	-0.00098	-0.02168			0.5148	-1.02155	-1.00612	-1.00186
		0.01485	-0.01056	0.028628	0.000513			0.01485	0.011095	-0.00098	-0.02226			0.51485	-1.02155	-1.00612	-1.00186
		0.0149	-0.01056	0.028628	0.000513			0.0149	0.011095	-0.00098	-0.02226			0.5149	-1.02155	-1.00612	-1.00092
		0.01495	-0.01056	0.028628	0.001037			0.01495	0.011095	-0.00098	-0.02168			0.51495	-1.01999	-1.00612	-0.99998
		0.015	-0.01056	0.028628	0.001037			0.015	0.009675	-0.00098	-0.02051			0.515	-1.01999	-1.00612	-0.99998
		0.01505	-0.00947	0.028628	0.001037			0.01505	0.009675	-0.00199	-0.02051			0.51505	-1.01999	-1.00612	-0.99998
		0.0151	-0.01056	0.029795	0.001037			0.0151	0.009675	-0.00301	-0.02226			0.5151	-1.01999	-1.0045	-0.99905
		0.01515	-0.01056	0.029795	0.000513			0.01515	0.008256	-0.00199	-0.02226			0.51515	-1.01999	-1.0045	-0.99811
		0.0152	-0.01056	0.028628	0.000513			0.0152	0.008256	-0.00098	-0.02051			0.5152	-1.01999	-1.0045	-0.99811
		0.01525	-0.01056	0.028628	-1.2e-05			0.01525	0.009675	-0.00098	-0.02051			0.51525	-1.01999	-1.0045	-0.99717
		0.0153	-0.01056	0.028628	-1.2e-05			0.0153	0.008256	-0.00199	-0.02226			0.5153	-1.01999	-1.0045	-0.99717
		0.01535	-0.01166	0.028628	0.000513			0.01535	0.008256	-0.00098	-0.02168			0.51535	-1.02155	-1.0045	-0.99717
		0.0154	-0.01056	0.028628	0.000513			0.0154	0.006836	-0.00098	-0.0211			0.5154	-1.02155	-1.00612	-0.99811
		0.01545	-0.01056	0.027461	0.000513			0.01545	0.006836	3.04e-05	-0.02051			0.51545	-1.02155	-1.00612	-0.99717
		0.0155	-0.01166	0.028628	0.001037			0.0155	0.006836	3.04e-05	-0.01993			0.5155	-1.02312	-1.00612	-0.99717
		0.01555	-0.01166	0.027461	0.000513			0.01555	0.006836	-0.00098	-0.02051			0.51555	-1.02312	-1.00612	-0.99811
		0.0156	-0.01166	0.027461	-1.2e-05			0.0156	0.006836	-0.00098	-0.02168			0.5156	-1.02312	-1.00612	-0.99717
		0.01565	-0.01166	0.027461	-1.2e-05			0.01565	0.005417	-0.00199	-0.02168			0.51565	-1.02468	-1.00612	-0.99717
		0.0157	-0.01275	0.027461	-0.00054			0.0157	0.005417	-0.00199	-0.02051			0.5157	-1.02468	-1.00612	-0.99811
		0.01575	-0.01166	0.026294	-1.2e-05			0.01575	0.006836	-0.00098	-0.01993			0.51575	-1.02468	-1.00612	-0.99811
		0.0158	-0.01166	0.026294	-1.2e-05			0.0158	0.006836	-0.00098	-0.02051			0.5158	-1.02625	-1.00612	-0.99811
		0.01585	-0.01275	0.026294	-1.2e-05			0.01585	0.006836	-0.00098	-0.02051			0.51585	-1.02625	-1.00612	-0.99717
		0.0159	-0.01166	0.026294	-1.2e-05			0.0159	0.006836	-0.00098	-0.02051			0.5159	-1.02468	-1.00612	-0.99717
		0.01595	-0.01275	0.026294	-1.2e-05			0.01595	0.006836	-0.00098	-0.02051			0.51595	-1.02468	-1.00612	-0.99717
		0.016	-0.01166	0.025127	-1.2e-05			0.016	0.006836	-0.00199	-0.02051			0.516	-1.02468	-1.00612	-0.99811
		0.01605	-0.01166	0.025127	-0.00054			0.01605	0.006836	-0.00301	-0.01993			0.51605	-1.02468	-1.00612	-0.99905
		0.0161	-0.01166	0.025127	-0.00054			0.0161	0.006836	-0.00199	-0.02168			0.5161	-1.02468	-1.00612	-0.99811
		0.01615	-0.01166	0.025127	-1.2e-05			0.01615	0.006836	-0.00098	-0.02226			0.51615	-1.02468	-1.00612	-0.99811
		0.0162	-0.01275	0.025127	-0.00054			0.0162	0.006836	-0.00098	-0.02051			0.5162	-1.02625	-1.00612	-0.99811
		0.01625	-0.01166	0.025127	-0.00106			0.01625	0.006836	-0.00098	-0.01935			0.51625	-1.02625	-1.00612	-0.99811
		0.0163	-0.01166	0.02396	-1.2e-05			0.0163	0.006836	-0.00098	-0.01935			0.5163	-1.02468	-1.00612	-0.99811
		0.01635	-0.01275	0.02396	-1.2e-05			0.01635	0.005417	-0.00199	-0.02051			0.51635	-1.02468	-1.00612	-0.99811
		0.0164	-0.01275	0.02396	0.000513			0.0164	0.005417	-0.00199	-0.01993			0.5164	-1.02468	-1.00773	-0.99811
		0.01645	-0.01385	0.02396	-1.2e-05			0.01645	0.005417	-0.00199	-0.01935			0.51645	-1.02468	-1.00612	-0.99905
		0.0165	-0.01385	0.022793	-1.2e-05			0.0165	0.005417	-0.00199	-0.01935			0.5165	-1.02468	-1.00612	-0.99905
		0.01655	-0.01385	0.022793	-1.2e-05			0.01655	0.003997	-0.00199	-0.01993			0.51655	-1.02625	-1.00612	-0.99905
		0.0166	-0.01385	0.022793	-1.2e-05			0.0166	0.003997	-0.00199	-0.01935			0.5166	-1.02625	-1.00612	-0.99811
		0.01665	-0.01494	0.022793	-1.2e-05			0.01665	0.003997	-0.00199	-0.01935			0.51665	-1.02625	-1.00773	-0.99811
		0.0167	-0.01385	0.022793	0.000513			0.0167	0.002578	-0.00098	-0.01935			0.5167	-1.02625	-1.00773	-0.99717
		0.01675	-0.01385	0.022793	0.001037			0.01675	0.002578	-0.00098	-0.01819			0.51675	-1.02625	-1.00773	-0.99717
		0.0168	-0.01385	0.021626	0.001561			0.0168	0.002578	3.04e-05	-0.0176			0.5168	-1.02781	-1.00773	-0.99717
		0.01685	-0.01494	0.021626	0.001561			0.01685	0.002578	-0.00199	-0.01702			0.51685	-1.02781	-1.00773	-0.99717
		0.0169	-0.01603	0.022793	0.000513			0.0169	0.002578	-0.00199	-0.01644			0.5169	-1.02781	-1.00935	-0.99717
		0.01695	-0.01603	0.022793	0.000513			0.01695	0.002578	-0.00199	-0.01528			0.51695	-1.02781	-1.01097	-0.99717
		0.017	-0.01713	0.021626	0.001037			0.017	0.001159	-0.00301	-0.01586			0.517	-1.02781	-1.01097	-0.99717
		0.01705	-0.01713	0.021626	0.001561			0.01705	0.001159	-0.00199	-0.01528			0.51705	-1.02781	-1.01259	-0.99811
		0.0171	-0.01713	0.020459	0.001561			0.0171	0.001159	-0.00199	-0.01411			0.5171	-1.02781	-1.01259	-0.99811
		0.01715	-0.01713	0.020459	0.001037			0.01715	0.001159	-0.00199	-0.01353			0.51715	-1.02781	-1.01421	-0.99811
		0.0172	-0.01713	0.021626	0.001037			0.0172	-0.00026	-0.00199	-0.01411			0.5172	-1.02781	-1.01421	-0.99811
		0.01725	-0.01713	0.021626	0.001037			0.01725	-0.00168	-0.00301	-0.0147			0.51725	-1.02781	-1.01421	-0.99811
		0.0173	-0.01713	0.020459	0.001561			0.0173	-0.00168	-0.00402	-0.01411			0.5173	-1.02781	-1.01259	-0.99811
		0.01735	-0.01822	0.020459	0.001561			0.01735	-0.00168	-0.00301	-0.01353			0.51735	-1.02781	-1.01421	-0.99811
		0.0174	-0.01822	0.020459	0.001037			0.0174	-0.00168	-0.00402	-0.01353			0.5174	-1.02781	-1.01421	-0.99811
		0.01745	-0.01822	0.019292	0.001037			0.01745	-0.00168	-0.00402	-0.01237			0.51745	-1.02781	-1.01421	-0.99811
		0.0175	-0.01822	0.019292	0.001561			0.0175	-0.00168	-0.00199	-0.01295			0.5175	-1.02781	-1.01259	-0.99717
		0.01755	-0.01822	0.020459	0.001037			0.01755	-0.00168	-0.00199	-0.01353			0.51755	-1.02938	-1.01421	-0.99811
		0.0176	-0.01822	0.020459	0.001561			0.0176	-0.0031	-0.00402	-0.01295			0.5176	-1.02938	-1.01583	-0.99905
		0.01765	-0.01932	0.019292	0.002086			0.01765	-0.0031	-0.00402	-0.01237			0.51765	-1.02938	-1.01583	-0.99811
		0.0177	-0.01932	0.019292	0.002086			0.0177	-0.00452	-0.00503	-0.01237			0.5177	-1.02938	-1.01421	-0.99717
		0.01775	-0.01822	0.020459	0.001561			0.01775	-0.00452	-0.00503	-0.01237			0.51775	-1.03094	-1.01583	-0.99717
		0.0178	-0.01932	0.020459	0.001561			0.0178	-0.00452	-0.00402	-0.01237			0.5178	-1.03094	-1.01745	-0.99811
		0.01785	-0.01932	0.021626	0.001561			0.01785	-0.00594	-0.00604	-0.01179			0.51785	-1.03094	-1.01745	-0.99905
		0.0179	-0.01932	0.021626	0.002086			0.0179	-0.00594	-0.00604	-0.01179			0.5179	-1.02938	-1.01583	-0.99811
		0.01795	-0.01932	0.021626	0.002086			0.01795	-0.00594	-0.00503	-0.01237			0.51795	-1.02938	-1.01583	-0.99717
		0.018	-0.01932	0.020459	0.002086			0.018	-0.00594	-0.00503	-0.01237			0.518	-1.02938	-1.01745	-0.99811
		0.01805	-0.01932	0.020459	0.002086			0.01805	-0.00594	-0.00503	-0.01237			0.51805	-1.02938	-1.01745	-0.99811
		0.0181	-0.02041	0.020459	0.002086			0.0181	-0.00452	-0.00402	-0.01179			0.5181	-1.02938	-1.01583	-0.99811
		0.01815	-0.02041	0.020459	0.002086			0.01815	-0.00452	-0.00402	-0.0112			0.51815	-1.02938	-1.01421	-0.99811
		0.0182	-0.0215	0.020459	0.00261			0.0182	-0.00452	-0.00402	-0.0112			0.5182	-1.02938	-1.01583	-0.99717
		0.01825	-0.0215	0.020459	0.00261			0.01825	-0.00452	-0.00503	-0.01237			0.51825	-1.02938	-1.01583	-0.99717
		0.0183	-0.0215	0.019292	0.002086			0.0183	-0.00452	-0.00402	-0.01353			0.5183	-1.02781	-1.01583	-0.99717
		0.01835	-0.0215	0.019292	0.002086			0.01835	-0.00452	-0.00402	-0.01353			0.51835	-1.02781	-1.01583	-0.99717
		0.0184	-0.0215	0.020459	0.00261			0.0184	-0.00452	-0.00503	-0.01295			0.5184	-1.02781	-1.01583	-0.99717
		0.01845	-0.0226	0.020459	0.002086			0.01845	-0.00452	-0.00503	-0.01237			0.51845	-1.02781	-1.01745	-0.99623
		0.0185	-0.0215	0.020459	0.002086			0.0185	-0.00452	-0.00503	-0.01179			0.5185	-1.02781	-1.01745	-0.99623
		0.01855	-0.0226	0.020459	0.002086			0.01855	-0.00452	-0.00402	-0.0112			0.51855	-1.02781	-1.01583	-0.99623
		0.0186	-0.0226	0.020459	0.002086			0.0186	-0.00452	-0.00503	-0.01179			0.5186	-1.02781	-1.01583	-0.99717
		0.01865	-0.0226	0.019292	0.002086			0.01865	-0.00594	-0.00604	-0.0112			0.51865	-1.02781	-1.01583	-0.99717
		0.0187	-0.0226	0.018125	0.001561			0.0187	-0.00736	-0.00604	-0.01179			0.5187	-1.02625	-1.01745	-0.99717
		0.01875	-0.0226	0.019292	0.001561			0.01875	-0.00878	-0.00503	-0.01179			0.51875	-1.02625	-1.01745	-0.99717
		0.0188	-0.0226	0.019292	0.001561			0.0188	-0.00736	-0.00503	-0.01179			0.5188	-1.02625	-1.01583	-0.99623
		0.01885	-0.0226	0.018125	0.001561			0.01885	-0.00736	-0.00503	-0.0112			0.51885	-1.02625	-1.01583	-0.9953
		0.0189	-0.0226	0.018125	0.001561			0.0189	-0.00736	-0.00402	-0.0112			0.5189	-1.02625	-1.01745	-0.99623
		0.01895	-0.0226	0.018125	0.001561			0.01895	-0.00736	-0.00503	-0.01237			0.51895	-1.02625	-1.01745	-0.99623
		0.019	-0.0226	0.018125	0.001561			0.019	-0.00736	-0.00604	-0.01295			0.519	-1.02625	-1.01745	-0.9953
		0.01905	-0.0226	0.018125	0.001561			0.01905	-0.00736	-0.00604	-0.01295			0.51905	-1.02625	-1.01583	-0.99623
		0.0191	-0.0215	0.018125	0.001561			0.0191	-0.00736	-0.00604	-0.01353			0.5191	-1.02625	-1.01583	-0.99623
		0.01915	-0.0215	0.018125	0.001561			0.01915	-0.00736	-0.00402	-0.01353			0.51915	-1.02468	-1.01583	-0.99623
		0.0192	-0.02041	0.016958	0.001561			0.0192	-0.00736	-0.00301	-0.01237			0.5192	-1.02468	-1.01583	-0.99623
		0.01925	-0.01932	0.016958	0.001561			0.01925	-0.00878	-0.00301	-0.01179			0.51925	-1.02468	-1.01583	-0.99717
		0.0193	-0.01932	0.016958	0.000513			0.0193	-0.00736	-0.00301	-0.01295			0.5193	-1.02468	-1.01259	-0.99717
		0.01935	-0.01822	0.016958	0.000513			0.01935	-0.00736	-0.00402	-0.01295			0.51935	-1.02468	-1.01259	-0.99623
		0.0194	-0.01713	0.015791	0.001037			0.0194	-0.00736	-0.00402	-0.01237			0.5194	-1.02468	-1.01421	-0.99623
		0.01945	-0.01603	0.015791	0.001561			0.01945	-0.00736	-0.00402	-0.01353			0.51945	-1.02312	-1.01421	-0.99717
		0.0195	-0.01494	0.015791	0.001037			0.0195	-0.00736	-0.00301	-0.01295			0.5195	-1.02312	-1.01259	-0.99717
		0.01955	-0.01494	0.015791	-1.2e-05			0.01955	-0.00736	-0.00402	-0.01179			0.51955	-1.02312	-1.01259	-0.99717
		0.0196	-0.01494	0.015791	-1.2e-05			0.0196	-0.00736	-0.00402	-0.01237			0.5196	-1.02468	-1.01259	-0.99717
		0.01965	-0.01494	0.014624	0.001037			0.01965	-0.00594	-0.00402	-0.01295			0.51965	-1.02312	-1.01259	-0.99717
		0.0197	-0.01385	0.014624	0.001037			0.0197	-0.00594	-0.00402	-0.01237			0.5197	-1.02155	-1.01259	-0.99717
		0.01975	-0.01275	0.013457	-1.2e-05			0.01975	-0.00594	-0.00402	-0.01237			0.51975	-1.02155	-1.01097	-0.99717
		0.0198	-0.01275	0.013457	-1.2e-05			0.0198	-0.00594	-0.00402	-0.01353			0.5198	-1.01999	-1.00935	-0.99811
		0.01985	-0.01275	0.01229	0.000513			0.01985	-0.00594	-0.00301	-0.01353			0.51985	-1.01999	-1.00935	-0.99811
		0.0199	-0.01166	0.011123	0.000513			0.0199	-0.00452	-0.00301	-0.01295			0.5199	-1.01842	-1.00935	-0.99717
		0.01995	-0.01166	0.011123	0.001037			0.01995	-0.0031	-0.00402	-0.01237			0.51995	-1.01686	-1.01097	-0.99717
		0.02	-0.01166	0.009956	0.000513			0.02	-0.0031	-0.00402	-0.01179			0.52	-1.01842	-1.00935	-0.99811
		0.02005	-0.01166	0.009956	-1.2e-05			0.02005	-0.00168	-0.00301	-0.01179			0.52005	-1.01842	-1.00935	-0.99905
		0.0201	-0.01056	0.009956	0.000513			0.0201	-0.00168	-0.00301	-0.01237			0.5201	-1.01686	-1.00773	-0.99811
		0.02015	-0.01056	0.009956	0.001037			0.02015	-0.00168	-0.00301	-0.01237			0.52015	-1.01686	-1.00773	-0.99811
		0.0202	-0.01056	0.008789	0.000513			0.0202	-0.00168	-0.00503	-0.01237			0.5202	-1.01686	-1.00773	-0.99811
		0.02025	-0.01056	0.009956	0.001037			0.02025	-0.00168	-0.00503	-0.0112			0.52025	-1.01529	-1.00773	-0.99998
		0.0203	-0.01056	0.008789	0.001037			0.0203	-0.00168	-0.00402	-0.01179			0.5203	-1.01373	-1.00773	-0.99998
		0.02035	-0.01056	0.008789	0.001561			0.02035	-0.00168	-0.00301	-0.01295			0.52035	-1.01373	-1.00773	-0.99998
		0.0204	-0.00947	0.008789	0.001561			0.0204	-0.00026	-0.00301	-0.01295			0.5204	-1.01373	-1.00773	-0.99998
		0.02045	-0.00947	0.008789	0.001561			0.02045	-0.00026	-0.00402	-0.01179			0.52045	-1.01373	-1.00935	-0.99998
		0.0205	-0.00947	0.007622	0.001561			0.0205	-0.00026	-0.00402	-0.0112			0.5205	-1.01373	-1.00935	-1.00092
		0.02055	-0.00947	0.007622	0.002086			0.02055	0.001159	-0.00503	-0.0112			0.52055	-1.01373	-1.00935	-1.00092
		0.0206	-0.00947	0.007622	0.00261			0.0206	0.001159	-0.00503	-0.01179			0.5206	-1.01216	-1.00773	-1.00092
		0.02065	-0.00947	0.006455	0.00261			0.02065	0.002578	-0.00402	-0.01179			0.52065	-1.01216	-1.00773	-1.00092
		0.0207	-0.00947	0.006455	0.003134			0.0207	0.002578	-0.00301	-0.01237			0.5207	-1.01216	-1.00612	-1.00092
		0.02075	-0.00838	0.005288	0.003659			0.02075	0.001159	-0.00402	-0.01295			0.52075	-1.0106	-1.00612	-1.00186
		0.0208	-0.00838	0.006455	0.003659			0.0208	0.002578	-0.00503	-0.0112			0.5208	-1.0106	-1.00612	-1.00186
		0.02085	-0.00838	0.006455	0.004183			0.02085	0.002578	-0.00402	-0.0112			0.52085	-1.0106	-1.00612	-1.00092
		0.0209	-0.00728	0.006455	0.004183			0.0209	0.002578	-0.00402	-0.0112			0.5209	-1.0106	-1.00612	-1.00092
		0.02095	-0.00728	0.006455	0.003659			0.02095	0.003997	-0.00402	-0.0112			0.52095	-1.0106	-1.0045	-1.00186
		0.021	-0.00728	0.006455	0.004707			0.021	0.003997	-0.00402	-0.0112			0.521	-1.0106	-1.0045	-1.00092
		0.02105	-0.00728	0.006455	0.005232			0.02105	0.003997	-0.00402	-0.0112			0.52105	-1.0106	-1.0045	-1.00092
		0.0211	-0.00728	0.006455	0.005232			0.0211	0.003997	-0.00503	-0.01179			0.5211	-1.0106	-1.0045	-1.00186
		0.02115	-0.00619	0.006455	0.005232			0.02115	0.005417	-0.00503	-0.0112			0.52115	-1.00903	-1.0045	-1.00092
		0.0212	-0.00728	0.006455	0.005756			0.0212	0.005417	-0.00503	-0.01062			0.5212	-1.00903	-1.0045	-1.00186
		0.02125	-0.00728	0.006455	0.00628			0.02125	0.006836	-0.00503	-0.01179			0.52125	-1.00903	-1.00288	-1.00186
		0.0213	-0.00728	0.007622	0.006805			0.0213	0.006836	-0.00503	-0.01237			0.5213	-1.00903	-1.00288	-1.00186
		0.02135	-0.00728	0.006455	0.00628			0.02135	0.008256	-0.00503	-0.01179			0.52135	-1.00903	-1.00288	-1.00092
		0.0214	-0.00728	0.006455	0.00628			0.0214	0.008256	-0.00503	-0.01237			0.5214	-1.00747	-1.0045	-1.00092
		0.02145	-0.00619	0.007622	0.007329			0.02145	0.008256	-0.00503	-0.01237			0.52145	-1.00747	-1.0045	-1.00092
		0.0215	-0.00619	0.006455	0.007854			0.0215	0.009675	-0.00503	-0.01237			0.5215	-1.00747	-1.0045	-1.00092
		0.02155	-0.00619	0.006455	0.007854			0.02155	0.009675	-0.00402	-0.01179			0.52155	-1.00747	-1.00288	-1.00092
		0.0216	-0.00619	0.006455	0.007854			0.0216	0.009675	-0.00402	-0.01237			0.5216	-1.00747	-1.00288	-0.99998
		0.02165	-0.00619	0.005288	0.007329			0.02165	0.009675	-0.00402	-0.01179			0.52165	-1.00747	-1.00126	-0.99998
		0.0217	-0.00619	0.005288	0.007854			0.0217	0.009675	-0.00402	-0.0112			0.5217	-1.00747	-1.00288	-0.99998
		0.02175	-0.0051	0.005288	0.008902			0.02175	0.009675	-0.00503	-0.0112			0.52175	-1.00747	-1.0045	-0.99998
		0.0218	-0.00619	0.005288	0.008902			0.0218	0.011095	-0.00604	-0.01179			0.5218	-1.00747	-1.0045	-0.99998
		0.02185	-0.0051	0.005288	0.008902			0.02185	0.011095	-0.00503	-0.01237			0.52185	-1.00747	-1.0045	-0.99998
		0.0219	-0.0051	0.004121	0.008378			0.0219	0.011095	-0.00503	-0.01179			0.5219	-1.00747	-1.00288	-0.99905
		0.02195	-0.0051	0.004121	0.007854			0.02195	0.011095	-0.00604	-0.0112			0.52195	-1.00747	-1.00288	-0.99998
		0.022	-0.004	0.004121	0.008902			0.022	0.011095	-0.00604	-0.01179			0.522	-1.00747	-1.0045	-1.00092
		0.02205	-0.00291	0.002954	0.009951			0.02205	0.011095	-0.00604	-0.01179			0.52205	-1.00747	-1.0045	-1.00092
		0.0221	-0.00291	0.002954	0.009427			0.0221	0.011095	-0.00604	-0.0112			0.5221	-1.00747	-1.0045	-0.99998
		0.02215	-0.00181	0.002954	0.008902			0.02215	0.011095	-0.00604	-0.01062			0.52215	-1.00747	-1.0045	-0.99905
		0.0222	-0.00072	0.001787	0.009427			0.0222	0.009675	-0.00604	-0.01004			0.5222	-1.00747	-1.0045	-0.99998
		0.02225	0.001467	0.001787	0.009951			0.02225	0.009675	-0.00604	-0.00946			0.52225	-1.00747	-1.0045	-0.99998
		0.0223	0.002561	0.001787	0.010475			0.0223	0.011095	-0.00604	-0.01004			0.5223	-1.00747	-1.0045	-0.99998
		0.02235	0.002561	0.001787	0.009951			0.02235	0.011095	-0.00604	-0.01179			0.52235	-1.00747	-1.00288	-0.99998
		0.0224	0.002561	0.001787	0.009427			0.0224	0.011095	-0.00503	-0.0112			0.5224	-1.00747	-1.0045	-0.99998
		0.02245	0.002561	0.00062	0.009427			0.02245	0.011095	-0.00503	-0.01004			0.52245	-1.00747	-1.0045	-0.99905
		0.0225	0.003655	0.00062	0.009951			0.0225	0.012514	-0.00604	-0.00946			0.5225	-1.00903	-1.0045	-0.99998
		0.02255	0.003655	0.00062	0.010475			0.02255	0.012514	-0.00705	-0.00946			0.52255	-1.00903	-1.00288	-1.00092
		0.0226	0.003655	0.00062	0.010475			0.0226	0.012514	-0.00705	-0.00888			0.5226	-1.00903	-1.0045	-0.99998
		0.02265	0.003655	-0.00055	0.009951			0.02265	0.012514	-0.00705	-0.00946			0.52265	-1.00903	-1.0045	-0.99998
		0.0227	0.004749	-0.00055	0.009427			0.0227	0.012514	-0.00705	-0.00888			0.5227	-1.00903	-1.0045	-0.99998
		0.02275	0.004749	-0.00055	0.009951			0.02275	0.012514	-0.00503	-0.00713			0.52275	-1.00903	-1.0045	-0.99998
		0.0228	0.004749	-0.00055	0.011			0.0228	0.012514	-0.00402	-0.00655			0.5228	-1.00903	-1.0045	-1.00092
		0.02285	0.004749	-0.00055	0.011			0.02285	0.012514	-0.00604	-0.00829			0.52285	-1.0106	-1.0045	-1.00092
		0.0229	0.004749	-0.00171	0.011			0.0229	0.012514	-0.00705	-0.00888			0.5229	-1.0106	-1.0045	-1.00092
		0.02295	0.004749	-0.00288	0.010475			0.02295	0.012514	-0.00705	-0.00829			0.52295	-1.0106	-1.0045	-1.00186
		0.023	0.004749	-0.00288	0.009951			0.023	0.012514	-0.00604	-0.00829			0.523	-1.0106	-1.0045	-1.00092
		0.02305	0.004749	-0.00288	0.009951			0.02305	0.012514	-0.00604	-0.00829			0.52305	-1.00903	-1.0045	-1.00092
		0.0231	0.004749	-0.00288	0.010475			0.0231	0.012514	-0.00604	-0.00829			0.5231	-1.0106	-1.0045	-1.00092
		0.02315	0.004749	-0.00288	0.010475			0.02315	0.012514	-0.00604	-0.00713			0.52315	-1.0106	-1.00773	-1.00092
		0.0232	0.004749	-0.00288	0.010475			0.0232	0.011095	-0.00604	-0.00771			0.5232	-1.0106	-1.00773	-1.00186
		0.02325	0.004749	-0.00405	0.009951			0.02325	0.011095	-0.00503	-0.00771			0.52325	-1.0106	-1.00935	-1.00186
		0.0233	0.005842	-0.00405	0.009427			0.0233	0.011095	-0.00503	-0.00771			0.5233	-1.0106	-1.00935	-1.00092
		0.02335	0.005842	-0.00522	0.009951			0.02335	0.012514	-0.00503	-0.00829			0.52335	-1.0106	-1.00935	-1.00092
		0.0234	0.006936	-0.00522	0.009951			0.0234	0.011095	-0.00604	-0.00888			0.5234	-1.0106	-1.01097	-1.00092
		0.02345	0.006936	-0.00638	0.009951			0.02345	0.012514	-0.00604	-0.00771			0.52345	-1.01216	-1.01097	-1.00186
		0.0235	0.006936	-0.00638	0.009951			0.0235	0.012514	-0.00503	-0.00655			0.5235	-1.0106	-1.01097	-1.00186
		0.02355	0.006936	-0.00638	0.009951			0.02355	0.011095	-0.00503	-0.00713			0.52355	-1.00903	-1.01097	-1.0028
		0.0236	0.006936	-0.00755	0.008902			0.0236	0.011095	-0.00503	-0.00771			0.5236	-1.00903	-1.01097	-1.0028
		0.02365	0.006936	-0.00755	0.009427			0.02365	0.011095	-0.00503	-0.00771			0.52365	-1.00747	-1.00935	-1.0028
		0.0237	0.006936	-0.00872	0.009427			0.0237	0.012514	-0.00503	-0.00829			0.5237	-1.00747	-1.00935	-1.0028
		0.02375	0.00803	-0.00872	0.009427			0.02375	0.011095	-0.00402	-0.00829			0.52375	-1.00747	-1.00935	-1.00373
		0.0238	0.00803	-0.00872	0.009427			0.0238	0.011095	-0.00402	-0.00713			0.5238	-1.00747	-1.00935	-1.00373
		0.02385	0.00803	-0.00988	0.008902			0.02385	0.011095	-0.00503	-0.00655			0.52385	-1.0059	-1.00935	-1.00373
		0.0239	0.00803	-0.00872	0.008902			0.0239	0.011095	-0.00503	-0.00771			0.5239	-1.00434	-1.00935	-1.00373
		0.02395	0.00803	-0.00988	0.008902			0.02395	0.011095	-0.00402	-0.00771			0.52395	-1.00434	-1.00935	-1.00373
		0.024	0.00803	-0.00988	0.008902			0.024	0.009675	-0.00402	-0.00713			0.524	-1.00434	-1.01097	-1.0028
		0.02405	0.00803	-0.00988	0.008902			0.02405	0.009675	-0.00402	-0.00713			0.52405	-1.00434	-1.01097	-1.00373
		0.0241	0.00803	-0.00988	0.008902			0.0241	0.008256	-0.00402	-0.00655			0.5241	-1.00277	-1.01097	-1.00373
		0.02415	0.00803	-0.01105	0.008902			0.02415	0.008256	-0.00301	-0.00539			0.52415	-1.00277	-1.01097	-1.0028
		0.0242	0.006936	-0.01105	0.008902			0.0242	0.006836	-0.00402	-0.00597			0.5242	-1.00277	-1.00935	-1.0028
		0.02425	0.006936	-0.01105	0.008378			0.02425	0.006836	-0.00402	-0.00713			0.52425	-1.00121	-1.00935	-1.0028
		0.0243	0.00803	-0.01105	0.008378			0.0243	0.005417	-0.00301	-0.00713			0.5243	-0.99964	-1.00773	-1.00373
		0.02435	0.00803	-0.01105	0.008378			0.02435	0.006836	-0.00402	-0.00655			0.52435	-0.99964	-1.00935	-1.00373
		0.0244	0.00803	-0.01105	0.008378			0.0244	0.006836	-0.00503	-0.00597			0.5244	-0.99808	-1.00773	-1.0028
		0.02445	0.00803	-0.01105	0.008902			0.02445	0.005417	-0.00301	-0.00597			0.52445	-0.99651	-1.00773	-1.0028
		0.0245	0.00803	-0.01105	0.008902			0.0245	0.005417	-0.00301	-0.00539			0.5245	-0.99651	-1.00935	-1.0028
		0.02455	0.00803	-0.01222	0.008902			0.02455	0.005417	-0.00402	-0.00539			0.52455	-0.99495	-1.01097	-1.0028
		0.0246	0.00803	-0.01222	0.008378			0.0246	0.005417	-0.00402	-0.0048			0.5246	-0.99495	-1.00935	-1.00373
		0.02465	0.006936	-0.01222	0.008378			0.02465	0.005417	-0.00301	-0.00306			0.52465	-0.99495	-1.00935	-1.00373
		0.0247	0.006936	-0.01222	0.008902			0.0247	0.005417	-0.00301	-0.00248			0.5247	-0.99495	-1.00935	-1.00373
		0.02475	0.006936	-0.01222	0.008378			0.02475	0.005417	-0.00301	-0.00306			0.52475	-0.99495	-1.00935	-1.00373
		0.0248	0.006936	-0.01222	0.008378			0.0248	0.003997	-0.00402	-0.00364			0.5248	-0.99495	-1.00935	-1.00467
		0.02485	0.005842	-0.01222	0.008378			0.02485	0.003997	-0.00402	-0.00364			0.52485	-0.99495	-1.00935	-1.00467
		0.0249	0.005842	-0.01222	0.008378			0.0249	0.005417	-0.00402	-0.00248			0.5249	-0.99495	-1.00935	-1.00467
		0.02495	0.005842	-0.01338	0.007854			0.02495	0.003997	-0.00402	-0.00189			0.52495	-0.99338	-1.00935	-1.00373
		0.025	0.004749	-0.01222	0.007854			0.025	0.003997	-0.00402	-0.00131			0.525	-0.99338	-1.00773	-1.00467
		0.02505	0.004749	-0.01338	0.007329			0.02505	0.003997	-0.00402	-0.00131			0.52505	-0.99338	-1.00773	-1.00467
		0.0251	0.003655	-0.01338	0.007854			0.0251	0.003997	-0.00503	-0.00131			0.5251	-0.99338	-1.00935	-1.00467
		0.02515	0.003655	-0.01338	0.007854			0.02515	0.003997	-0.00503	-0.00189			0.52515	-0.99338	-1.00773	-1.00467
		0.0252	0.003655	-0.01338	0.008378			0.0252	0.003997	-0.00402	-0.00131			0.5252	-0.99338	-1.00612	-1.00467
		0.02525	0.003655	-0.01338	0.008378			0.02525	0.003997	-0.00402	-0.00189			0.52525	-0.99182	-1.00773	-1.00373
		0.0253	0.003655	-0.01338	0.007854			0.0253	0.002578	-0.00301	-0.00189			0.5253	-0.99182	-1.00773	-1.00467
		0.02535	0.003655	-0.01338	0.007329			0.02535	0.002578	-0.00402	-0.00189			0.52535	-0.99338	-1.00612	-1.00467
		0.0254	0.004749	-0.01338	0.007329			0.0254	0.001159	-0.00503	-0.00073			0.5254	-0.99338	-1.00612	-1.00467
		0.02545	0.003655	-0.01338	0.008378			0.02545	0.001159	-0.00301	0.001015			0.52545	-0.99338	-1.00612	-1.00467
		0.0255	0.003655	-0.01455	0.008378			0.0255	0.002578	-0.00098	0.000433			0.5255	-0.99338	-1.00773	-1.00467
		0.02555	0.002561	-0.01455	0.007854			0.02555	0.002578	-0.00199	-0.00015			0.52555	-0.99495	-1.00612	-1.00467
		0.0256	0.002561	-0.01455	0.007854			0.0256	0.002578	-0.00301	-0.00073			0.5256	-0.99495	-1.0045	-1.00373
		0.02565	0.002561	-0.01455	0.008378			0.02565	0.002578	-0.00301	-0.00073			0.52565	-0.99495	-1.00612	-1.00373
		0.0257	0.002561	-0.01455	0.008378			0.0257	0.002578	-0.00402	-0.00131			0.5257	-0.99495	-1.00612	-1.0028
		0.02575	0.002561	-0.01455	0.008378			0.02575	0.002578	-0.00402	-0.00073			0.52575	-0.99495	-1.00612	-1.0028
		0.0258	0.002561	-0.01455	0.007329			0.0258	0.002578	-0.00402	-0.00015			0.5258	-0.99651	-1.0045	-1.00373
		0.02585	0.002561	-0.01572	0.007854			0.02585	0.002578	-0.00503	-0.00073			0.52585	-0.99651	-1.00612	-1.00373
		0.0259	0.002561	-0.01455	0.008378			0.0259	0.003997	-0.00402	-0.00131			0.5259	-0.99651	-1.00773	-1.00373
		0.02595	0.002561	-0.01455	0.007329			0.02595	0.003997	-0.00301	-0.00131			0.52595	-0.99651	-1.00773	-1.0028
		0.026	0.001467	-0.01572	0.007329			0.026	0.003997	-0.00301	-0.00131			0.526	-0.99808	-1.00612	-1.00186
		0.02605	0.001467	-0.01572	0.007854			0.02605	0.003997	-0.00402	-0.00189			0.52605	-0.99808	-1.00773	-1.00092
		0.0261	0.000373	-0.01572	0.007854			0.0261	0.003997	-0.00402	-0.00248			0.5261	-0.99808	-1.00773	-1.00092
		0.02615	-0.00072	-0.01689	0.008378			0.02615	0.003997	-0.00402	-0.00189			0.52615	-0.99808	-1.00612	-1.00186
		0.0262	-0.00072	-0.01689	0.008378			0.0262	0.003997	-0.00301	-0.00131			0.5262	-0.99808	-1.00612	-1.00186
		0.02625	0.000373	-0.01689	0.008378			0.02625	0.003997	-0.00301	-0.00131			0.52625	-0.99808	-1.00773	-1.00092
		0.0263	0.000373	-0.01689	0.008378			0.0263	0.002578	-0.00301	-0.00073			0.5263	-0.99964	-1.00935	-0.99998
		0.02635	0.000373	-0.01689	0.007854			0.02635	0.002578	-0.00301	-0.00131			0.52635	-0.99964	-1.00935	-0.99998
		0.0264	0.000373	-0.01689	0.007854			0.0264	0.002578	-0.00199	-0.00189			0.5264	-0.99964	-1.00773	-0.99998
		0.02645	-0.00072	-0.01805	0.007854			0.02645	0.002578	-0.00301	-0.00131			0.52645	-1.00121	-1.00935	-0.99998
		0.0265	0.000373	-0.01805	0.008378			0.0265	0.002578	-0.00402	-0.00073			0.5265	-1.00121	-1.00935	-0.99998
		0.02655	0.000373	-0.01922	0.007854			0.02655	0.003997	-0.00402	-0.00073			0.52655	-1.00121	-1.01097	-0.99905
		0.0266	-0.00072	-0.01922	0.008378			0.0266	0.003997	-0.00301	-0.00073			0.5266	-1.00121	-1.01097	-0.99905
		0.02665	-0.00072	-0.01922	0.008902			0.02665	0.003997	-0.00301	-0.00073			0.52665	-1.00121	-1.00935	-0.99905
		0.0267	-0.00072	-0.01922	0.008378			0.0267	0.005417	-0.00402	-0.00131			0.5267	-1.00277	-1.01097	-0.99998
		0.02675	-0.00072	-0.02039	0.008902			0.02675	0.005417	-0.00402	-0.00248			0.52675	-1.00277	-1.01097	-0.99905
		0.0268	-0.00072	-0.02039	0.008902			0.0268	0.003997	-0.00301	-0.00248			0.5268	-1.00277	-1.01097	-0.99905
		0.02685	-0.00072	-0.02039	0.008902			0.02685	0.003997	-0.00301	-0.00248			0.52685	-1.00277	-1.01097	-0.99717
		0.0269	-0.00072	-0.02039	0.008902			0.0269	0.005417	-0.00402	-0.00306			0.5269	-1.00434	-1.01097	-0.99717
		0.02695	-0.00181	-0.02039	0.008902			0.02695	0.006836	-0.00402	-0.00189			0.52695	-1.00434	-1.01097	-0.99623
		0.027	-0.00181	-0.02039	0.009427			0.027	0.006836	-0.00301	-0.00189			0.527	-1.00434	-1.01259	-0.99717
		0.02705	-0.00181	-0.02039	0.009427			0.02705	0.006836	-0.00301	-0.00306			0.52705	-1.00434	-1.01259	-0.99717
		0.0271	-0.00291	-0.02039	0.008902			0.0271	0.005417	-0.00402	-0.00306			0.5271	-1.00434	-1.01259	-0.99717
		0.02715	-0.00291	-0.02039	0.008902			0.02715	0.006836	-0.00503	-0.00248			0.52715	-1.00277	-1.01259	-0.99717
		0.0272	-0.00291	-0.02155	0.008902			0.0272	0.006836	-0.00402	-0.00189			0.5272	-1.00434	-1.01421	-0.99811
		0.02725	-0.00291	-0.02155	0.009427			0.02725	0.006836	-0.00301	-0.00248			0.52725	-1.00434	-1.01421	-0.99905
		0.0273	-0.00291	-0.02039	0.009427			0.0273	0.006836	-0.00301	-0.00248			0.5273	-1.00434	-1.01583	-0.99905
		0.02735	-0.004	-0.02039	0.009427			0.02735	0.006836	-0.00402	-0.00306			0.52735	-1.00434	-1.01583	-0.99811
		0.0274	-0.0051	-0.01922	0.009427			0.0274	0.006836	-0.00402	-0.00422			0.5274	-1.00434	-1.01583	-0.99811
		0.02745	-0.0051	-0.01922	0.008902			0.02745	0.006836	-0.00402	-0.0048			0.52745	-1.00434	-1.01583	-0.99717
		0.0275	-0.004	-0.01922	0.008902			0.0275	0.006836	-0.00503	-0.00306			0.5275	-1.00434	-1.01583	-0.99717
		0.02755	-0.004	-0.01805	0.009951			0.02755	0.006836	-0.00503	-0.00189			0.52755	-1.00434	-1.01583	-0.99811
		0.0276	-0.0051	-0.01805	0.009427			0.0276	0.006836	-0.00402	-0.00248			0.5276	-1.0059	-1.01421	-0.99811
		0.02765	-0.0051	-0.01689	0.008902			0.02765	0.005417	-0.00301	-0.00306			0.52765	-1.0059	-1.01421	-0.99811
		0.0277	-0.00619	-0.01689	0.008902			0.0277	0.005417	-0.00301	-0.00248			0.5277	-1.00747	-1.01259	-0.99717
		0.02775	-0.00728	-0.01572	0.009951			0.02775	0.006836	-0.00301	-0.00306			0.52775	-1.00747	-1.01259	-0.99811
		0.0278	-0.00728	-0.01455	0.009951			0.0278	0.005417	-0.00301	-0.00364			0.5278	-1.00747	-1.01421	-0.99811
		0.02785	-0.00619	-0.01455	0.008902			0.02785	0.005417	-0.00402	-0.00364			0.52785	-1.00747	-1.01421	-0.99811
		0.0279	-0.00619	-0.01455	0.008902			0.0279	0.003997	-0.00503	-0.00364			0.5279	-1.00747	-1.01259	-0.99811
		0.02795	-0.00619	-0.01455	0.009951			0.02795	0.003997	-0.00402	-0.0048			0.52795	-1.00747	-1.01259	-0.99811
		0.028	-0.00728	-0.01455	0.009951			0.028	0.003997	-0.00301	-0.0048			0.528	-1.00903	-1.01421	-0.99717
		0.02805	-0.00728	-0.01338	0.009427			0.02805	0.003997	-0.00199	-0.00364			0.52805	-1.00903	-1.01421	-0.99717
		0.0281	-0.00838	-0.01338	0.008902			0.0281	0.003997	-0.00301	-0.00364			0.5281	-1.00903	-1.01421	-0.99811
		0.02815	-0.00838	-0.01222	0.008902			0.02815	0.003997	-0.00503	-0.00422			0.52815	-1.00903	-1.01421	-0.99811
		0.0282	-0.00838	-0.01222	0.009951			0.0282	0.003997	-0.00604	-0.00422			0.5282	-1.0106	-1.01421	-0.99811
		0.02825	-0.00838	-0.01222	0.009951			0.02825	0.003997	-0.00503	-0.00422			0.52825	-1.0106	-1.01421	-0.99811
		0.0283	-0.00947	-0.01105	0.008378			0.0283	0.003997	-0.00402	-0.0048			0.5283	-1.0106	-1.01421	-0.99905
		0.02835	-0.00947	-0.00988	0.008902			0.02835	0.003997	-0.00301	-0.0048			0.52835	-1.01216	-1.01421	-0.99905
		0.0284	-0.00947	-0.00872	0.009427			0.0284	0.005417	-0.00402	-0.0048			0.5284	-1.0106	-1.01421	-0.99905
		0.02845	-0.00947	-0.00872	0.008902			0.02845	0.005417	-0.00503	-0.0048			0.52845	-1.0106	-1.01421	-0.99905
		0.0285	-0.00947	-0.00755	0.008902			0.0285	0.005417	-0.00503	-0.0048			0.5285	-1.0106	-1.01421	-0.99905
		0.02855	-0.00947	-0.00755	0.008902			0.02855	0.005417	-0.00503	-0.00422			0.52855	-1.0106	-1.01421	-0.99905
		0.0286	-0.00947	-0.00638	0.008902			0.0286	0.006836	-0.00402	-0.0048			0.5286	-1.00903	-1.01421	-0.99905
		0.02865	-0.01056	-0.00638	0.008902			0.02865	0.006836	-0.00301	-0.00539			0.52865	-1.00903	-1.01421	-0.99905
		0.0287	-0.00947	-0.00522	0.008902			0.0287	0.006836	-0.00402	-0.0048			0.5287	-1.00903	-1.01421	-0.99998
		0.02875	-0.01056	-0.00405	0.008378			0.02875	0.005417	-0.00604	-0.0048			0.52875	-1.00903	-1.01421	-0.99998
		0.0288	-0.01056	-0.00522	0.008378			0.0288	0.005417	-0.00604	-0.00597			0.5288	-1.00903	-1.01421	-0.99998
		0.02885	-0.01056	-0.00405	0.008902			0.02885	0.005417	-0.00705	-0.00597			0.52885	-1.00903	-1.01421	-0.99905
		0.0289	-0.01056	-0.00405	0.009427			0.0289	0.003997	-0.00503	-0.00422			0.5289	-1.00903	-1.01421	-0.99905
		0.02895	-0.01056	-0.00288	0.008378			0.02895	0.003997	-0.00402	-0.00422			0.52895	-1.0106	-1.01421	-0.99998
		0.029	-0.01166	-0.00288	0.007854			0.029	0.003997	-0.00402	-0.0048			0.529	-1.00903	-1.01259	-0.99998
		0.02905	-0.01166	-0.00171	0.007854			0.02905	0.002578	-0.00503	-0.00539			0.52905	-1.00903	-1.01421	-0.99998
		0.0291	-0.01166	-0.00171	0.008378			0.0291	0.002578	-0.00604	-0.00597			0.5291	-1.00903	-1.01421	-0.99905
		0.02915	-0.01275	-0.00171	0.008378			0.02915	0.002578	-0.00604	-0.00655			0.52915	-1.00903	-1.01583	-0.99905
		0.0292	-0.01275	0.00062	0.008902			0.0292	0.001159	-0.00402	-0.00655			0.5292	-1.00903	-1.01583	-0.99998
		0.02925	-0.01275	0.00062	0.008902			0.02925	0.001159	-0.00503	-0.00597			0.52925	-1.00747	-1.01583	-0.99998
		0.0293	-0.01275	0.00062	0.007854			0.0293	0.001159	-0.00604	-0.00713			0.5293	-1.00903	-1.01421	-1.00092
		0.02935	-0.01385	0.001787	0.007854			0.02935	-0.00026	-0.00503	-0.00713			0.52935	-1.00747	-1.01421	-0.99998
		0.0294	-0.01385	0.002954	0.008378			0.0294	-0.00026	-0.00503	-0.00655			0.5294	-1.00747	-1.01259	-1.00092
		0.02945	-0.01494	0.002954	0.007854			0.02945	-0.00026	-0.00503	-0.00597			0.52945	-1.00747	-1.01421	-0.99998
		0.0295	-0.01494	0.002954	0.007329			0.0295	-0.00026	-0.00402	-0.00597			0.5295	-1.00747	-1.01421	-0.99998
		0.02955	-0.01494	0.002954	0.007854			0.02955	-0.00026	-0.00301	-0.00597			0.52955	-1.00747	-1.01421	-0.99905
		0.0296	-0.01494	0.002954	0.007854			0.0296	-0.00026	-0.00402	-0.00597			0.5296	-1.00747	-1.01583	-0.99998
		0.02965	-0.01494	0.004121	0.007329			0.02965	-0.00026	-0.00402	-0.00655			0.52965	-1.00747	-1.01583	-1.00092
		0.0297	-0.01603	0.005288	0.007329			0.0297	-0.00026	-0.00301	-0.00771			0.5297	-1.00747	-1.01421	-1.00092
		0.02975	-0.01494	0.005288	0.006805			0.02975	-0.00026	-0.00199	-0.00655			0.52975	-1.00747	-1.01583	-1.00092
		0.0298	-0.01494	0.006455	0.006805			0.0298	-0.00026	-0.00098	-0.00655			0.5298	-1.00747	-1.01583	-1.00092
		0.02985	-0.01603	0.006455	0.006805			0.02985	-0.00168	-0.00199	-0.00713			0.52985	-1.00747	-1.01583	-1.00092
		0.0299	-0.01603	0.006455	0.00628			0.0299	-0.00168	-0.00098	-0.00771			0.5299	-1.00903	-1.01583	-1.00092
		0.02995	-0.01603	0.006455	0.00628			0.02995	-0.00168	-0.00098	-0.00655			0.52995	-1.00747	-1.01583	-1.00186
		0.03	-0.01603	0.006455	0.005756			0.03	-0.00168	3.04e-05	-0.00713			0.53	-1.00903	-1.01583	-1.00186
		0.03005	-0.01603	0.007622	0.005756			0.03005	-0.00026	0.001043	-0.00713			0.53005	-1.00903	-1.01745	-1.00186
		0.0301	-0.01603	0.007622	0.005756			0.0301	-0.00026	0.003067	-0.00655			0.5301	-1.00903	-1.01745	-1.00186
		0.03015	-0.01603	0.007622	0.005756			0.03015	-0.00026	0.003067	-0.00713			0.53015	-1.00903	-1.01745	-1.0028
		0.0302	-0.01603	0.007622	0.005756			0.0302	-0.00026	0.003067	-0.00829			0.5302	-1.00903	-1.01745	-1.0028
		0.03025	-0.01494	0.007622	0.005756			0.03025	-0.00026	0.004079	-0.00713			0.53025	-1.00903	-1.01745	-1.0028
		0.0303	-0.01603	0.007622	0.005232			0.0303	-0.00026	0.005091	-0.00655			0.5303	-1.00903	-1.01907	-1.0028
		0.03035	-0.01603	0.008789	0.004707			0.03035	-0.00026	0.006104	-0.00713			0.53035	-1.00903	-1.01907	-1.0028
		0.0304	-0.01603	0.009956	0.005232			0.0304	-0.00026	0.007116	-0.00829			0.5304	-1.00747	-1.01907	-1.0028
		0.03045	-0.01603	0.009956	0.005232			0.03045	-0.00168	0.007116	-0.00888			0.53045	-1.0059	-1.01745	-1.0028
		0.0305	-0.01603	0.009956	0.005232			0.0305	-0.00168	0.006104	-0.00946			0.5305	-1.0059	-1.01907	-1.0028
		0.03055	-0.01603	0.008789	0.005232			0.03055	-0.00168	0.006104	-0.00946			0.53055	-1.0059	-1.01907	-1.0028
		0.0306	-0.01603	0.008789	0.004707			0.0306	-0.00168	0.007116	-0.00888			0.5306	-1.0059	-1.01907	-1.0028
		0.03065	-0.01603	0.008789	0.004183			0.03065	-0.00168	0.008128	-0.00829			0.53065	-1.00747	-1.01907	-1.00373
		0.0307	-0.01494	0.008789	0.004183			0.0307	-0.00168	0.00914	-0.00771			0.5307	-1.00747	-1.01745	-1.00373
		0.03075	-0.01494	0.008789	0.004707			0.03075	-0.00168	0.00914	-0.00771			0.53075	-1.00747	-1.01907	-1.0028
		0.0308	-0.01494	0.008789	0.004707			0.0308	-0.00168	0.00914	-0.00771			0.5308	-1.00747	-1.01907	-1.00373
		0.03085	-0.01385	0.008789	0.004183			0.03085	-0.00026	0.00914	-0.00829			0.53085	-1.0059	-1.01907	-1.00467
		0.0309	-0.01494	0.008789	0.003659			0.0309	-0.00026	0.010152	-0.00888			0.5309	-1.00747	-1.02069	-1.00467
		0.03095	-0.01494	0.008789	0.003659			0.03095	-0.00026	0.010152	-0.00829			0.53095	-1.00747	-1.02069	-1.00373
		0.031	-0.01603	0.008789	0.004183			0.031	-0.00026	0.011164	-0.00771			0.531	-1.00747	-1.02069	-1.00373
		0.03105	-0.01603	0.008789	0.004183			0.03105	-0.00026	0.012177	-0.00829			0.53105	-1.00747	-1.02231	-1.00373
		0.0311	-0.01494	0.008789	0.004183			0.0311	-0.00168	0.011164	-0.01004			0.5311	-1.0059	-1.02069	-1.00467
		0.03115	-0.01603	0.007622	0.003659			0.03115	-0.00168	0.011164	-0.01062			0.53115	-1.00747	-1.01907	-1.00467
		0.0312	-0.01713	0.007622	0.003134			0.0312	-0.0031	0.012177	-0.01004			0.5312	-1.00747	-1.02069	-1.00467
		0.03125	-0.01713	0.007622	0.003659			0.03125	-0.00168	0.012177	-0.00888			0.53125	-1.00747	-1.01907	-1.00467
		0.0313	-0.01713	0.007622	0.003659			0.0313	-0.00168	0.011164	-0.00829			0.5313	-1.00903	-1.01907	-1.00373
		0.03135	-0.01713	0.007622	0.003659			0.03135	-0.00168	0.012177	-0.00888			0.53135	-1.00747	-1.01907	-1.00467
		0.0314	-0.01713	0.007622	0.003659			0.0314	-0.00026	0.012177	-0.00946			0.5314	-1.00747	-1.01907	-1.00561
		0.03145	-0.01822	0.008789	0.004707			0.03145	0.001159	0.012177	-0.00888			0.53145	-1.00903	-1.02231	-1.00748
		0.0315	-0.01822	0.009956	0.003659			0.0315	0.001159	0.012177	-0.00829			0.5315	-1.00903	-1.02231	-1.00655
		0.03155	-0.0215	0.006455	0.000513			0.03155	-0.00452	0.00914	-0.01004			0.53155	-1.00434	-1.01745	-1.00186
		0.0316	-0.02697	-0.00171	-0.00526			0.0316	-0.01729	0.004079	-0.01411			0.5316	-0.99495	-1.00773	-0.99155
		0.03165	-0.03463	-0.01105	-0.01312			0.03165	-0.03291	-0.00503	-0.01877			0.53165	-0.9793	-0.99154	-0.97936
		0.0317	-0.04229	-0.02272	-0.02151			0.0317	-0.04852	-0.01515	-0.02459			0.5317	-0.96208	-0.97697	-0.96436
		0.03175	-0.05104	-0.03439	-0.03042			0.03175	-0.06413	-0.02629	-0.03099			0.53175	-0.94643	-0.96402	-0.94936
		0.0318	-0.05869	-0.04373	-0.03934			0.0318	-0.07975	-0.0354	-0.03797			0.5318	-0.93235	-0.94783	-0.93529
		0.03185	-0.06744	-0.05306	-0.0472			0.03185	-0.09394	-0.04754	-0.04437			0.53185	-0.91826	-0.93812	-0.9231
		0.0319	-0.07619	-0.06007	-0.05454			0.0319	-0.10672	-0.05665	-0.05019			0.5319	-0.90731	-0.92679	-0.91185
		0.03195	-0.08385	-0.06823	-0.06189			0.03195	-0.11807	-0.06475	-0.05542			0.53195	-0.89635	-0.91545	-0.90154
		0.032	-0.09151	-0.0764	-0.06923			0.032	-0.12801	-0.07386	-0.06066			0.532	-0.88383	-0.90574	-0.89216
		0.03205	-0.09916	-0.08341	-0.07657			0.03205	-0.13794	-0.08094	-0.0659			0.53205	-0.87288	-0.89603	-0.88279
		0.0321	-0.10682	-0.09041	-0.08286			0.0321	-0.14788	-0.08904	-0.07113			0.5321	-0.86349	-0.88631	-0.87248
		0.03215	-0.11338	-0.09624	-0.08915			0.03215	-0.15782	-0.09815	-0.07637			0.53215	-0.8541	-0.87984	-0.8631
		0.0322	-0.11995	-0.10324	-0.09545			0.0322	-0.16491	-0.10321	-0.08103			0.5322	-0.84471	-0.87012	-0.8556
		0.03225	-0.1276	-0.11025	-0.10226			0.03225	-0.17343	-0.1103	-0.08452			0.53225	-0.83688	-0.86203	-0.8481
		0.0323	-0.13307	-0.11492	-0.10803			0.0323	-0.18053	-0.11738	-0.08975			0.5323	-0.82749	-0.85555	-0.8406
		0.03235	-0.14073	-0.12075	-0.11275			0.03235	-0.18762	-0.12447	-0.09499			0.53235	-0.81967	-0.84584	-0.8331
		0.0324	-0.1462	-0.12659	-0.11852			0.0324	-0.19614	-0.13054	-0.09906			0.5324	-0.81184	-0.83936	-0.82653
		0.03245	-0.15276	-0.13242	-0.12376			0.03245	-0.20182	-0.13763	-0.10372			0.53245	-0.80402	-0.8345	-0.81997
		0.0325	-0.15932	-0.13709	-0.129			0.0325	-0.20892	-0.14269	-0.10663			0.5325	-0.79776	-0.82641	-0.81341
		0.03255	-0.16589	-0.14176	-0.13477			0.03255	-0.21601	-0.14674	-0.10954			0.53255	-0.78993	-0.81832	-0.80778
		0.0326	-0.17136	-0.14642	-0.14002			0.0326	-0.22169	-0.15382	-0.11244			0.5326	-0.78211	-0.81346	-0.8031
		0.03265	-0.17683	-0.15109	-0.14473			0.03265	-0.22879	-0.16091	-0.11768			0.53265	-0.77585	-0.80698	-0.79653
		0.0327	-0.18229	-0.15576	-0.14945			0.0327	-0.23447	-0.16698	-0.12234			0.5327	-0.76959	-0.80051	-0.79091
		0.03275	-0.18776	-0.16043	-0.15312			0.03275	-0.24156	-0.17305	-0.12641			0.53275	-0.76333	-0.79403	-0.78622
		0.0328	-0.19433	-0.16393	-0.15732			0.0328	-0.24724	-0.1771	-0.1299			0.5328	-0.7555	-0.79079	-0.78059
		0.03285	-0.1998	-0.1686	-0.16204			0.03285	-0.25292	-0.18216	-0.13339			0.53285	-0.75081	-0.78594	-0.77497
		0.0329	-0.20527	-0.1721	-0.16623			0.0329	-0.2586	-0.18824	-0.13746			0.5329	-0.74455	-0.77946	-0.76934
		0.03295	-0.21073	-0.17677	-0.17043			0.03295	-0.26427	-0.19431	-0.14154			0.53295	-0.73985	-0.7746	-0.76466
		0.033	-0.21511	-0.18144	-0.17515			0.033	-0.26853	-0.19836	-0.14386			0.533	-0.73359	-0.77137	-0.75997
		0.03305	-0.22058	-0.18494	-0.17882			0.03305	-0.27421	-0.20443	-0.14736			0.53305	-0.72733	-0.76489	-0.75622
		0.0331	-0.22495	-0.1896	-0.18249			0.0331	-0.27989	-0.21152	-0.15026			0.5331	-0.72107	-0.76003	-0.75153
		0.03315	-0.23042	-0.19427	-0.18668			0.03315	-0.28557	-0.21658	-0.15376			0.53315	-0.71638	-0.7568	-0.74684
		0.0332	-0.2348	-0.19777	-0.19035			0.0332	-0.28982	-0.22164	-0.15725			0.5332	-0.71168	-0.75032	-0.74216
		0.03325	-0.23917	-0.20128	-0.1935			0.03325	-0.29408	-0.2267	-0.1619			0.53325	-0.70698	-0.74546	-0.7384
		0.0333	-0.24464	-0.20478	-0.19665			0.0333	-0.29976	-0.23176	-0.16539			0.5333	-0.70073	-0.74222	-0.73372
		0.03335	-0.25011	-0.20828	-0.19979			0.03335	-0.30402	-0.23783	-0.16714			0.53335	-0.69603	-0.73737	-0.72903
		0.0334	-0.25449	-0.21294	-0.20399			0.0334	-0.3097	-0.2429	-0.16947			0.5334	-0.6929	-0.73251	-0.72528
		0.03345	-0.25886	-0.21645	-0.20766			0.03345	-0.31395	-0.24694	-0.17412			0.53345	-0.68821	-0.72927	-0.72153
		0.0335	-0.26324	-0.21995	-0.2108			0.0335	-0.31821	-0.252	-0.17877			0.5335	-0.68351	-0.72441	-0.71778
		0.03355	-0.26761	-0.22228	-0.21395			0.03355	-0.32247	-0.25808	-0.18168			0.53355	-0.67882	-0.72118	-0.71403
		0.0336	-0.27199	-0.22578	-0.2171			0.0336	-0.32673	-0.26314	-0.18401			0.5336	-0.67412	-0.71794	-0.71028
		0.03365	-0.27636	-0.22812	-0.22077			0.03365	-0.33099	-0.26719	-0.18634			0.53365	-0.66943	-0.7147	-0.70653
		0.0337	-0.28074	-0.23162	-0.22286			0.0337	-0.33524	-0.27225	-0.18867			0.5337	-0.66473	-0.71146	-0.70278
		0.03375	-0.28511	-0.23512	-0.22601			0.03375	-0.34092	-0.27731	-0.19216			0.53375	-0.66004	-0.70661	-0.69903
		0.0338	-0.28949	-0.23745	-0.22968			0.0338	-0.34518	-0.28136	-0.19565			0.5338	-0.65534	-0.70337	-0.69434
		0.03385	-0.29277	-0.23979	-0.2323			0.03385	-0.34944	-0.28541	-0.19972			0.53385	-0.65221	-0.70013	-0.69059
		0.0339	-0.29605	-0.24212	-0.23545			0.0339	-0.3537	-0.28946	-0.20321			0.5339	-0.64752	-0.69527	-0.68778
		0.03395	-0.30043	-0.24562	-0.23807			0.03395	-0.35796	-0.29351	-0.2067			0.53395	-0.64282	-0.69042	-0.68496
		0.034	-0.3048	-0.24796	-0.24069			0.034	-0.36221	-0.29755	-0.20961			0.534	-0.63813	-0.68718	-0.68121
		0.03405	-0.30918	-0.25029	-0.24384			0.03405	-0.36505	-0.30262	-0.21078			0.53405	-0.63343	-0.68394	-0.67746
		0.0341	-0.31355	-0.25262	-0.24698			0.0341	-0.36931	-0.30666	-0.2131			0.5341	-0.6303	-0.6807	-0.67465
		0.03415	-0.31684	-0.25612	-0.24856			0.03415	-0.37073	-0.3097	-0.21718			0.53415	-0.62717	-0.67585	-0.6709
		0.0342	-0.32121	-0.25846	-0.25118			0.0342	-0.37499	-0.31476	-0.22067			0.5342	-0.62404	-0.67261	-0.66715
		0.03425	-0.32558	-0.26079	-0.25432			0.03425	-0.37925	-0.31982	-0.22358			0.53425	-0.61935	-0.66937	-0.66434
		0.0343	-0.32887	-0.26313	-0.25695			0.0343	-0.3835	-0.32286	-0.22649			0.5343	-0.61465	-0.66613	-0.66153
		0.03435	-0.33324	-0.26546	-0.25957			0.03435	-0.38634	-0.32691	-0.22881			0.53435	-0.61152	-0.66128	-0.65871
		0.0344	-0.33762	-0.26896	-0.26167			0.0344	-0.3906	-0.33096	-0.23114			0.5344	-0.60839	-0.65804	-0.65496
		0.03445	-0.3409	-0.27246	-0.26429			0.03445	-0.39486	-0.335	-0.23405			0.53445	-0.60369	-0.65318	-0.65215
		0.0345	-0.34527	-0.2748	-0.26743			0.0345	-0.3977	-0.33804	-0.23754			0.5345	-0.60056	-0.64994	-0.64934
		0.03455	-0.34856	-0.27713	-0.26901			0.03455	-0.40196	-0.34209	-0.24103			0.53455	-0.59587	-0.64508	-0.64652
		0.0346	-0.35184	-0.28063	-0.27163			0.0346	-0.4048	-0.34715	-0.24452			0.5346	-0.59274	-0.64185	-0.64277
		0.03465	-0.35621	-0.28413	-0.27373			0.03465	-0.40905	-0.35019	-0.24743			0.53465	-0.58961	-0.63861	-0.63996
		0.0347	-0.35949	-0.28763	-0.27635			0.0347	-0.41331	-0.35322	-0.24976			0.5347	-0.58492	-0.63537	-0.63621
		0.03475	-0.36277	-0.29114	-0.27845			0.03475	-0.41615	-0.35829	-0.2515			0.53475	-0.58178	-0.63213	-0.63246
		0.0348	-0.36715	-0.29347	-0.28107			0.0348	-0.42041	-0.36233	-0.25441			0.5348	-0.58022	-0.6289	-0.63059
		0.03485	-0.36934	-0.2958	-0.28264			0.03485	-0.42325	-0.36537	-0.25732			0.53485	-0.57709	-0.62566	-0.62777
		0.0349	-0.37371	-0.2993	-0.28526			0.0349	-0.42609	-0.36841	-0.25965			0.5349	-0.57239	-0.62242	-0.62402
		0.03495	-0.37809	-0.3028	-0.28788			0.03495	-0.43035	-0.37144	-0.2614			0.53495	-0.56926	-0.61918	-0.62215
		0.035	-0.38137	-0.30631	-0.28946			0.035	-0.43318	-0.37448	-0.26431			0.535	-0.56614	-0.61594	-0.6184
		0.03505	-0.38465	-0.30864	-0.29208			0.03505	-0.43602	-0.37853	-0.26721			0.53505	-0.56144	-0.61109	-0.61652
		0.0351	-0.38903	-0.31214	-0.29365			0.0351	-0.43886	-0.38157	-0.27012			0.5351	-0.55831	-0.60785	-0.61277
		0.03515	-0.3934	-0.31448	-0.29575			0.03515	-0.44312	-0.3846	-0.27303			0.53515	-0.55518	-0.60623	-0.60902
		0.0352	-0.39668	-0.31798	-0.29837			0.0352	-0.44596	-0.38966	-0.2742			0.5352	-0.55205	-0.60137	-0.60715
		0.03525	-0.39887	-0.32148	-0.29994			0.03525	-0.4488	-0.39472	-0.27652			0.53525	-0.54892	-0.59814	-0.60527
		0.0353	-0.40215	-0.32381	-0.30257			0.0353	-0.45164	-0.39776	-0.28002			0.5353	-0.54736	-0.5949	-0.60246
		0.03535	-0.40543	-0.32731	-0.30519			0.03535	-0.4559	-0.39979	-0.28292			0.53535	-0.54266	-0.59166	-0.60058
		0.0354	-0.40872	-0.33081	-0.30676			0.0354	-0.45873	-0.40282	-0.28525			0.5354	-0.54109	-0.58842	-0.59683
		0.03545	-0.412	-0.33315	-0.30886			0.03545	-0.46157	-0.40586	-0.28816			0.53545	-0.53796	-0.58518	-0.59496
		0.0355	-0.41528	-0.33548	-0.31096			0.0355	-0.46583	-0.4089	-0.29107			0.5355	-0.53327	-0.58195	-0.59215
		0.03555	-0.41747	-0.33898	-0.31253			0.03555	-0.46867	-0.41396	-0.29282			0.53555	-0.53014	-0.58033	-0.59027
		0.0356	-0.42184	-0.34248	-0.31463			0.0356	-0.47151	-0.41699	-0.29514			0.5356	-0.52701	-0.57547	-0.58652
		0.03565	-0.42403	-0.34482	-0.31725			0.03565	-0.47435	-0.41902	-0.29863			0.53565	-0.52388	-0.57223	-0.58277
		0.0357	-0.42731	-0.34832	-0.31935			0.0357	-0.47719	-0.42205	-0.30096			0.5357	-0.52075	-0.56899	-0.58089
		0.03575	-0.43059	-0.35065	-0.32092			0.03575	-0.48003	-0.4261	-0.30387			0.53575	-0.51762	-0.56576	-0.57808
		0.0358	-0.43387	-0.35415	-0.32197			0.0358	-0.48144	-0.42914	-0.3062			0.5358	-0.51449	-0.56252	-0.57433
		0.03585	-0.43715	-0.35649	-0.32459			0.03585	-0.48428	-0.43116	-0.30794			0.53585	-0.51136	-0.55928	-0.57246
		0.0359	-0.43934	-0.35999	-0.32669			0.0359	-0.48854	-0.4342	-0.31085			0.5359	-0.50823	-0.55604	-0.56964
		0.03595	-0.44153	-0.36349	-0.32826			0.03595	-0.4928	-0.43926	-0.31376			0.53595	-0.50666	-0.5528	-0.56589
		0.036	-0.44591	-0.36582	-0.32983			0.036	-0.49564	-0.44129	-0.31667			0.536	-0.50354	-0.55119	-0.56308
		0.03605	-0.44809	-0.36933	-0.33245			0.03605	-0.49706	-0.44432	-0.319			0.53605	-0.50041	-0.54957	-0.56121
		0.0361	-0.45028	-0.37283	-0.33455			0.0361	-0.4999	-0.44736	-0.32074			0.5361	-0.49727	-0.54633	-0.55839
		0.03615	-0.45356	-0.37516	-0.3356			0.03615	-0.50274	-0.45039	-0.32249			0.53615	-0.49415	-0.54309	-0.55652
		0.0362	-0.45575	-0.37866	-0.33717			0.0362	-0.50557	-0.45444	-0.32365			0.5362	-0.49102	-0.53985	-0.55371
		0.03625	-0.45794	-0.38216	-0.33927			0.03625	-0.50841	-0.45748	-0.32598			0.53625	-0.48788	-0.53662	-0.55089
		0.0363	-0.46122	-0.3845	-0.34084			0.0363	-0.51125	-0.4595	-0.32889			0.5363	-0.48632	-0.53499	-0.54902
		0.03635	-0.46341	-0.38683	-0.34294			0.03635	-0.51409	-0.46153	-0.33238			0.53635	-0.48319	-0.53176	-0.5462
		0.0364	-0.46669	-0.39033	-0.34504			0.0364	-0.51693	-0.46457	-0.33471			0.5364	-0.48006	-0.52852	-0.54339
		0.03645	-0.46888	-0.39267	-0.34661			0.03645	-0.52119	-0.4676	-0.33704			0.53645	-0.47849	-0.52528	-0.54058
		0.0365	-0.47106	-0.39617	-0.34818			0.0365	-0.52403	-0.47064	-0.33936			0.5365	-0.47536	-0.52366	-0.53871
		0.03655	-0.47325	-0.3985	-0.34923			0.03655	-0.52687	-0.47367	-0.34111			0.53655	-0.47224	-0.52205	-0.53589
		0.0366	-0.47653	-0.40084	-0.35081			0.0366	-0.52829	-0.47671	-0.34227			0.5366	-0.46911	-0.51881	-0.53214
		0.03665	-0.47872	-0.40434	-0.35343			0.03665	-0.53113	-0.47975	-0.34402			0.53665	-0.46597	-0.51557	-0.52933
		0.0367	-0.482	-0.40667	-0.35448			0.0367	-0.53538	-0.48177	-0.34518			0.5367	-0.46285	-0.51233	-0.52745
		0.03675	-0.48419	-0.40784	-0.35605			0.03675	-0.5368	-0.48481	-0.34809			0.53675	-0.46128	-0.50909	-0.52558
		0.0368	-0.48638	-0.41017	-0.35815			0.0368	-0.53964	-0.48886	-0.35158			0.5368	-0.45815	-0.50747	-0.5237
		0.03685	-0.48856	-0.41367	-0.3592			0.03685	-0.54106	-0.49088	-0.35391			0.53685	-0.45502	-0.50424	-0.51995
		0.0369	-0.49185	-0.41601	-0.36077			0.0369	-0.54532	-0.49291	-0.35507			0.5369	-0.45189	-0.50262	-0.51808
		0.03695	-0.49294	-0.41834	-0.36234			0.03695	-0.54674	-0.49493	-0.35798			0.53695	-0.44876	-0.501	-0.5162
		0.037	-0.49622	-0.42067	-0.36392			0.037	-0.54816	-0.49797	-0.36089			0.537	-0.44719	-0.49776	-0.51339
		0.03705	-0.49841	-0.42301	-0.36549			0.03705	-0.551	-0.501	-0.36205			0.53705	-0.44563	-0.49614	-0.50964
		0.0371	-0.5006	-0.42534	-0.36706			0.0371	-0.55242	-0.50303	-0.3638			0.5371	-0.44406	-0.49452	-0.50776
		0.03715	-0.50278	-0.42768	-0.36811			0.03715	-0.55383	-0.50606	-0.36671			0.53715	-0.44094	-0.4929	-0.50589
		0.0372	-0.50497	-0.42884	-0.36916			0.0372	-0.55526	-0.50809	-0.36904			0.5372	-0.43781	-0.48967	-0.50402
		0.03725	-0.50716	-0.43234	-0.37073			0.03725	-0.55809	-0.51113	-0.37136			0.53725	-0.43624	-0.48805	-0.5012
		0.0373	-0.50935	-0.43468	-0.37283			0.0373	-0.56093	-0.51416	-0.37369			0.5373	-0.43467	-0.48481	-0.49839
		0.03735	-0.51153	-0.43585	-0.37388			0.03735	-0.56377	-0.5172	-0.37486			0.53735	-0.43155	-0.48319	-0.49558
		0.0374	-0.51482	-0.43818	-0.37493			0.0374	-0.56519	-0.51821	-0.37718			0.5374	-0.42998	-0.48157	-0.4937
		0.03745	-0.517	-0.44051	-0.37598			0.03745	-0.56661	-0.52024	-0.38009			0.53745	-0.42685	-0.47995	-0.49183
		0.0375	-0.5181	-0.44285	-0.3786			0.0375	-0.56803	-0.52327	-0.38242			0.5375	-0.42372	-0.47833	-0.48995
		0.03755	-0.52138	-0.44518	-0.37965			0.03755	-0.57087	-0.5253	-0.38416			0.53755	-0.42215	-0.47509	-0.48714
		0.0376	-0.52357	-0.44752	-0.38017			0.0376	-0.57229	-0.52732	-0.38649			0.5376	-0.41903	-0.47347	-0.48526
		0.03765	-0.52685	-0.44985	-0.38174			0.03765	-0.57371	-0.53036	-0.38882			0.53765	-0.41746	-0.47024	-0.48339
		0.0377	-0.52904	-0.45218	-0.38332			0.0377	-0.57655	-0.53441	-0.39056			0.5377	-0.41589	-0.467	-0.48151
		0.03775	-0.53122	-0.45335	-0.38541			0.03775	-0.57797	-0.53643	-0.39173			0.53775	-0.4112	-0.46538	-0.4787
		0.0378	-0.53341	-0.45568	-0.38699			0.0378	-0.5808	-0.53947	-0.39289			0.5378	-0.40964	-0.46376	-0.47682
		0.03785	-0.5356	-0.45802	-0.38751			0.03785	-0.58222	-0.54149	-0.39522			0.53785	-0.40807	-0.46214	-0.47495
		0.0379	-0.53669	-0.45919	-0.38856			0.0379	-0.58364	-0.5425	-0.39755			0.5379	-0.40494	-0.4589	-0.47308
		0.03795	-0.53888	-0.46035	-0.39066			0.03795	-0.58364	-0.54453	-0.39987			0.53795	-0.40181	-0.45567	-0.47026
		0.038	-0.54107	-0.46385	-0.39223			0.038	-0.58506	-0.54655	-0.40162			0.538	-0.40024	-0.45405	-0.46839
		0.03805	-0.54325	-0.46502	-0.3938			0.03805	-0.5879	-0.54959	-0.40278			0.53805	-0.39712	-0.45081	-0.46651
		0.0381	-0.54544	-0.46736	-0.39485			0.0381	-0.58932	-0.55161	-0.40453			0.5381	-0.39555	-0.44757	-0.46464
		0.03815	-0.54872	-0.46969	-0.3959			0.03815	-0.59074	-0.55465	-0.40686			0.53815	-0.39398	-0.44595	-0.4637
		0.0382	-0.55091	-0.47202	-0.39747			0.0382	-0.59216	-0.55667	-0.40918			0.5382	-0.39085	-0.44433	-0.46182
		0.03825	-0.55201	-0.47319	-0.39852			0.03825	-0.59358	-0.55769	-0.41151			0.53825	-0.38929	-0.4411	-0.45995
		0.0383	-0.55419	-0.47552	-0.39957			0.0383	-0.59642	-0.55971	-0.41326			0.5383	-0.38616	-0.43948	-0.45807
		0.03835	-0.55638	-0.47786	-0.40115			0.03835	-0.59784	-0.56376	-0.415			0.53835	-0.38459	-0.43786	-0.4562
		0.0384	-0.55966	-0.48019	-0.40272			0.0384	-0.60068	-0.56578	-0.41733			0.5384	-0.38146	-0.43624	-0.45339
		0.03845	-0.56076	-0.48253	-0.40429			0.03845	-0.6021	-0.5668	-0.42024			0.53845	-0.3799	-0.43462	-0.45245
		0.0385	-0.56294	-0.48369	-0.40534			0.0385	-0.60493	-0.56781	-0.42257			0.5385	-0.37834	-0.433	-0.45057
		0.03855	-0.56623	-0.48603	-0.40586			0.03855	-0.60777	-0.56983	-0.42315			0.53855	-0.37677	-0.43138	-0.44776
		0.0386	-0.56732	-0.48836	-0.40691			0.0386	-0.61061	-0.57287	-0.42431			0.5386	-0.37521	-0.42814	-0.44589
		0.03865	-0.56951	-0.4907	-0.40901			0.03865	-0.61345	-0.57489	-0.42606			0.53865	-0.37207	-0.42653	-0.44495
		0.0387	-0.5717	-0.49303	-0.41058			0.0387	-0.61487	-0.57692	-0.42838			0.5387	-0.37051	-0.42329	-0.44214
		0.03875	-0.57279	-0.49653	-0.41163			0.03875	-0.61771	-0.57793	-0.43188			0.53875	-0.36894	-0.42167	-0.4412
		0.0388	-0.57498	-0.49886	-0.41268			0.0388	-0.61771	-0.57996	-0.43362			0.5388	-0.36582	-0.42167	-0.43932
		0.03885	-0.57607	-0.50003	-0.41373			0.03885	-0.62055	-0.58299	-0.43478			0.53885	-0.36425	-0.42005	-0.43745
		0.0389	-0.57826	-0.50353	-0.4153			0.0389	-0.62197	-0.58502	-0.43653			0.5389	-0.36268	-0.41681	-0.43557
		0.03895	-0.58044	-0.5047	-0.41688			0.03895	-0.62481	-0.58704	-0.43886			0.53895	-0.36112	-0.41519	-0.4337
		0.039	-0.58263	-0.50587	-0.41845			0.039	-0.62623	-0.58906	-0.44002			0.539	-0.35955	-0.41357	-0.43182
		0.03905	-0.58373	-0.5082	-0.41897			0.03905	-0.62907	-0.59109	-0.44118			0.53905	-0.35799	-0.41195	-0.42995
		0.0391	-0.58591	-0.51054	-0.42002			0.0391	-0.63048	-0.59311	-0.44293			0.5391	-0.35643	-0.40872	-0.42901
		0.03915	-0.58701	-0.5117	-0.42159			0.03915	-0.6319	-0.59514	-0.44584			0.53915	-0.35486	-0.4071	-0.42714
		0.0392	-0.5892	-0.51404	-0.42369			0.0392	-0.63332	-0.59716	-0.447			0.5392	-0.35329	-0.40386	-0.4262
		0.03925	-0.59138	-0.51637	-0.42474			0.03925	-0.63616	-0.59817	-0.44817			0.53925	-0.35173	-0.40224	-0.42338
		0.0393	-0.59248	-0.5187	-0.42579			0.0393	-0.639	-0.6002	-0.45049			0.5393	-0.35016	-0.40062	-0.42245
		0.03935	-0.59357	-0.51987	-0.42684			0.03935	-0.64042	-0.60222	-0.4534			0.53935	-0.3486	-0.399	-0.42057
		0.0394	-0.59576	-0.5222	-0.42789			0.0394	-0.64042	-0.60526	-0.45457			0.5394	-0.34704	-0.39738	-0.41963
		0.03945	-0.59685	-0.52454	-0.42894			0.03945	-0.64184	-0.60729	-0.45573			0.53945	-0.34391	-0.39253	-0.41776
		0.0395	-0.59904	-0.52571	-0.43103			0.0395	-0.64326	-0.61032	-0.45806			0.5395	-0.34234	-0.39253	-0.41588
		0.03955	-0.60013	-0.52687	-0.43208			0.03955	-0.64468	-0.61032	-0.46039			0.53955	-0.34077	-0.38929	-0.41401
		0.0396	-0.60232	-0.52921	-0.43313			0.0396	-0.6461	-0.61133	-0.46271			0.5396	-0.33921	-0.38605	-0.41213
		0.03965	-0.60342	-0.53154	-0.43418			0.03965	-0.64752	-0.61234	-0.46446			0.53965	-0.33764	-0.38605	-0.40932
		0.0397	-0.6056	-0.53271	-0.43628			0.0397	-0.64894	-0.61437	-0.4662			0.5397	-0.33608	-0.38443	-0.40745
		0.03975	-0.6067	-0.53504	-0.43733			0.03975	-0.65036	-0.61639	-0.46737			0.53975	-0.33295	-0.38119	-0.40745
		0.0398	-0.60889	-0.53738	-0.4389			0.0398	-0.6532	-0.61741	-0.46853			0.5398	-0.33295	-0.38119	-0.40557
		0.03985	-0.61107	-0.53854	-0.43995			0.03985	-0.6532	-0.62044	-0.47144			0.53985	-0.33138	-0.37795	-0.4037
		0.0399	-0.61326	-0.53971	-0.441			0.0399	-0.65461	-0.62247	-0.47319			0.5399	-0.33138	-0.37795	-0.40088
		0.03995	-0.61545	-0.54204	-0.44204			0.03995	-0.65745	-0.62449	-0.47377			0.53995	-0.32982	-0.37634	-0.39901
		0.04	-0.61763	-0.54321	-0.44414			0.04	-0.65745	-0.62652	-0.47551			0.54	-0.32669	-0.3731	-0.39807
		0.04005	-0.61873	-0.54554	-0.44572			0.04005	-0.65887	-0.62753	-0.47842			0.54005	-0.32669	-0.3731	-0.39713
		0.0401	-0.62092	-0.54788	-0.44729			0.0401	-0.66029	-0.62955	-0.479			0.5401	-0.32513	-0.37148	-0.39526
		0.04015	-0.6231	-0.54905	-0.44781			0.04015	-0.66029	-0.63259	-0.48017			0.54015	-0.32356	-0.36986	-0.39338
		0.0402	-0.62529	-0.55138	-0.44886			0.0402	-0.66171	-0.6336	-0.4825			0.5402	-0.32199	-0.36824	-0.39151
		0.04025	-0.62748	-0.55372	-0.45043			0.04025	-0.66455	-0.63461	-0.48482			0.54025	-0.32043	-0.365	-0.38963
		0.0403	-0.62857	-0.55605	-0.45201			0.0403	-0.66597	-0.63664	-0.48599			0.5403	-0.31886	-0.36338	-0.38963
		0.04035	-0.63076	-0.55722	-0.45358			0.04035	-0.66739	-0.63866	-0.48657			0.54035	-0.31574	-0.36015	-0.38869
		0.0404	-0.63185	-0.56072	-0.45515			0.0404	-0.66881	-0.63967	-0.4889			0.5404	-0.31574	-0.35529	-0.38588
		0.04045	-0.63404	-0.56305	-0.4562			0.04045	-0.67023	-0.64271	-0.49122			0.54045	-0.31417	-0.35529	-0.38401
		0.0405	-0.63514	-0.56538	-0.45778			0.0405	-0.67165	-0.64474	-0.49297			0.5405	-0.31104	-0.35205	-0.38213
		0.04055	-0.63623	-0.56772	-0.45882			0.04055	-0.67449	-0.64676	-0.49471			0.54055	-0.30947	-0.3472	-0.38026
		0.0406	-0.63732	-0.56889	-0.45987			0.0406	-0.6759	-0.64777	-0.49704			0.5406	-0.30791	-0.3472	-0.37932
		0.04065	-0.63951	-0.57122	-0.46092			0.04065	-0.67733	-0.6498	-0.49821			0.54065	-0.30791	-0.34558	-0.37838
		0.0407	-0.6417	-0.57239	-0.46302			0.0407	-0.67874	-0.65182	-0.49937			0.5407	-0.30478	-0.34234	-0.37651
		0.04075	-0.64279	-0.57355	-0.46459			0.04075	-0.68158	-0.65385	-0.5017			0.54075	-0.30322	-0.34072	-0.37463
		0.0408	-0.64498	-0.57589	-0.46512			0.0408	-0.683	-0.65486	-0.50228			0.5408	-0.30165	-0.34072	-0.37369
		0.04085	-0.64717	-0.57822	-0.46616			0.04085	-0.68442	-0.65486	-0.50228			0.54085	-0.30165	-0.33586	-0.37182
		0.0409	-0.64826	-0.57939	-0.46721			0.0409	-0.68584	-0.65587	-0.50402			0.5409	-0.30008	-0.33424	-0.36994
		0.04095	-0.65045	-0.58056	-0.46826			0.04095	-0.68726	-0.65789	-0.50635			0.54095	-0.29852	-0.33424	-0.36901
		0.041	-0.65264	-0.58289	-0.46931			0.041	-0.6901	-0.66093	-0.50751			0.541	-0.29695	-0.33262	-0.36807
		0.04105	-0.65373	-0.58406	-0.47036			0.04105	-0.69152	-0.66194	-0.50926			0.54105	-0.29695	-0.32777	-0.36619
		0.0411	-0.65592	-0.58522	-0.47193			0.0411	-0.69294	-0.66397	-0.51159			0.5411	-0.29383	-0.32777	-0.36432
		0.04115	-0.65701	-0.58756	-0.47351			0.04115	-0.69436	-0.66599	-0.51392			0.54115	-0.29226	-0.32615	-0.36338
		0.0412	-0.6592	-0.58872	-0.47455			0.0412	-0.69578	-0.667	-0.51508			0.5412	-0.29069	-0.32291	-0.36151
		0.04125	-0.66139	-0.59106	-0.47508			0.04125	-0.69862	-0.66903	-0.51624			0.54125	-0.29069	-0.32129	-0.36057
		0.0413	-0.66248	-0.59339	-0.4756			0.0413	-0.70003	-0.67105	-0.51682			0.5413	-0.28913	-0.32129	-0.35869
		0.04135	-0.66358	-0.59456	-0.47665			0.04135	-0.70146	-0.67206	-0.51799			0.54135	-0.28913	-0.31805	-0.35682
		0.0414	-0.66467	-0.59689	-0.47823			0.0414	-0.70287	-0.67308	-0.5209			0.5414	-0.28756	-0.31482	-0.35494
		0.04145	-0.66576	-0.59806	-0.4798			0.04145	-0.70571	-0.6751	-0.52206			0.54145	-0.286	-0.3132	-0.35307
		0.0415	-0.66686	-0.59923	-0.48032			0.0415	-0.70713	-0.67713	-0.52264			0.5415	-0.28443	-0.31158	-0.35213
		0.04155	-0.66904	-0.60156	-0.4819			0.04155	-0.70997	-0.67713	-0.52439			0.54155	-0.28287	-0.30996	-0.35025
		0.0416	-0.67014	-0.6039	-0.48347			0.0416	-0.71139	-0.67915	-0.52672			0.5416	-0.27974	-0.30672	-0.34932
		0.04165	-0.67233	-0.6039	-0.48399			0.04165	-0.71281	-0.68016	-0.52788			0.54165	-0.27974	-0.3051	-0.34744
		0.0417	-0.67342	-0.60623	-0.48504			0.0417	-0.71423	-0.68219	-0.52963			0.5417	-0.27817	-0.3051	-0.3465
		0.04175	-0.67451	-0.60856	-0.48662			0.04175	-0.71565	-0.68421	-0.53137			0.54175	-0.27661	-0.30348	-0.34463
		0.0418	-0.6767	-0.60973	-0.48819			0.0418	-0.71707	-0.68624	-0.53195			0.5418	-0.27661	-0.30024	-0.34369
		0.04185	-0.6778	-0.61207	-0.48871			0.04185	-0.71849	-0.68725	-0.53195			0.54185	-0.27504	-0.29863	-0.34275
		0.0419	-0.67998	-0.61207	-0.48924			0.0419	-0.71991	-0.68927	-0.5337			0.5419	-0.27348	-0.29701	-0.34182
		0.04195	-0.68108	-0.6144	-0.49081			0.04195	-0.72133	-0.69231	-0.53602			0.54195	-0.27035	-0.29377	-0.33994
		0.042	-0.68217	-0.61673	-0.49238			0.042	-0.72133	-0.69231	-0.53777			0.542	-0.27035	-0.29377	-0.339
		0.04205	-0.68326	-0.6179	-0.49343			0.04205	-0.72417	-0.69332	-0.53893			0.54205	-0.26878	-0.29215	-0.33713
		0.0421	-0.68436	-0.62024	-0.49501			0.0421	-0.72559	-0.69433	-0.54126			0.5421	-0.26878	-0.29053	-0.33619
		0.04215	-0.68654	-0.6214	-0.49605			0.04215	-0.727	-0.69636	-0.54243			0.54215	-0.26722	-0.28891	-0.33432
		0.0422	-0.68764	-0.62257	-0.49605			0.0422	-0.727	-0.69838	-0.54359			0.5422	-0.26565	-0.28729	-0.33244
		0.04225	-0.68873	-0.62374	-0.49763			0.04225	-0.72843	-0.69939	-0.54533			0.54225	-0.26565	-0.28567	-0.3315
		0.0423	-0.69092	-0.62607	-0.4992			0.0423	-0.72843	-0.69939	-0.54592			0.5423	-0.26409	-0.28406	-0.32963
		0.04235	-0.69311	-0.62724	-0.50025			0.04235	-0.73126	-0.70243	-0.54708			0.54235	-0.26253	-0.28244	-0.32869
		0.0424	-0.6942	-0.6284	-0.5013			0.0424	-0.73268	-0.70445	-0.54941			0.5424	-0.26096	-0.28082	-0.32775
		0.04245	-0.6953	-0.62957	-0.50235			0.04245	-0.7341	-0.70547	-0.55232			0.54245	-0.25939	-0.2792	-0.32682
		0.0425	-0.69639	-0.63074	-0.50392			0.0425	-0.73552	-0.70648	-0.55406			0.5425	-0.25939	-0.27758	-0.32494
		0.04255	-0.69748	-0.6319	-0.50444			0.04255	-0.73694	-0.7085	-0.55464			0.54255	-0.25783	-0.27596	-0.324
		0.0426	-0.69967	-0.63307	-0.50497			0.0426	-0.73836	-0.70952	-0.55581			0.5426	-0.25626	-0.27596	-0.32213
		0.04265	-0.70186	-0.63424	-0.50654			0.04265	-0.73978	-0.71154	-0.55697			0.54265	-0.2547	-0.27434	-0.32119
		0.0427	-0.70295	-0.63541	-0.50759			0.0427	-0.7412	-0.71255	-0.55697			0.5427	-0.25313	-0.27272	-0.31931
		0.04275	-0.70405	-0.63541	-0.50811			0.04275	-0.74262	-0.71255	-0.55755			0.54275	-0.25157	-0.2711	-0.31838
		0.0428	-0.70514	-0.63657	-0.50969			0.0428	-0.74404	-0.71559	-0.5593			0.5428	-0.25001	-0.26949	-0.31744
		0.04285	-0.70623	-0.63774	-0.51021			0.04285	-0.74688	-0.71559	-0.56104			0.54285	-0.24844	-0.26786	-0.31557
		0.0429	-0.70842	-0.63891	-0.51126			0.0429	-0.7483	-0.71559	-0.56279			0.5429	-0.24688	-0.26786	-0.31463
		0.04295	-0.70952	-0.64007	-0.51283			0.04295	-0.7483	-0.71761	-0.56395			0.54295	-0.24531	-0.26625	-0.31369
		0.043	-0.70952	-0.64007	-0.51388			0.043	-0.74972	-0.72065	-0.56512			0.543	-0.24374	-0.26463	-0.31275
		0.04305	-0.7117	-0.64007	-0.51493			0.04305	-0.74972	-0.72267	-0.56628			0.54305	-0.24218	-0.26463	-0.31181
		0.0431	-0.7128	-0.64124	-0.51545			0.0431	-0.75113	-0.72166	-0.56861			0.5431	-0.24218	-0.26139	-0.30994
		0.04315	-0.71499	-0.64124	-0.51598			0.04315	-0.75113	-0.72267	-0.57094			0.54315	-0.24062	-0.26139	-0.309
		0.0432	-0.71608	-0.64124	-0.51703			0.0432	-0.75113	-0.7247	-0.57152			0.5432	-0.23905	-0.25977	-0.30806
		0.04325	-0.71717	-0.64124	-0.51808			0.04325	-0.75255	-0.72672	-0.5721			0.54325	-0.23592	-0.25815	-0.30713
		0.0433	-0.71936	-0.64241	-0.51913			0.0433	-0.75397	-0.72875	-0.57268			0.5433	-0.23592	-0.25653	-0.30525
		0.04335	-0.71936	-0.64241	-0.5207			0.04335	-0.75539	-0.73077	-0.57443			0.54335	-0.23435	-0.25491	-0.30431
		0.0434	-0.72155	-0.64358	-0.52175			0.0434	-0.75539	-0.73077	-0.57675			0.5434	-0.23279	-0.25491	-0.30338
		0.04345	-0.72373	-0.64474	-0.52227			0.04345	-0.75681	-0.7328	-0.5785			0.54345	-0.23123	-0.25329	-0.30244
		0.0435	-0.72483	-0.64474	-0.52332			0.0435	-0.75823	-0.73482	-0.57908			0.5435	-0.22966	-0.25168	-0.3015
		0.04355	-0.72592	-0.64591	-0.52437			0.04355	-0.75965	-0.73583	-0.58083			0.54355	-0.22966	-0.25168	-0.29963
		0.0436	-0.72702	-0.64708	-0.52437			0.0436	-0.75965	-0.73583	-0.58199			0.5436	-0.2281	-0.25168	-0.29775
		0.04365	-0.72811	-0.64591	-0.52594			0.04365	-0.76107	-0.73685	-0.58257			0.54365	-0.22653	-0.25006	-0.29681
		0.0437	-0.7303	-0.64708	-0.52699			0.0437	-0.76107	-0.73786	-0.58374			0.5437	-0.22496	-0.25006	-0.29494
		0.04375	-0.73139	-0.64941	-0.52751			0.04375	-0.76249	-0.73988	-0.58606			0.54375	-0.2234	-0.24844	-0.294
		0.0438	-0.73249	-0.64941	-0.52909			0.0438	-0.76391	-0.74292	-0.58781			0.5438	-0.22183	-0.24682	-0.294
		0.04385	-0.73358	-0.65058	-0.53014			0.04385	-0.76533	-0.74292	-0.58897			0.54385	-0.22183	-0.24682	-0.29213
		0.0439	-0.73577	-0.65058	-0.53119			0.0439	-0.76533	-0.74292	-0.5913			0.5439	-0.22027	-0.24682	-0.29119
		0.04395	-0.73577	-0.65174	-0.53171			0.04395	-0.76675	-0.74596	-0.59246			0.54395	-0.22027	-0.2452	-0.29025
		0.044	-0.73796	-0.65291	-0.53276			0.044	-0.76817	-0.74697	-0.59188			0.544	-0.22027	-0.2452	-0.28931
		0.04405	-0.73905	-0.65408	-0.53433			0.04405	-0.76817	-0.74899	-0.59246			0.54405	-0.22027	-0.24358	-0.28744
		0.0441	-0.74124	-0.65524	-0.53486			0.0441	-0.76817	-0.75	-0.59537			0.5441	-0.21871	-0.24358	-0.2865
		0.04415	-0.74233	-0.65641	-0.53538			0.04415	-0.76817	-0.75203	-0.59712			0.54415	-0.21714	-0.24196	-0.28556
		0.0442	-0.74342	-0.65641	-0.53643			0.0442	-0.76959	-0.75203	-0.59712			0.5442	-0.21714	-0.24034	-0.28556
		0.04425	-0.74452	-0.65758	-0.53695			0.04425	-0.76959	-0.75203	-0.59828			0.54425	-0.21558	-0.24034	-0.28463
		0.0443	-0.74561	-0.65875	-0.538			0.0443	-0.77101	-0.75405	-0.60061			0.5443	-0.21401	-0.23872	-0.28275
		0.04435	-0.74671	-0.65991	-0.53957			0.04435	-0.77243	-0.75709	-0.60235			0.54435	-0.21401	-0.23872	-0.28181
		0.0444	-0.7478	-0.66108	-0.5401			0.0444	-0.77385	-0.75911	-0.60352			0.5444	-0.21244	-0.23711	-0.27994
		0.04445	-0.74999	-0.66225	-0.54115			0.04445	-0.77527	-0.75911	-0.60526			0.54445	-0.21244	-0.23549	-0.279
		0.0445	-0.75108	-0.66341	-0.54167			0.0445	-0.77668	-0.75911	-0.60643			0.5445	-0.21088	-0.23549	-0.27806
		0.04455	-0.75218	-0.66458	-0.5422			0.04455	-0.7781	-0.75911	-0.60643			0.54455	-0.21088	-0.23549	-0.27712
		0.0446	-0.75327	-0.66575	-0.54377			0.0446	-0.77952	-0.76114	-0.60876			0.5446	-0.20932	-0.23387	-0.27619
		0.04465	-0.75436	-0.66692	-0.54534			0.04465	-0.78236	-0.76417	-0.6105			0.54465	-0.20932	-0.23225	-0.27431
		0.0447	-0.75655	-0.66808	-0.54587			0.0447	-0.78378	-0.76519	-0.61108			0.5447	-0.21088	-0.23063	-0.27337
		0.04475	-0.75764	-0.66925	-0.54639			0.04475	-0.7852	-0.76519	-0.61225			0.54475	-0.21088	-0.23063	-0.27337
		0.0448	-0.75983	-0.67158	-0.54692			0.0448	-0.78662	-0.76721	-0.61341			0.5448	-0.20932	-0.23063	-0.2715
		0.04485	-0.76092	-0.67275	-0.54796			0.04485	-0.78804	-0.76822	-0.61457			0.54485	-0.20775	-0.23063	-0.27056
		0.0449	-0.76202	-0.67392	-0.54954			0.0449	-0.78946	-0.76924	-0.61516			0.5449	-0.20775	-0.22739	-0.26962
		0.04495	-0.76311	-0.67508	-0.55059			0.04495	-0.79088	-0.77025	-0.6169			0.54495	-0.20619	-0.22739	-0.26962
		0.045	-0.76421	-0.67625	-0.55111			0.045	-0.7923	-0.77025	-0.61923			0.545	-0.20619	-0.22577	-0.26775
		0.04505	-0.76421	-0.67625	-0.55164			0.04505	-0.79372	-0.77227	-0.62039			0.54505	-0.20619	-0.22577	-0.26681
		0.0451	-0.7653	-0.67859	-0.55216			0.0451	-0.79372	-0.7743	-0.62156			0.5451	-0.20775	-0.22577	-0.26587
		0.04515	-0.7653	-0.67975	-0.55321			0.04515	-0.79514	-0.77531	-0.6233			0.54515	-0.20619	-0.22415	-0.264
		0.0452	-0.7653	-0.68209	-0.55426			0.0452	-0.79656	-0.77632	-0.62447			0.5452	-0.20619	-0.22415	-0.264
		0.04525	-0.7653	-0.68325	-0.55478			0.04525	-0.79798	-0.77733	-0.62505			0.54525	-0.20462	-0.22253	-0.264
		0.0453	-0.7653	-0.68442	-0.55531			0.0453	-0.7994	-0.77834	-0.62679			0.5453	-0.20149	-0.22092	-0.26119
		0.04535	-0.76639	-0.68442	-0.55635			0.04535	-0.80081	-0.77834	-0.62796			0.54535	-0.20149	-0.22092	-0.25931
		0.0454	-0.76749	-0.68676	-0.55688			0.0454	-0.80223	-0.78037	-0.62796			0.5454	-0.20149	-0.22092	-0.25931
		0.04545	-0.76749	-0.68792	-0.55793			0.04545	-0.80507	-0.78138	-0.62912			0.54545	-0.20149	-0.2193	-0.25837
		0.0455	-0.76858	-0.68909	-0.55845			0.0455	-0.80649	-0.78239	-0.63145			0.5455	-0.19992	-0.21768	-0.25744
		0.04555	-0.76968	-0.69026	-0.55898			0.04555	-0.80649	-0.78442	-0.63203			0.54555	-0.19836	-0.21606	-0.25556
		0.0456	-0.76968	-0.69026	-0.56002			0.0456	-0.80933	-0.78644	-0.63203			0.5456	-0.1968	-0.21444	-0.25462
		0.04565	-0.77077	-0.69142	-0.56107			0.04565	-0.81075	-0.78745	-0.63319			0.54565	-0.1968	-0.21444	-0.25462
		0.0457	-0.77077	-0.69259	-0.56212			0.0457	-0.81217	-0.78847	-0.63436			0.5457	-0.19523	-0.21606	-0.25369
		0.04575	-0.77186	-0.69376	-0.56317			0.04575	-0.81359	-0.79049	-0.63668			0.54575	-0.19366	-0.21444	-0.25275
		0.0458	-0.77296	-0.69259	-0.56317			0.0458	-0.81359	-0.79049	-0.63843			0.5458	-0.1921	-0.21444	-0.25181
		0.04585	-0.77296	-0.69376	-0.5637			0.04585	-0.81501	-0.79049	-0.63959			0.54585	-0.1921	-0.21282	-0.25181
		0.0459	-0.77405	-0.69492	-0.56474			0.0459	-0.81643	-0.7915	-0.63959			0.5459	-0.1921	-0.2112	-0.25087
		0.04595	-0.77515	-0.69492	-0.56579			0.04595	-0.81785	-0.79252	-0.64017			0.54595	-0.19053	-0.2112	-0.24994
		0.046	-0.77624	-0.69492	-0.56684			0.046	-0.81785	-0.79454	-0.64192			0.546	-0.18897	-0.2112	-0.249
		0.04605	-0.77733	-0.69609	-0.56737			0.04605	-0.81927	-0.79555	-0.64367			0.54605	-0.18897	-0.2112	-0.24712
		0.0461	-0.77843	-0.69609	-0.56841			0.0461	-0.82069	-0.79555	-0.64483			0.5461	-0.18741	-0.20958	-0.24712
		0.04615	-0.77952	-0.69726	-0.56894			0.04615	-0.82069	-0.79656	-0.64483			0.54615	-0.18741	-0.20958	-0.24618
		0.0462	-0.78061	-0.69842	-0.56946			0.0462	-0.82211	-0.79859	-0.64541			0.5462	-0.18741	-0.20796	-0.24525
		0.04625	-0.78171	-0.69959	-0.57051			0.04625	-0.82353	-0.7996	-0.64657			0.54625	-0.18584	-0.20634	-0.24337
		0.0463	-0.7828	-0.69959	-0.57156			0.0463	-0.82494	-0.80061	-0.64716			0.5463	-0.18584	-0.20634	-0.24337
		0.04635	-0.7839	-0.69959	-0.57261			0.04635	-0.82494	-0.80163	-0.64716			0.54635	-0.18428	-0.20634	-0.24337
		0.0464	-0.78499	-0.70193	-0.57366			0.0464	-0.82637	-0.80365	-0.64774			0.5464	-0.18428	-0.20634	-0.24243
		0.04645	-0.78608	-0.70309	-0.57418			0.04645	-0.82778	-0.80365	-0.6489			0.54645	-0.18271	-0.20634	-0.24056
		0.0465	-0.78718	-0.70426	-0.57471			0.0465	-0.8292	-0.80466	-0.65007			0.5465	-0.18271	-0.20473	-0.23962
		0.04655	-0.78827	-0.70543	-0.57523			0.04655	-0.8292	-0.80567	-0.65181			0.54655	-0.18271	-0.20473	-0.23869
		0.0466	-0.78937	-0.70543	-0.57628			0.0466	-0.83062	-0.80567	-0.65298			0.5466	-0.18114	-0.20311	-0.23775
		0.04665	-0.79046	-0.70659	-0.57785			0.04665	-0.83062	-0.8077	-0.65298			0.54665	-0.18114	-0.20149	-0.23681
		0.0467	-0.79155	-0.70776	-0.57838			0.0467	-0.83204	-0.80871	-0.65298			0.5467	-0.18114	-0.20149	-0.23493
		0.04675	-0.79265	-0.70893	-0.5789			0.04675	-0.83204	-0.80972	-0.65356			0.54675	-0.18114	-0.19987	-0.234
		0.0468	-0.79374	-0.7101	-0.57995			0.0468	-0.83346	-0.81073	-0.65414			0.5468	-0.17958	-0.19825	-0.23306
		0.04685	-0.79374	-0.71243	-0.581			0.04685	-0.83488	-0.81073	-0.6553			0.54685	-0.17802	-0.19825	-0.23212
		0.0469	-0.79483	-0.7136	-0.581			0.0469	-0.83488	-0.80972	-0.65705			0.5469	-0.17645	-0.19663	-0.23118
		0.04695	-0.79593	-0.71476	-0.58257			0.04695	-0.83488	-0.80972	-0.65763			0.54695	-0.17489	-0.19501	-0.23025
		0.047	-0.79702	-0.71593	-0.58362			0.047	-0.83488	-0.81073	-0.65763			0.547	-0.17489	-0.19339	-0.22837
		0.04705	-0.79811	-0.71593	-0.58415			0.04705	-0.8363	-0.80972	-0.65821			0.54705	-0.17332	-0.19339	-0.22837
		0.0471	-0.8003	-0.7171	-0.58519			0.0471	-0.8363	-0.80972	-0.66054			0.5471	-0.17332	-0.19339	-0.22743
		0.04715	-0.8014	-0.71826	-0.58572			0.04715	-0.8363	-0.81073	-0.66229			0.54715	-0.17175	-0.19339	-0.22556
		0.0472	-0.80249	-0.71943	-0.58624			0.0472	-0.8363	-0.81073	-0.66287			0.5472	-0.17175	-0.19339	-0.22462
		0.04725	-0.80358	-0.7206	-0.58677			0.04725	-0.8363	-0.81073	-0.66345			0.54725	-0.17019	-0.19339	-0.22368
		0.0473	-0.80468	-0.72176	-0.58782			0.0473	-0.83772	-0.80972	-0.66403			0.5473	-0.17019	-0.19177	-0.22275
		0.04735	-0.80468	-0.72293	-0.58887			0.04735	-0.83772	-0.80871	-0.66578			0.54735	-0.17019	-0.18854	-0.22275
		0.0474	-0.80577	-0.7241	-0.58991			0.0474	-0.83914	-0.80972	-0.66694			0.5474	-0.17019	-0.18854	-0.22275
		0.04745	-0.80687	-0.72643	-0.59096			0.04745	-0.84056	-0.81073	-0.66752			0.54745	-0.16862	-0.18854	-0.22087
		0.0475	-0.80796	-0.7276	-0.59149			0.0475	-0.84056	-0.81175	-0.66869			0.5475	-0.16706	-0.18692	-0.219
		0.04755	-0.80905	-0.72877	-0.59201			0.04755	-0.83914	-0.81276	-0.66985			0.54755	-0.16706	-0.18692	-0.21806
		0.0476	-0.80905	-0.7311	-0.59254			0.0476	-0.84056	-0.81377	-0.66985			0.5476	-0.16706	-0.18692	-0.21712
		0.04765	-0.81124	-0.73227	-0.59358			0.04765	-0.84056	-0.81377	-0.67043			0.54765	-0.1655	-0.1853	-0.21618
		0.0477	-0.81124	-0.73344	-0.59411			0.0477	-0.84056	-0.81478	-0.67218			0.5477	-0.16393	-0.1853	-0.21618
		0.04775	-0.81234	-0.7346	-0.59516			0.04775	-0.84198	-0.8158	-0.67334			0.54775	-0.16393	-0.18368	-0.21431
		0.0478	-0.81343	-0.73577	-0.59621			0.0478	-0.8434	-0.81681	-0.67334			0.5478	-0.16236	-0.18206	-0.21337
		0.04785	-0.81452	-0.73694	-0.59725			0.04785	-0.8434	-0.81681	-0.67508			0.54785	-0.16236	-0.18368	-0.21337
		0.0479	-0.81562	-0.7381	-0.59778			0.0479	-0.84482	-0.81681	-0.67741			0.5479	-0.1608	-0.18044	-0.21337
		0.04795	-0.81671	-0.73927	-0.59778			0.04795	-0.84482	-0.81782	-0.67858			0.54795	-0.1608	-0.18044	-0.21243
		0.048	-0.8178	-0.74044	-0.5983			0.048	-0.84482	-0.81883	-0.67799			0.548	-0.15923	-0.18044	-0.21149
		0.04805	-0.8189	-0.74277	-0.59935			0.04805	-0.84624	-0.81984	-0.67858			0.54805	-0.15767	-0.17882	-0.20962
		0.0481	-0.8189	-0.74277	-0.59988			0.0481	-0.84624	-0.82086	-0.6809			0.5481	-0.15767	-0.17882	-0.20868
		0.04815	-0.81999	-0.74277	-0.60093			0.04815	-0.84766	-0.82086	-0.68323			0.54815	-0.15767	-0.1772	-0.20868
		0.0482	-0.82109	-0.74511	-0.60145			0.0482	-0.84766	-0.82288	-0.68381			0.5482	-0.15611	-0.17558	-0.20775
		0.04825	-0.82218	-0.74627	-0.60197			0.04825	-0.84907	-0.82389	-0.68439			0.54825	-0.15611	-0.17558	-0.20587
		0.0483	-0.82218	-0.74627	-0.6025			0.0483	-0.8505	-0.82389	-0.68381			0.5483	-0.15454	-0.17235	-0.204
		0.04835	-0.82327	-0.74744	-0.60302			0.04835	-0.85191	-0.82389	-0.68498			0.54835	-0.15298	-0.17235	-0.20306
		0.0484	-0.82327	-0.74861	-0.60407			0.0484	-0.85333	-0.82491	-0.68672			0.5484	-0.15298	-0.17073	-0.20118
		0.04845	-0.82437	-0.74977	-0.60512			0.04845	-0.85333	-0.82592	-0.68789			0.54845	-0.15141	-0.17073	-0.20118
		0.0485	-0.82546	-0.75094	-0.60512			0.0485	-0.85333	-0.82693	-0.68905			0.5485	-0.15141	-0.17073	-0.20024
		0.04855	-0.82546	-0.75094	-0.60564			0.04855	-0.85475	-0.82896	-0.69138			0.54855	-0.15141	-0.16911	-0.19931
		0.0486	-0.82655	-0.75094	-0.60669			0.0486	-0.85475	-0.82997	-0.69254			0.5486	-0.15298	-0.16911	-0.19743
		0.04865	-0.82765	-0.75328	-0.60722			0.04865	-0.85475	-0.82896	-0.69196			0.54865	-0.15298	-0.16911	-0.19649
		0.0487	-0.82765	-0.75444	-0.60774			0.0487	-0.85617	-0.82997	-0.69312			0.5487	-0.15141	-0.16749	-0.19649
		0.04875	-0.82874	-0.75444	-0.60827			0.04875	-0.85617	-0.83199	-0.69545			0.54875	-0.15141	-0.16587	-0.19556
		0.0488	-0.82984	-0.75561	-0.60879			0.0488	-0.85759	-0.83199	-0.69661			0.5488	-0.15141	-0.16749	-0.19462
		0.04885	-0.83202	-0.75561	-0.60931			0.04885	-0.85901	-0.833	-0.69603			0.54885	-0.14984	-0.16587	-0.19368
		0.0489	-0.83312	-0.75678	-0.61036			0.0489	-0.86043	-0.83401	-0.6972			0.5489	-0.14984	-0.16425	-0.19181
		0.04895	-0.83312	-0.75794	-0.61089			0.04895	-0.86043	-0.83503	-0.69836			0.54895	-0.14984	-0.16587	-0.19181
		0.049	-0.83421	-0.75794	-0.61141			0.049	-0.86185	-0.83503	-0.69952			0.549	-0.14828	-0.16425	-0.19181
		0.04905	-0.83421	-0.75911	-0.61246			0.04905	-0.86327	-0.83503	-0.70127			0.54905	-0.14672	-0.16263	-0.19087
		0.0491	-0.8353	-0.76028	-0.61351			0.0491	-0.86327	-0.83705	-0.7036			0.5491	-0.14515	-0.16263	-0.18993
		0.04915	-0.8364	-0.76144	-0.61456			0.04915	-0.86469	-0.83806	-0.7036			0.54915	-0.14515	-0.16101	-0.18806
		0.0492	-0.83749	-0.76261	-0.61456			0.0492	-0.86469	-0.83908	-0.70418			0.5492	-0.14515	-0.15939	-0.18806
		0.04925	-0.83859	-0.76261	-0.61456			0.04925	-0.86469	-0.8411	-0.70476			0.54925	-0.14515	-0.15939	-0.18712
		0.0493	-0.83968	-0.76378	-0.61613			0.0493	-0.86611	-0.84211	-0.70476			0.5493	-0.14359	-0.15778	-0.18524
		0.04935	-0.84077	-0.76494	-0.61718			0.04935	-0.86753	-0.8411	-0.70534			0.54935	-0.14202	-0.15778	-0.18431
		0.0494	-0.84187	-0.76611	-0.6177			0.0494	-0.86753	-0.84211	-0.70709			0.5494	-0.14045	-0.15778	-0.18431
		0.04945	-0.84296	-0.76728	-0.61823			0.04945	-0.86753	-0.84313	-0.70883			0.54945	-0.13889	-0.15616	-0.18431
		0.0495	-0.84406	-0.76728	-0.61875			0.0495	-0.86753	-0.84313	-0.70941			0.5495	-0.13889	-0.15616	-0.18337
		0.04955	-0.84515	-0.76845	-0.6198			0.04955	-0.86895	-0.84414	-0.71116			0.54955	-0.13732	-0.15454	-0.18243
		0.0496	-0.84624	-0.76961	-0.62085			0.0496	-0.86895	-0.84515	-0.7129			0.5496	-0.13732	-0.15292	-0.17962
		0.04965	-0.84624	-0.76961	-0.6219			0.04965	-0.87037	-0.84616	-0.71407			0.54965	-0.13732	-0.1513	-0.17868
		0.0497	-0.84734	-0.77078	-0.62242			0.0497	-0.87037	-0.84717	-0.71349			0.5497	-0.13576	-0.1513	-0.17868
		0.04975	-0.84734	-0.77195	-0.62295			0.04975	-0.87037	-0.84717	-0.71407			0.54975	-0.1342	-0.14806	-0.17774
		0.0498	-0.84843	-0.77311	-0.624			0.0498	-0.86895	-0.8492	-0.71465			0.5498	-0.1342	-0.14806	-0.17774
		0.04985	-0.84953	-0.77428	-0.624			0.04985	-0.86895	-0.85021	-0.7164			0.54985	-0.13263	-0.14644	-0.17774
		0.0499	-0.85062	-0.77545	-0.62452			0.0499	-0.87037	-0.85021	-0.71698			0.5499	-0.13263	-0.14644	-0.1768
		0.04995	-0.85171	-0.77545	-0.62557			0.04995	-0.87037	-0.85122	-0.71814			0.54995	-0.13263	-0.14482	-0.17587
		0.05	-0.85281	-0.77662	-0.62662			0.05	-0.87037	-0.85122	-0.71989			0.55	-0.13263	-0.14321	-0.17399
		0.05005	-0.8539	-0.77778	-0.62714			0.05005	-0.87179	-0.85122	-0.72105			0.55005	-0.13263	-0.14482	-0.17306
		0.0501	-0.85499	-0.77895	-0.62767			0.0501	-0.8732	-0.85325	-0.72163			0.5501	-0.13263	-0.14321	-0.17212
		0.05015	-0.85609	-0.78012	-0.62872			0.05015	-0.87463	-0.85224	-0.72338			0.55015	-0.13106	-0.13997	-0.17212
		0.0502	-0.85718	-0.78012	-0.62924			0.0502	-0.87463	-0.85224	-0.72338			0.5502	-0.13106	-0.13997	-0.17212
		0.05025	-0.85828	-0.78245	-0.62976			0.05025	-0.87463	-0.85325	-0.72396			0.55025	-0.13106	-0.14159	-0.17118
		0.0503	-0.85937	-0.78362	-0.63029			0.0503	-0.87604	-0.85426	-0.72571			0.5503	-0.1295	-0.14159	-0.17024
		0.05035	-0.86046	-0.78478	-0.63081			0.05035	-0.87604	-0.85426	-0.72629			0.55035	-0.1295	-0.13997	-0.16931
		0.0504	-0.86156	-0.78478	-0.63186			0.0504	-0.87604	-0.85426	-0.72687			0.5504	-0.1295	-0.13997	-0.16837
		0.05045	-0.86265	-0.78595	-0.63291			0.05045	-0.87746	-0.85527	-0.72803			0.55045	-0.12793	-0.13997	-0.16837
		0.0505	-0.86265	-0.78712	-0.63343			0.0505	-0.87888	-0.85628	-0.72978			0.5505	-0.12637	-0.13835	-0.16837
		0.05055	-0.86374	-0.78945	-0.63396			0.05055	-0.8803	-0.8573	-0.73036			0.55055	-0.12637	-0.13673	-0.16743
		0.0506	-0.86484	-0.79062	-0.63396			0.0506	-0.8803	-0.85628	-0.73036			0.5506	-0.12637	-0.13511	-0.16649
		0.05065	-0.86484	-0.79062	-0.63448			0.05065	-0.88172	-0.85628	-0.73094			0.55065	-0.12481	-0.13511	-0.16462
		0.0507	-0.86593	-0.79179	-0.63553			0.0507	-0.88172	-0.85628	-0.73269			0.5507	-0.12481	-0.13511	-0.16462
		0.05075	-0.86593	-0.79295	-0.63606			0.05075	-0.8803	-0.85831	-0.73443			0.55075	-0.12481	-0.13349	-0.16368
		0.0508	-0.86703	-0.79295	-0.63553			0.0508	-0.88172	-0.85932	-0.7356			0.5508	-0.12481	-0.13187	-0.16274
		0.05085	-0.86812	-0.79412	-0.63658			0.05085	-0.88314	-0.85831	-0.73618			0.55085	-0.12324	-0.13187	-0.1618
		0.0509	-0.86812	-0.79529	-0.63763			0.0509	-0.88314	-0.8573	-0.73502			0.5509	-0.12324	-0.13187	-0.16087
		0.05095	-0.86921	-0.79646	-0.63763			0.05095	-0.88314	-0.85932	-0.73443			0.55095	-0.12168	-0.13187	-0.15993
		0.051	-0.87031	-0.79762	-0.63815			0.051	-0.88456	-0.86033	-0.73618			0.551	-0.12168	-0.13025	-0.15993
		0.05105	-0.8714	-0.79762	-0.63973			0.05105	-0.88456	-0.86134	-0.73851			0.55105	-0.12011	-0.13187	-0.15899
		0.0511	-0.87249	-0.79879	-0.63973			0.0511	-0.88456	-0.86236	-0.74083			0.5511	-0.11854	-0.13187	-0.15899
		0.05115	-0.87359	-0.79996	-0.64025			0.05115	-0.88314	-0.86236	-0.742			0.55115	-0.11698	-0.13025	-0.15899
		0.0512	-0.87359	-0.80112	-0.6413			0.0512	-0.88456	-0.86134	-0.742			0.5512	-0.11698	-0.12863	-0.15805
		0.05125	-0.87359	-0.80229	-0.6413			0.05125	-0.88598	-0.86134	-0.742			0.55125	-0.11542	-0.12863	-0.15712
		0.0513	-0.87359	-0.80229	-0.64235			0.0513	-0.88598	-0.86337	-0.74258			0.5513	-0.11385	-0.12863	-0.15712
		0.05135	-0.87359	-0.80346	-0.6434			0.05135	-0.88598	-0.86337	-0.74374			0.55135	-0.11229	-0.12863	-0.15712
		0.0514	-0.87359	-0.80462	-0.64287			0.0514	-0.8874	-0.86438	-0.74432			0.5514	-0.11072	-0.1254	-0.15524
		0.05145	-0.87359	-0.80579	-0.6434			0.05145	-0.88882	-0.86539	-0.74491			0.55145	-0.11072	-0.1254	-0.1543
		0.0515	-0.87359	-0.80812	-0.6455			0.0515	-0.88882	-0.86539	-0.74607			0.5515	-0.10915	-0.12378	-0.15524
		0.05155	-0.87249	-0.80812	-0.6455			0.05155	-0.88882	-0.86641	-0.74723			0.55155	-0.10915	-0.12378	-0.1543
		0.0516	-0.87359	-0.80929	-0.64602			0.0516	-0.89024	-0.86742	-0.74782			0.5516	-0.10915	-0.12216	-0.15337
		0.05165	-0.87249	-0.81046	-0.64602			0.05165	-0.89024	-0.86742	-0.7484			0.55165	-0.10759	-0.12216	-0.1543
		0.0517	-0.87359	-0.81046	-0.64707			0.0517	-0.89166	-0.86742	-0.74898			0.5517	-0.10602	-0.12216	-0.15337
		0.05175	-0.87359	-0.81163	-0.64864			0.05175	-0.89166	-0.86843	-0.74956			0.55175	-0.10602	-0.12216	-0.15243
		0.0518	-0.87359	-0.81279	-0.64812			0.0518	-0.89166	-0.86944	-0.75189			0.5518	-0.10446	-0.12054	-0.15337
		0.05185	-0.87249	-0.81396	-0.64917			0.05185	-0.89166	-0.87147	-0.75363			0.55185	-0.1029	-0.11892	-0.15243
		0.0519	-0.87249	-0.81629	-0.65074			0.0519	-0.8945	-0.87147	-0.75363			0.5519	-0.10133	-0.1173	-0.15243
		0.05195	-0.87249	-0.81629	-0.65074			0.05195	-0.8945	-0.87045	-0.75363			0.55195	-0.10133	-0.1173	-0.15243
		0.052	-0.87249	-0.81746	-0.65179			0.052	-0.89592	-0.87045	-0.75363			0.552	-0.10133	-0.1173	-0.15055
		0.05205	-0.87359	-0.81863	-0.65336			0.05205	-0.89592	-0.87248	-0.75363			0.55205	-0.10133	-0.11406	-0.15055
		0.0521	-0.87359	-0.8198	-0.65284			0.0521	-0.89733	-0.87248	-0.75538			0.5521	-0.09976	-0.11244	-0.15055
		0.05215	-0.87359	-0.8198	-0.65284			0.05215	-0.89733	-0.87248	-0.75712			0.55215	-0.09976	-0.11244	-0.14868
		0.0522	-0.87468	-0.82213	-0.65441			0.0522	-0.89733	-0.87349	-0.75829			0.5522	-0.0982	-0.11244	-0.14868
		0.05225	-0.87359	-0.8233	-0.65546			0.05225	-0.89876	-0.87552	-0.75945			0.55225	-0.0982	-0.11244	-0.14774
		0.0523	-0.87359	-0.8233	-0.65546			0.0523	-0.89733	-0.87552	-0.76062			0.5523	-0.0982	-0.11083	-0.1468
		0.05235	-0.87468	-0.82446	-0.65651			0.05235	-0.89876	-0.8745	-0.76178			0.55235	-0.09663	-0.10921	-0.14587
		0.0524	-0.87468	-0.82563	-0.65703			0.0524	-0.90017	-0.87552	-0.7612			0.5524	-0.09663	-0.11083	-0.1468
		0.05245	-0.87468	-0.82563	-0.65756			0.05245	-0.90017	-0.87552	-0.76178			0.55245	-0.09507	-0.11083	-0.14493
		0.0525	-0.87578	-0.8268	-0.65808			0.0525	-0.90017	-0.87653	-0.76294			0.5525	-0.09507	-0.10921	-0.14493
		0.05255	-0.87578	-0.82796	-0.65913			0.05255	-0.90017	-0.87754	-0.76353			0.55255	-0.09351	-0.10759	-0.14399
		0.0526	-0.87687	-0.82796	-0.66018			0.0526	-0.90017	-0.87754	-0.76469			0.5526	-0.09351	-0.10759	-0.14399
		0.05265	-0.87578	-0.82796	-0.66018			0.05265	-0.90159	-0.87754	-0.76527			0.55265	-0.09351	-0.10759	-0.14399
		0.0527	-0.87687	-0.82913	-0.66123			0.0527	-0.90159	-0.87956	-0.76702			0.5527	-0.09351	-0.10759	-0.14305
		0.05275	-0.87687	-0.8303	-0.66227			0.05275	-0.90159	-0.87956	-0.76818			0.55275	-0.09351	-0.10597	-0.14305
		0.0528	-0.87687	-0.8303	-0.66227			0.0528	-0.90159	-0.87956	-0.76876			0.5528	-0.09351	-0.10435	-0.14212
		0.05285	-0.87796	-0.83146	-0.66332			0.05285	-0.90159	-0.88058	-0.76993			0.55285	-0.09351	-0.10273	-0.14118
		0.0529	-0.87796	-0.83263	-0.66437			0.0529	-0.90017	-0.88159	-0.77051			0.5529	-0.09194	-0.10111	-0.14118
		0.05295	-0.87796	-0.8338	-0.6649			0.05295	-0.90159	-0.8826	-0.77167			0.55295	-0.09194	-0.10111	-0.14024
		0.053	-0.87906	-0.8338	-0.6649			0.053	-0.90159	-0.8826	-0.77283			0.553	-0.09038	-0.09949	-0.14024
		0.05305	-0.87906	-0.83497	-0.66595			0.05305	-0.90159	-0.8826	-0.77283			0.55305	-0.08881	-0.09949	-0.1393
		0.0531	-0.87906	-0.83497	-0.66699			0.0531	-0.90301	-0.8826	-0.77167			0.5531	-0.08881	-0.09787	-0.13837
		0.05315	-0.88015	-0.83613	-0.66699			0.05315	-0.90159	-0.88361	-0.77342			0.55315	-0.08881	-0.09787	-0.13837
		0.0532	-0.88125	-0.83613	-0.66752			0.0532	-0.90301	-0.88361	-0.77574			0.5532	-0.08724	-0.09787	-0.13743
		0.05325	-0.88125	-0.8373	-0.66909			0.05325	-0.90301	-0.88463	-0.77633			0.55325	-0.08724	-0.09787	-0.13743
		0.0533	-0.88234	-0.83847	-0.67014			0.0533	-0.90301	-0.88463	-0.77691			0.5533	-0.08724	-0.09787	-0.13649
		0.05335	-0.88234	-0.83847	-0.67014			0.05335	-0.90301	-0.88564	-0.77807			0.55335	-0.08724	-0.09625	-0.13649
		0.0534	-0.88234	-0.83963	-0.67014			0.0534	-0.90301	-0.88665	-0.77923			0.5534	-0.08724	-0.09464	-0.13649
		0.05345	-0.88343	-0.83963	-0.67171			0.05345	-0.90443	-0.88766	-0.77982			0.55345	-0.08881	-0.09464	-0.13649
		0.0535	-0.88343	-0.84197	-0.67276			0.0535	-0.90443	-0.88766	-0.78098			0.5535	-0.08724	-0.09625	-0.13555
		0.05355	-0.88343	-0.84314	-0.67276			0.05355	-0.90585	-0.88766	-0.78214			0.55355	-0.08881	-0.09625	-0.13368
		0.0536	-0.88453	-0.84314	-0.67329			0.0536	-0.90585	-0.88969	-0.78214			0.5536	-0.08881	-0.09464	-0.13368
		0.05365	-0.88453	-0.8443	-0.67381			0.05365	-0.90585	-0.8907	-0.78214			0.55365	-0.08881	-0.09302	-0.13368
		0.0537	-0.88562	-0.8443	-0.67538			0.0537	-0.90585	-0.89171	-0.78331			0.5537	-0.08881	-0.09464	-0.13274
		0.05375	-0.88562	-0.84547	-0.67591			0.05375	-0.90585	-0.89171	-0.78447			0.55375	-0.08881	-0.09464	-0.1318
		0.0538	-0.88672	-0.84664	-0.67591			0.0538	-0.90585	-0.89171	-0.78563			0.5538	-0.09038	-0.09464	-0.13087
		0.05385	-0.88672	-0.84664	-0.67643			0.05385	-0.90727	-0.89171	-0.78505			0.55385	-0.09038	-0.09302	-0.13087
		0.0539	-0.88781	-0.8478	-0.67748			0.0539	-0.90727	-0.89272	-0.78563			0.5539	-0.08881	-0.0914	-0.13087
		0.05395	-0.88781	-0.84897	-0.67853			0.05395	-0.90869	-0.89171	-0.7868			0.55395	-0.08881	-0.0914	-0.12993
		0.054	-0.88781	-0.84897	-0.67853			0.054	-0.91011	-0.89171	-0.78738			0.554	-0.08881	-0.0914	-0.12899
		0.05405	-0.8889	-0.85014	-0.67958			0.05405	-0.91011	-0.89272	-0.78796			0.55405	-0.08881	-0.09302	-0.12805
		0.0541	-0.8889	-0.85014	-0.6801			0.0541	-0.91153	-0.89373	-0.78854			0.5541	-0.08881	-0.0914	-0.12711
		0.05415	-0.89	-0.8513	-0.68115			0.05415	-0.91295	-0.89475	-0.78971			0.55415	-0.08881	-0.0914	-0.12711
		0.0542	-0.89109	-0.85247	-0.68168			0.0542	-0.91295	-0.89373	-0.79145			0.5542	-0.08724	-0.08978	-0.12618
		0.05425	-0.89109	-0.85247	-0.68168			0.05425	-0.91295	-0.89475	-0.79262			0.55425	-0.08724	-0.08816	-0.12618
		0.0543	-0.89109	-0.85364	-0.6822			0.0543	-0.91295	-0.89475	-0.7932			0.5543	-0.08724	-0.08816	-0.12618
		0.05435	-0.89218	-0.85364	-0.68377			0.05435	-0.91295	-0.89475	-0.79262			0.55435	-0.08724	-0.08816	-0.12618
		0.0544	-0.89328	-0.85364	-0.6843			0.0544	-0.91295	-0.89576	-0.79262			0.5544	-0.08568	-0.08816	-0.12618
		0.05445	-0.89328	-0.8548	-0.68482			0.05445	-0.91295	-0.89677	-0.7932			0.55445	-0.08568	-0.08816	-0.12524
		0.0545	-0.89328	-0.8548	-0.68482			0.0545	-0.91437	-0.89677	-0.79378			0.5545	-0.08411	-0.08816	-0.1243
		0.05455	-0.89328	-0.85597	-0.68535			0.05455	-0.91437	-0.89677	-0.79378			0.55455	-0.08568	-0.08654	-0.12336
		0.0546	-0.89328	-0.85597	-0.6864			0.0546	-0.91579	-0.89576	-0.79378			0.5546	-0.08568	-0.08492	-0.12336
		0.05465	-0.89328	-0.85597	-0.68692			0.05465	-0.91579	-0.89475	-0.79436			0.55465	-0.08411	-0.0833	-0.12243
		0.0547	-0.89328	-0.85714	-0.68692			0.0547	-0.91579	-0.89576	-0.79553			0.5547	-0.08411	-0.0833	-0.12149
		0.05475	-0.89328	-0.85714	-0.68692			0.05475	-0.91721	-0.89677	-0.79727			0.55475	-0.08411	-0.0833	-0.12149
		0.0548	-0.89328	-0.85831	-0.68797			0.0548	-0.91721	-0.89778	-0.79785			0.5548	-0.08411	-0.0833	-0.11961
		0.05485	-0.89437	-0.85831	-0.68902			0.05485	-0.91721	-0.8988	-0.79844			0.55485	-0.08568	-0.08168	-0.11868
		0.0549	-0.89437	-0.85947	-0.68954			0.0549	-0.91721	-0.89981	-0.79902			0.5549	-0.08411	-0.08168	-0.11868
		0.05495	-0.89437	-0.85947	-0.69007			0.05495	-0.91863	-0.89981	-0.79902			0.55495	-0.08411	-0.08168	-0.11868
		0.055	-0.89437	-0.85947	-0.69059			0.055	-0.91863	-0.89981	-0.79902			0.555	-0.08411	-0.08007	-0.11774
		0.05505	-0.89437	-0.86064	-0.69059			0.05505	-0.91721	-0.8988	-0.80076			0.55505	-0.08411	-0.08007	-0.1168
		0.0551	-0.89547	-0.85947	-0.69164			0.0551	-0.91721	-0.8988	-0.80193			0.5551	-0.08411	-0.07845	-0.11586
		0.05515	-0.89547	-0.85947	-0.69216			0.05515	-0.91721	-0.89981	-0.80251			0.55515	-0.08411	-0.08007	-0.11493
		0.0552	-0.89437	-0.85947	-0.69269			0.0552	-0.91721	-0.89981	-0.80309			0.5552	-0.08411	-0.07845	-0.11493
		0.05525	-0.89547	-0.85947	-0.69321			0.05525	-0.91579	-0.89981	-0.80367			0.55525	-0.08411	-0.08007	-0.11493
		0.0553	-0.89656	-0.85947	-0.69374			0.0553	-0.91579	-0.89981	-0.80309			0.5553	-0.08411	-0.07845	-0.11399
		0.05535	-0.89656	-0.85947	-0.69426			0.05535	-0.91721	-0.90082	-0.80309			0.55535	-0.08568	-0.07845	-0.11305
		0.0554	-0.89656	-0.85947	-0.69531			0.0554	-0.91721	-0.90082	-0.80425			0.5554	-0.08568	-0.07845	-0.11305
		0.05545	-0.89765	-0.85831	-0.69531			0.05545	-0.91721	-0.89981	-0.80484			0.55545	-0.08568	-0.07845	-0.11211
		0.0555	-0.89765	-0.85714	-0.69583			0.0555	-0.91721	-0.90082	-0.80542			0.5555	-0.08568	-0.07845	-0.11211
		0.05555	-0.89765	-0.85597	-0.69636			0.05555	-0.91721	-0.90082	-0.80658			0.55555	-0.08411	-0.07683	-0.11118
		0.0556	-0.89765	-0.8548	-0.69741			0.0556	-0.91863	-0.90082	-0.80775			0.5556	-0.08411	-0.07683	-0.11024
		0.05565	-0.89765	-0.85364	-0.69793			0.05565	-0.91863	-0.90183	-0.80775			0.55565	-0.08411	-0.07521	-0.1093
		0.0557	-0.89875	-0.85247	-0.69846			0.0557	-0.91863	-0.90183	-0.80833			0.5557	-0.08411	-0.07521	-0.1093
		0.05575	-0.89984	-0.8513	-0.69898			0.05575	-0.91863	-0.90183	-0.81007			0.55575	-0.08411	-0.07521	-0.1093
		0.0558	-0.89984	-0.8513	-0.6995			0.0558	-0.92005	-0.90183	-0.81007			0.5558	-0.08411	-0.07359	-0.10836
		0.05585	-0.89984	-0.85014	-0.70003			0.05585	-0.92005	-0.90183	-0.81065			0.55585	-0.08411	-0.07359	-0.10836
		0.0559	-0.89984	-0.8478	-0.70055			0.0559	-0.92005	-0.90183	-0.81182			0.5559	-0.08411	-0.07359	-0.10743
		0.05595	-0.89984	-0.8478	-0.70108			0.05595	-0.92005	-0.90183	-0.81356			0.55595	-0.08411	-0.07521	-0.10743
		0.056	-0.90093	-0.84664	-0.7016			0.056	-0.92005	-0.90284	-0.8124			0.556	-0.08255	-0.07359	-0.10649
		0.05605	-0.90093	-0.84664	-0.70265			0.05605	-0.91863	-0.90284	-0.81182			0.55605	-0.08411	-0.07359	-0.10649
		0.0561	-0.90093	-0.84664	-0.70317			0.0561	-0.91863	-0.90487	-0.81356			0.5561	-0.08411	-0.07359	-0.10649
		0.05615	-0.90093	-0.84664	-0.7037			0.05615	-0.91863	-0.90588	-0.81531			0.55615	-0.08411	-0.07359	-0.10555
		0.0562	-0.90203	-0.84664	-0.7037			0.0562	-0.91863	-0.90487	-0.81589			0.5562	-0.08411	-0.07197	-0.10461
		0.05625	-0.90203	-0.84664	-0.70422			0.05625	-0.91863	-0.90487	-0.81589			0.55625	-0.08568	-0.07359	-0.10461
		0.0563	-0.90203	-0.84547	-0.70475			0.0563	-0.91863	-0.90386	-0.81647			0.5563	-0.08568	-0.07521	-0.10461
		0.05635	-0.90203	-0.84547	-0.70527			0.05635	-0.91863	-0.90487	-0.81705			0.55635	-0.08568	-0.07359	-0.10368
		0.0564	-0.90312	-0.84664	-0.70632			0.0564	-0.92005	-0.90588	-0.8188			0.5564	-0.08568	-0.07521	-0.10368
		0.05645	-0.90312	-0.84664	-0.70685			0.05645	-0.92005	-0.90588	-0.8188			0.55645	-0.08568	-0.07359	-0.10274
		0.0565	-0.90422	-0.84664	-0.70685			0.0565	-0.92005	-0.90588	-0.8188			0.5565	-0.08568	-0.07359	-0.10274
		0.05655	-0.90531	-0.8478	-0.70737			0.05655	-0.91863	-0.90689	-0.8188			0.55655	-0.08568	-0.07521	-0.10274
		0.0566	-0.9064	-0.8478	-0.70789			0.0566	-0.91863	-0.90689	-0.81938			0.5566	-0.08568	-0.07197	-0.1018
		0.05665	-0.90531	-0.84897	-0.70894			0.05665	-0.91863	-0.90689	-0.82113			0.55665	-0.08411	-0.07359	-0.1018
		0.0567	-0.9064	-0.84897	-0.70947			0.0567	-0.92005	-0.90791	-0.82287			0.5567	-0.08411	-0.07197	-0.10086
		0.05675	-0.9064	-0.85014	-0.70999			0.05675	-0.92005	-0.90892	-0.82287			0.55675	-0.08411	-0.07359	-0.09993
		0.0568	-0.9064	-0.8513	-0.71052			0.0568	-0.92147	-0.90791	-0.82345			0.5568	-0.08568	-0.07359	-0.09899
		0.05685	-0.9075	-0.85247	-0.71104			0.05685	-0.92147	-0.90791	-0.82404			0.55685	-0.08568	-0.07197	-0.09899
		0.0569	-0.90859	-0.85247	-0.71156			0.0569	-0.92147	-0.90689	-0.82404			0.5569	-0.08411	-0.07359	-0.09899
		0.05695	-0.90859	-0.85247	-0.71209			0.05695	-0.92289	-0.90791	-0.82404			0.55695	-0.08255	-0.07359	-0.09899
		0.057	-0.90859	-0.85364	-0.71261			0.057	-0.92289	-0.90892	-0.82462			0.557	-0.08255	-0.07197	-0.09899
		0.05705	-0.90968	-0.85597	-0.71261			0.05705	-0.92289	-0.90892	-0.82462			0.55705	-0.08255	-0.07197	-0.09899
		0.0571	-0.90968	-0.8548	-0.71366			0.0571	-0.92289	-0.90791	-0.8252			0.5571	-0.08099	-0.07035	-0.09899
		0.05715	-0.91078	-0.8548	-0.71471			0.05715	-0.9243	-0.90791	-0.82695			0.55715	-0.08255	-0.07035	-0.09805
		0.0572	-0.91078	-0.85597	-0.71471			0.0572	-0.9243	-0.90993	-0.82811			0.5572	-0.08411	-0.07035	-0.09711
		0.05725	-0.91078	-0.85714	-0.71523			0.05725	-0.9243	-0.90993	-0.82869			0.55725	-0.08411	-0.07035	-0.09711
		0.0573	-0.91078	-0.85714	-0.71628			0.0573	-0.9243	-0.91094	-0.82869			0.5573	-0.08255	-0.07035	-0.09618
		0.05735	-0.91078	-0.85831	-0.71628			0.05735	-0.9243	-0.91094	-0.82927			0.55735	-0.08255	-0.07035	-0.09524
		0.0574	-0.90968	-0.85947	-0.71681			0.0574	-0.9243	-0.90993	-0.83044			0.5574	-0.08255	-0.06873	-0.09524
		0.05745	-0.90859	-0.86064	-0.71733			0.05745	-0.92572	-0.91094	-0.8316			0.55745	-0.08255	-0.06711	-0.09618
		0.0575	-0.90859	-0.86064	-0.71786			0.0575	-0.92572	-0.91297	-0.8316			0.5575	-0.08099	-0.06873	-0.09618
		0.05755	-0.90859	-0.86064	-0.71838			0.05755	-0.92714	-0.91195	-0.83218			0.55755	-0.08099	-0.06711	-0.09524
		0.0576	-0.9075	-0.86181	-0.71943			0.0576	-0.92714	-0.91195	-0.83218			0.5576	-0.08099	-0.06549	-0.0943
		0.05765	-0.9064	-0.86298	-0.71995			0.05765	-0.92714	-0.91297	-0.83393			0.55765	-0.07942	-0.06549	-0.0943
		0.0577	-0.9064	-0.86414	-0.71995			0.0577	-0.92714	-0.91297	-0.83509			0.5577	-0.07942	-0.06711	-0.09524
		0.05775	-0.90531	-0.86414	-0.71995			0.05775	-0.92714	-0.91398	-0.83451			0.55775	-0.07942	-0.06549	-0.09524
		0.0578	-0.90422	-0.86531	-0.721			0.0578	-0.92856	-0.91499	-0.83451			0.5578	-0.08099	-0.06388	-0.09524
		0.05785	-0.90422	-0.86531	-0.72153			0.05785	-0.92856	-0.91499	-0.83567			0.55785	-0.08099	-0.06388	-0.0943
		0.0579	-0.90422	-0.86648	-0.72153			0.0579	-0.92856	-0.916	-0.83567			0.5579	-0.07942	-0.06226	-0.09336
		0.05795	-0.90422	-0.86764	-0.72258			0.05795	-0.92998	-0.916	-0.83567			0.55795	-0.07942	-0.06226	-0.09336
		0.058	-0.90422	-0.86764	-0.7231			0.058	-0.9314	-0.91499	-0.83626			0.558	-0.07785	-0.06064	-0.0943
		0.05805	-0.90531	-0.86881	-0.72362			0.05805	-0.9314	-0.91499	-0.83684			0.55805	-0.07942	-0.06064	-0.0943
		0.0581	-0.90531	-0.86998	-0.72415			0.0581	-0.9314	-0.916	-0.83742			0.5581	-0.07785	-0.06064	-0.09336
		0.05815	-0.90531	-0.87114	-0.72467			0.05815	-0.9314	-0.91499	-0.83858			0.55815	-0.07785	-0.05902	-0.09243
		0.0582	-0.90531	-0.87114	-0.7252			0.0582	-0.93424	-0.91499	-0.83975			0.5582	-0.07785	-0.05902	-0.09243
		0.05825	-0.90531	-0.87114	-0.7252			0.05825	-0.93424	-0.916	-0.84033			0.55825	-0.07629	-0.05902	-0.09149
		0.0583	-0.9064	-0.87231	-0.72572			0.0583	-0.93424	-0.916	-0.84033			0.5583	-0.07629	-0.0574	-0.09149
		0.05835	-0.9064	-0.87348	-0.72677			0.05835	-0.93566	-0.91701	-0.84033			0.55835	-0.07629	-0.05578	-0.09243
		0.0584	-0.9075	-0.87464	-0.72782			0.0584	-0.93566	-0.91701	-0.84033			0.5584	-0.07629	-0.05578	-0.09243
		0.05845	-0.9075	-0.87464	-0.72782			0.05845	-0.93566	-0.91701	-0.84149			0.55845	-0.07472	-0.05578	-0.09149
		0.0585	-0.9075	-0.87581	-0.72834			0.0585	-0.93708	-0.91701	-0.84266			0.5585	-0.07629	-0.05416	-0.09149
		0.05855	-0.90859	-0.87698	-0.72834			0.05855	-0.93708	-0.91803	-0.84324			0.55855	-0.07629	-0.05254	-0.09055
		0.0586	-0.90859	-0.87815	-0.72834			0.0586	-0.93708	-0.91904	-0.84382			0.5586	-0.07629	-0.05254	-0.09055
		0.05865	-0.90859	-0.87815	-0.72939			0.05865	-0.93708	-0.91904	-0.84382			0.55865	-0.07629	-0.05254	-0.09055
		0.0587	-0.90859	-0.87931	-0.72992			0.0587	-0.93708	-0.91803	-0.84324			0.5587	-0.07629	-0.0493	-0.09055
		0.05875	-0.90859	-0.88048	-0.73044			0.05875	-0.93708	-0.91803	-0.84382			0.55875	-0.07629	-0.0493	-0.09055
		0.0588	-0.90859	-0.88048	-0.73097			0.0588	-0.93708	-0.92005	-0.84556			0.5588	-0.07629	-0.04769	-0.08961
		0.05885	-0.90968	-0.88165	-0.73149			0.05885	-0.93708	-0.92106	-0.84615			0.55885	-0.07472	-0.04607	-0.08867
		0.0589	-0.91078	-0.88281	-0.73149			0.0589	-0.93708	-0.92005	-0.84673			0.5589	-0.07472	-0.04445	-0.08867
		0.05895	-0.91078	-0.88165	-0.73201			0.05895	-0.93708	-0.92005	-0.84789			0.55895	-0.07472	-0.04283	-0.08867
		0.059	-0.91078	-0.88281	-0.73254			0.059	-0.93708	-0.92005	-0.84906			0.559	-0.07629	-0.04283	-0.08774
		0.05905	-0.91187	-0.88398	-0.73359			0.05905	-0.93566	-0.92106	-0.84847			0.55905	-0.07472	-0.04283	-0.08774
		0.0591	-0.91187	-0.88515	-0.73359			0.0591	-0.93708	-0.92208	-0.84847			0.5591	-0.07472	-0.04283	-0.08774
		0.05915	-0.91297	-0.88515	-0.73359			0.05915	-0.93708	-0.92208	-0.84964			0.55915	-0.07472	-0.04283	-0.08774
		0.0592	-0.91297	-0.88632	-0.73464			0.0592	-0.9385	-0.92208	-0.85022			0.5592	-0.07472	-0.04121	-0.08774
		0.05925	-0.91297	-0.88632	-0.73464			0.05925	-0.9385	-0.92208	-0.84964			0.55925	-0.07316	-0.04121	-0.0868
		0.0593	-0.91406	-0.88748	-0.73568			0.0593	-0.93992	-0.92208	-0.85022			0.5593	-0.07472	-0.04121	-0.0868
		0.05935	-0.91406	-0.88865	-0.73726			0.05935	-0.93992	-0.92309	-0.8508			0.55935	-0.07316	-0.04121	-0.0868
		0.0594	-0.91406	-0.88982	-0.73726			0.0594	-0.94134	-0.92309	-0.85138			0.5594	-0.0716	-0.03959	-0.08586
		0.05945	-0.91406	-0.89098	-0.73726			0.05945	-0.93992	-0.92309	-0.85196			0.55945	-0.0716	-0.03959	-0.08492
		0.0595	-0.91406	-0.88982	-0.73831			0.0595	-0.93992	-0.92309	-0.85255			0.5595	-0.0716	-0.03959	-0.08492
		0.05955	-0.91406	-0.89098	-0.73831			0.05955	-0.94134	-0.92309	-0.85255			0.55955	-0.07003	-0.03959	-0.08492
		0.0596	-0.91297	-0.89215	-0.73883			0.0596	-0.94276	-0.92106	-0.85313			0.5596	-0.07003	-0.03797	-0.08492
		0.05965	-0.91406	-0.89332	-0.73988			0.05965	-0.94134	-0.92106	-0.85371			0.55965	-0.07003	-0.03797	-0.08399
		0.0597	-0.91297	-0.89332	-0.73988			0.0597	-0.94276	-0.92208	-0.85546			0.5597	-0.06846	-0.03959	-0.08399
		0.05975	-0.91187	-0.89332	-0.74093			0.05975	-0.94276	-0.92309	-0.85662			0.55975	-0.06846	-0.03959	-0.08305
		0.0598	-0.91187	-0.89448	-0.74093			0.0598	-0.94276	-0.9241	-0.8572			0.5598	-0.06846	-0.03959	-0.08211
		0.05985	-0.91187	-0.89448	-0.74145			0.05985	-0.94276	-0.9241	-0.85662			0.55985	-0.0669	-0.03959	-0.08211
		0.0599	-0.91187	-0.89565	-0.7425			0.0599	-0.94418	-0.92309	-0.85662			0.5599	-0.0669	-0.03959	-0.08305
		0.05995	-0.91187	-0.89682	-0.7425			0.05995	-0.94418	-0.92309	-0.8572			0.55995	-0.0669	-0.03959	-0.08117
		0.06	-0.91187	-0.89682	-0.74303			0.06	-0.9456	-0.92309	-0.85778			0.56	-0.06533	-0.03959	-0.08117
		0.06005	-0.91187	-0.89682	-0.74355			0.06005	-0.94702	-0.9241	-0.85895			0.56005	-0.06533	-0.03959	-0.08117
		0.0601	-0.91187	-0.89682	-0.74355			0.0601	-0.94702	-0.9241	-0.85953			0.5601	-0.06533	-0.03959	-0.08024
		0.06015	-0.91187	-0.89682	-0.7446			0.06015	-0.94702	-0.92309	-0.85953			0.56015	-0.06377	-0.03797	-0.08024
		0.0602	-0.91297	-0.89798	-0.74512			0.0602	-0.94702	-0.92106	-0.85953			0.5602	-0.06377	-0.03959	-0.08024
		0.06025	-0.91297	-0.89798	-0.7446			0.06025	-0.94702	-0.92106	-0.86011			0.56025	-0.06221	-0.03959	-0.07836
		0.0603	-0.91297	-0.89798	-0.74512			0.0603	-0.94843	-0.92208	-0.86127			0.5603	-0.06064	-0.03797	-0.07836
		0.06035	-0.91297	-0.89798	-0.74617			0.06035	-0.94985	-0.92208	-0.86244			0.56035	-0.06064	-0.03797	-0.07742
		0.0604	-0.91406	-0.89915	-0.74617			0.0604	-0.94985	-0.92208	-0.86302			0.5604	-0.06064	-0.03959	-0.07742
		0.06045	-0.91406	-0.89915	-0.74617			0.06045	-0.94985	-0.92005	-0.86244			0.56045	-0.06064	-0.03959	-0.07742
		0.0605	-0.91515	-0.89915	-0.7467			0.0605	-0.95127	-0.91904	-0.86186			0.5605	-0.05908	-0.03959	-0.07742
		0.06055	-0.91515	-0.90032	-0.74722			0.06055	-0.95127	-0.91904	-0.86302			0.56055	-0.05751	-0.03959	-0.07742
		0.0606	-0.91625	-0.90149	-0.74827			0.0606	-0.95269	-0.91904	-0.86477			0.5606	-0.05751	-0.03959	-0.07742
		0.06065	-0.91625	-0.90149	-0.74879			0.06065	-0.95269	-0.91803	-0.86535			0.56065	-0.05908	-0.03959	-0.07742
		0.0607	-0.91625	-0.90149	-0.74827			0.0607	-0.95269	-0.91803	-0.86535			0.5607	-0.05908	-0.04121	-0.07649
		0.06075	-0.91734	-0.90265	-0.74879			0.06075	-0.95269	-0.91803	-0.86651			0.56075	-0.05908	-0.03959	-0.07649
		0.0608	-0.91734	-0.90382	-0.74932			0.0608	-0.95269	-0.91701	-0.86709			0.5608	-0.05751	-0.03959	-0.07649
		0.06085	-0.91844	-0.90382	-0.74984			0.06085	-0.95269	-0.91701	-0.86709			0.56085	-0.05751	-0.03959	-0.07649
		0.0609	-0.91844	-0.90382	-0.75037			0.0609	-0.95269	-0.91701	-0.86709			0.5609	-0.05908	-0.03959	-0.07649
		0.06095	-0.91844	-0.90499	-0.75089			0.06095	-0.95411	-0.91701	-0.86651			0.56095	-0.05908	-0.03959	-0.07555
		0.061	-0.91844	-0.90499	-0.75089			0.061	-0.95411	-0.91701	-0.86651			0.561	-0.05908	-0.03959	-0.07555
		0.06105	-0.91953	-0.90615	-0.75142			0.06105	-0.95553	-0.91701	-0.86767			0.56105	-0.05908	-0.03959	-0.07461
		0.0611	-0.91953	-0.90615	-0.75194			0.0611	-0.95553	-0.91701	-0.86884			0.5611	-0.05908	-0.03959	-0.07461
		0.06115	-0.92062	-0.90732	-0.75246			0.06115	-0.95695	-0.91701	-0.86884			0.56115	-0.05908	-0.03959	-0.07461
		0.0612	-0.92062	-0.90732	-0.75299			0.0612	-0.95695	-0.916	-0.86942			0.5612	-0.05751	-0.03797	-0.07461
		0.06125	-0.92062	-0.90732	-0.75299			0.06125	-0.95695	-0.916	-0.87058			0.56125	-0.05751	-0.03797	-0.07367
		0.0613	-0.92172	-0.90849	-0.75299			0.0613	-0.95837	-0.916	-0.87117			0.5613	-0.05751	-0.03797	-0.07461
		0.06135	-0.92281	-0.90849	-0.75351			0.06135	-0.95837	-0.916	-0.87058			0.56135	-0.05751	-0.03635	-0.07461
		0.0614	-0.92281	-0.90966	-0.75404			0.0614	-0.95979	-0.91701	-0.87117			0.5614	-0.05751	-0.03635	-0.07274
		0.06145	-0.92281	-0.91082	-0.75404			0.06145	-0.95979	-0.91701	-0.87291			0.56145	-0.05751	-0.03473	-0.07274
		0.0615	-0.92391	-0.90966	-0.75456			0.0615	-0.95979	-0.916	-0.87349			0.5615	-0.05751	-0.03635	-0.07367
		0.06155	-0.92391	-0.90966	-0.75509			0.06155	-0.95979	-0.916	-0.87349			0.56155	-0.05751	-0.03635	-0.07274
		0.0616	-0.92391	-0.91082	-0.75561			0.0616	-0.96121	-0.91499	-0.87408			0.5616	-0.05751	-0.03635	-0.0718
		0.06165	-0.92391	-0.91082	-0.75561			0.06165	-0.96263	-0.916	-0.87408			0.56165	-0.05594	-0.03635	-0.0718
		0.0617	-0.92391	-0.91082	-0.75613			0.0617	-0.96263	-0.91701	-0.87408			0.5617	-0.05594	-0.03473	-0.0718
		0.06175	-0.925	-0.91082	-0.75666			0.06175	-0.96263	-0.916	-0.87408			0.56175	-0.05594	-0.03312	-0.07086
		0.0618	-0.925	-0.91199	-0.75771			0.0618	-0.96263	-0.91499	-0.87408			0.5618	-0.05594	-0.03473	-0.07086
		0.06185	-0.92609	-0.91199	-0.75823			0.06185	-0.96405	-0.91499	-0.87466			0.56185	-0.05594	-0.03473	-0.07086
		0.0619	-0.92719	-0.91316	-0.75823			0.0619	-0.96405	-0.916	-0.87524			0.5619	-0.05594	-0.03473	-0.07086
		0.06195	-0.92719	-0.91432	-0.75823			0.06195	-0.96547	-0.91701	-0.8764			0.56195	-0.05438	-0.03473	-0.0718
		0.062	-0.92719	-0.91432	-0.75876			0.062	-0.96689	-0.916	-0.8764			0.562	-0.05438	-0.03473	-0.07086
		0.06205	-0.92828	-0.91432	-0.75928			0.06205	-0.96689	-0.916	-0.8764			0.56205	-0.05438	-0.03312	-0.06899
		0.0621	-0.92937	-0.91432	-0.7598			0.0621	-0.96831	-0.91499	-0.87698			0.5621	-0.05438	-0.03312	-0.06899
		0.06215	-0.92937	-0.91432	-0.76085			0.06215	-0.97115	-0.916	-0.87757			0.56215	-0.05281	-0.0315	-0.06899
		0.0622	-0.92937	-0.91549	-0.76033			0.0622	-0.97115	-0.91803	-0.87815			0.5622	-0.05281	-0.0315	-0.06899
		0.06225	-0.93047	-0.91549	-0.76085			0.06225	-0.97257	-0.91803	-0.87989			0.56225	-0.05281	-0.02988	-0.06992
		0.0623	-0.93047	-0.91666	-0.7619			0.0623	-0.97257	-0.91803	-0.88048			0.5623	-0.05281	-0.0315	-0.06899
		0.06235	-0.93156	-0.91666	-0.7619			0.06235	-0.97398	-0.91803	-0.87989			0.56235	-0.05281	-0.0315	-0.06899
		0.0624	-0.93156	-0.91666	-0.7619			0.0624	-0.97398	-0.91803	-0.87931			0.5624	-0.05281	-0.02988	-0.06899
		0.06245	-0.93156	-0.91666	-0.76295			0.06245	-0.97398	-0.92005	-0.88048			0.56245	-0.05281	-0.02988	-0.06992
		0.0625	-0.93156	-0.91782	-0.76348			0.0625	-0.97398	-0.92005	-0.88048			0.5625	-0.05125	-0.02988	-0.06805
		0.06255	-0.93266	-0.91782	-0.76348			0.06255	-0.97398	-0.92005	-0.88048			0.56255	-0.05125	-0.02826	-0.06805
		0.0626	-0.93266	-0.91782	-0.764			0.0626	-0.9754	-0.92005	-0.88106			0.5626	-0.05281	-0.02826	-0.06899
		0.06265	-0.93266	-0.91899	-0.76505			0.06265	-0.9754	-0.92005	-0.8828			0.56265	-0.05125	-0.02826	-0.06805
		0.0627	-0.93375	-0.91899	-0.76505			0.0627	-0.9754	-0.92005	-0.8828			0.5627	-0.05125	-0.02826	-0.06805
		0.06275	-0.93484	-0.92016	-0.76505			0.06275	-0.9754	-0.92106	-0.88222			0.56275	-0.05281	-0.02988	-0.06805
		0.0628	-0.93484	-0.92133	-0.7661			0.0628	-0.97682	-0.92208	-0.88338			0.5628	-0.05281	-0.02988	-0.06805
		0.06285	-0.93484	-0.92016	-0.7661			0.06285	-0.97682	-0.92208	-0.88455			0.56285	-0.05281	-0.0315	-0.06805
		0.0629	-0.93594	-0.92133	-0.76662			0.0629	-0.97682	-0.92106	-0.88513			0.5629	-0.05281	-0.02988	-0.06711
		0.06295	-0.93594	-0.92249	-0.76715			0.06295	-0.97824	-0.92208	-0.88513			0.56295	-0.05281	-0.0315	-0.06711
		0.063	-0.93703	-0.92249	-0.76767			0.063	-0.97824	-0.92208	-0.88455			0.563	-0.05281	-0.02988	-0.06524
		0.06305	-0.93703	-0.92366	-0.76767			0.06305	-0.97824	-0.92309	-0.88513			0.56305	-0.05281	-0.0315	-0.06524
		0.0631	-0.93703	-0.92366	-0.7682			0.0631	-0.97966	-0.9241	-0.88688			0.5631	-0.05281	-0.0315	-0.06524
		0.06315	-0.93703	-0.92483	-0.76924			0.06315	-0.97966	-0.92511	-0.88746			0.56315	-0.05281	-0.0315	-0.06617
		0.0632	-0.93812	-0.92599	-0.76924			0.0632	-0.97966	-0.92511	-0.88688			0.5632	-0.05281	-0.03312	-0.06524
		0.06325	-0.93922	-0.92599	-0.76924			0.06325	-0.97966	-0.92511	-0.88746			0.56325	-0.05281	-0.03312	-0.06524
		0.0633	-0.93922	-0.92716	-0.76977			0.0633	-0.98108	-0.92511	-0.88804			0.5633	-0.05438	-0.03312	-0.0643
		0.06335	-0.93922	-0.92716	-0.77029			0.06335	-0.98108	-0.92612	-0.88746			0.56335	-0.05438	-0.03312	-0.0643
		0.0634	-0.94031	-0.92716	-0.77029			0.0634	-0.98108	-0.92612	-0.88746			0.5634	-0.05438	-0.03312	-0.06336
		0.06345	-0.94141	-0.92833	-0.77134			0.06345	-0.98108	-0.92511	-0.88978			0.56345	-0.05438	-0.0315	-0.06242
		0.0635	-0.9425	-0.9295	-0.77187			0.0635	-0.98108	-0.92612	-0.88978			0.5635	-0.05438	-0.0315	-0.06242
		0.06355	-0.9425	-0.9295	-0.77239			0.06355	-0.98108	-0.92714	-0.88978			0.56355	-0.05281	-0.0315	-0.06242
		0.0636	-0.9425	-0.9295	-0.77239			0.0636	-0.98108	-0.92714	-0.89037			0.5636	-0.05281	-0.0315	-0.06242
		0.06365	-0.94359	-0.93066	-0.77239			0.06365	-0.98108	-0.92815	-0.89095			0.56365	-0.05438	-0.0315	-0.06242
		0.0637	-0.94359	-0.93066	-0.77291			0.0637	-0.98108	-0.92815	-0.89211			0.5637	-0.05438	-0.0315	-0.06149
		0.06375	-0.94359	-0.93066	-0.77344			0.06375	-0.9825	-0.92916	-0.89386			0.56375	-0.05438	-0.0315	-0.06055
		0.0638	-0.94359	-0.93183	-0.77396			0.0638	-0.98108	-0.92916	-0.89328			0.5638	-0.05438	-0.0315	-0.05961
		0.06385	-0.94359	-0.93183	-0.77501			0.06385	-0.98108	-0.92815	-0.89211			0.56385	-0.05438	-0.0315	-0.05961
		0.0639	-0.94359	-0.93183	-0.77501			0.0639	-0.9825	-0.92815	-0.89211			0.5639	-0.05438	-0.03312	-0.05961
		0.06395	-0.94469	-0.93183	-0.77501			0.06395	-0.9825	-0.92916	-0.89269			0.56395	-0.05594	-0.03312	-0.05867
		0.064	-0.94469	-0.93183	-0.77501			0.064	-0.98108	-0.93017	-0.89211			0.564	-0.05594	-0.03312	-0.05774
		0.06405	-0.94578	-0.93183	-0.77554			0.06405	-0.98108	-0.9322	-0.89269			0.56405	-0.05594	-0.03312	-0.05867
		0.0641	-0.94578	-0.933	-0.77606			0.0641	-0.9825	-0.9322	-0.89444			0.5641	-0.05438	-0.0315	-0.05867
		0.06415	-0.94578	-0.933	-0.77658			0.06415	-0.9825	-0.93119	-0.89618			0.56415	-0.05438	-0.0315	-0.05774
		0.0642	-0.94687	-0.933	-0.77658			0.0642	-0.9825	-0.93119	-0.89502			0.5642	-0.05281	-0.0315	-0.0568
		0.06425	-0.94687	-0.933	-0.77658			0.06425	-0.9825	-0.9322	-0.89386			0.56425	-0.05438	-0.02988	-0.05492
		0.0643	-0.94687	-0.933	-0.77658			0.0643	-0.9825	-0.9322	-0.89444			0.5643	-0.05281	-0.0315	-0.05399
		0.06435	-0.94797	-0.933	-0.77658			0.06435	-0.9825	-0.93321	-0.8956			0.56435	-0.05438	-0.02988	-0.05399
		0.0644	-0.94797	-0.933	-0.77711			0.0644	-0.9825	-0.93321	-0.89618			0.5644	-0.05438	-0.02988	-0.05399
		0.06445	-0.94797	-0.933	-0.77816			0.06445	-0.9825	-0.93321	-0.89677			0.56445	-0.05281	-0.02988	-0.05305
		0.0645	-0.94906	-0.933	-0.77816			0.0645	-0.9825	-0.93422	-0.89735			0.5645	-0.05281	-0.02988	-0.05211
		0.06455	-0.94906	-0.93416	-0.77816			0.06455	-0.9825	-0.93524	-0.89735			0.56455	-0.05281	-0.02988	-0.05117
		0.0646	-0.94906	-0.933	-0.77868			0.0646	-0.98108	-0.93524	-0.89793			0.5646	-0.05281	-0.02988	-0.05117
		0.06465	-0.94906	-0.93416	-0.77921			0.06465	-0.9825	-0.93524	-0.89793			0.56465	-0.05281	-0.02988	-0.05117
		0.0647	-0.95016	-0.93533	-0.77921			0.0647	-0.9825	-0.93524	-0.89793			0.5647	-0.05281	-0.02988	-0.05024
		0.06475	-0.95125	-0.93533	-0.77921			0.06475	-0.9825	-0.93524	-0.89909			0.56475	-0.05281	-0.0315	-0.05024
		0.0648	-0.95125	-0.93533	-0.77921			0.0648	-0.9825	-0.93524	-0.90026			0.5648	-0.05125	-0.02988	-0.0493
		0.06485	-0.95125	-0.93533	-0.77921			0.06485	-0.9825	-0.93524	-0.90026			0.56485	-0.05125	-0.02988	-0.04836
		0.0649	-0.95125	-0.93416	-0.78026			0.0649	-0.9825	-0.93625	-0.90026			0.5649	-0.05125	-0.02988	-0.04742
		0.06495	-0.95234	-0.93416	-0.78078			0.06495	-0.9825	-0.93726	-0.90084			0.56495	-0.05125	-0.02988	-0.04648
		0.065	-0.95344	-0.93416	-0.78078			0.065	-0.9825	-0.93827	-0.90026			0.565	-0.05281	-0.02988	-0.04648
		0.06505	-0.95344	-0.93416	-0.7813			0.06505	-0.9825	-0.93726	-0.90026			0.56505	-0.05125	-0.02826	-0.04648
		0.0651	-0.95344	-0.93416	-0.78183			0.0651	-0.9825	-0.93827	-0.90084			0.5651	-0.05125	-0.02826	-0.04648
		0.06515	-0.95453	-0.93416	-0.78183			0.06515	-0.9825	-0.93726	-0.90259			0.56515	-0.05125	-0.02664	-0.04461
		0.0652	-0.95563	-0.93416	-0.78183			0.0652	-0.98392	-0.93726	-0.90375			0.5652	-0.05125	-0.02664	-0.04367
		0.06525	-0.95563	-0.93416	-0.78183			0.06525	-0.98392	-0.93827	-0.90433			0.56525	-0.05125	-0.02664	-0.04367
		0.0653	-0.95563	-0.93533	-0.78235			0.0653	-0.98392	-0.93827	-0.90433			0.5653	-0.05125	-0.02664	-0.04367
		0.06535	-0.95672	-0.93416	-0.78288			0.06535	-0.98392	-0.93928	-0.90433			0.56535	-0.05125	-0.02664	-0.04273
		0.0654	-0.95672	-0.93416	-0.7834			0.0654	-0.98392	-0.9403	-0.90317			0.5654	-0.05125	-0.02664	-0.04367
		0.06545	-0.95781	-0.93533	-0.7834			0.06545	-0.98392	-0.9403	-0.90375			0.56545	-0.05125	-0.02664	-0.04273
		0.0655	-0.95781	-0.93533	-0.78393			0.0655	-0.98392	-0.93928	-0.90491			0.5655	-0.05125	-0.02826	-0.04273
		0.06555	-0.95781	-0.9365	-0.78445			0.06555	-0.98392	-0.93827	-0.90608			0.56555	-0.05125	-0.02826	-0.0418
		0.0656	-0.95891	-0.9365	-0.78445			0.0656	-0.98392	-0.93928	-0.90666			0.5656	-0.05125	-0.02826	-0.0418
		0.06565	-0.95891	-0.93533	-0.78445			0.06565	-0.98392	-0.93928	-0.90666			0.56565	-0.05125	-0.02826	-0.04086
		0.0657	-0.96	-0.9365	-0.78497			0.0657	-0.98392	-0.93928	-0.90608			0.5657	-0.05281	-0.02664	-0.04086
		0.06575	-0.96	-0.9365	-0.78602			0.06575	-0.98392	-0.94131	-0.90608			0.56575	-0.05281	-0.02502	-0.04086
		0.0658	-0.96109	-0.9365	-0.78655			0.0658	-0.98392	-0.94232	-0.90782			0.5658	-0.05281	-0.02502	-0.04086
		0.06585	-0.96219	-0.9365	-0.7855			0.06585	-0.98392	-0.94131	-0.90899			0.56585	-0.05281	-0.02502	-0.04086
		0.0659	-0.96219	-0.9365	-0.78655			0.0659	-0.98392	-0.94131	-0.9084			0.5659	-0.05438	-0.02502	-0.03992
		0.06595	-0.96219	-0.9365	-0.78707			0.06595	-0.9825	-0.94131	-0.9084			0.56595	-0.05438	-0.02502	-0.03898
		0.066	-0.96219	-0.93766	-0.7876			0.066	-0.98392	-0.94131	-0.90899			0.566	-0.05438	-0.02664	-0.03805
		0.06605	-0.96328	-0.9365	-0.7876			0.06605	-0.98392	-0.94232	-0.90957			0.56605	-0.05438	-0.02664	-0.03805
		0.0661	-0.96328	-0.9365	-0.7876			0.0661	-0.98392	-0.94333	-0.91015			0.5661	-0.05438	-0.02664	-0.03805
		0.06615	-0.96438	-0.93766	-0.78812			0.06615	-0.98392	-0.94333	-0.91131			0.56615	-0.05281	-0.02664	-0.03711
		0.0662	-0.96438	-0.93766	-0.78917			0.0662	-0.98534	-0.94434	-0.91248			0.5662	-0.05281	-0.02664	-0.03617
		0.06625	-0.96547	-0.93766	-0.78917			0.06625	-0.98534	-0.94434	-0.91131			0.56625	-0.05281	-0.02664	-0.03617
		0.0663	-0.96547	-0.93766	-0.78917			0.0663	-0.98676	-0.94434	-0.91131			0.5663	-0.05281	-0.02664	-0.03617
		0.06635	-0.96547	-0.93766	-0.79022			0.06635	-0.98818	-0.94536	-0.91248			0.56635	-0.05281	-0.02664	-0.03617
		0.0664	-0.96656	-0.93766	-0.79022			0.0664	-0.98818	-0.94536	-0.91422			0.5664	-0.05281	-0.02664	-0.03523
		0.06645	-0.96656	-0.93766	-0.79074			0.06645	-0.98818	-0.94637	-0.91364			0.56645	-0.05281	-0.02826	-0.03523
		0.0665	-0.96656	-0.93766	-0.79127			0.0665	-0.98818	-0.94637	-0.91364			0.5665	-0.05281	-0.02664	-0.0343
		0.06655	-0.96766	-0.93766	-0.79127			0.06655	-0.98818	-0.94637	-0.91364			0.56655	-0.05281	-0.02826	-0.0343
		0.0666	-0.96766	-0.93766	-0.79179			0.0666	-0.98818	-0.94536	-0.91422			0.5666	-0.05281	-0.02826	-0.0343
		0.06665	-0.96766	-0.93766	-0.79179			0.06665	-0.9896	-0.94536	-0.9148			0.56665	-0.05281	-0.02664	-0.0343
		0.0667	-0.96875	-0.93766	-0.79232			0.0667	-0.9896	-0.94637	-0.91597			0.5667	-0.05281	-0.02664	-0.0343
		0.06675	-0.96875	-0.93883	-0.79284			0.06675	-0.9896	-0.94738	-0.91597			0.56675	-0.05438	-0.02664	-0.0343
		0.0668	-0.96985	-0.93766	-0.79336			0.0668	-0.9896	-0.94839	-0.91597			0.5668	-0.05438	-0.02664	-0.03336
		0.06685	-0.96985	-0.93883	-0.79389			0.06685	-0.99102	-0.94839	-0.91597			0.56685	-0.05438	-0.02826	-0.03336
		0.0669	-0.96985	-0.93883	-0.79441			0.0669	-0.99102	-0.94839	-0.91655			0.5669	-0.05438	-0.02826	-0.03336
		0.06695	-0.97094	-0.93883	-0.79441			0.06695	-0.99102	-0.94839	-0.91597			0.56695	-0.05438	-0.02826	-0.03336
		0.067	-0.97203	-0.93766	-0.79494			0.067	-0.99102	-0.94839	-0.91713			0.567	-0.05438	-0.02826	-0.03242
		0.06705	-0.97203	-0.93883	-0.79494			0.06705	-0.9896	-0.94839	-0.91888			0.56705	-0.05281	-0.02826	-0.03242
		0.0671	-0.97313	-0.93883	-0.79546			0.0671	-0.99102	-0.9494	-0.91946			0.5671	-0.05281	-0.02826	-0.03242
		0.06715	-0.97313	-0.93766	-0.79703			0.06715	-0.99244	-0.95143	-0.91888			0.56715	-0.05281	-0.02826	-0.03336
		0.0672	-0.97313	-0.9365	-0.79703			0.0672	-0.99244	-0.95143	-0.91829			0.5672	-0.05281	-0.02826	-0.03336
		0.06725	-0.97313	-0.9365	-0.79703			0.06725	-0.99244	-0.95143	-0.91829			0.56725	-0.05281	-0.02826	-0.03242
		0.0673	-0.97422	-0.93533	-0.79756			0.0673	-0.99244	-0.95143	-0.91888			0.5673	-0.05438	-0.02988	-0.03148
		0.06735	-0.97531	-0.93533	-0.79756			0.06735	-0.99244	-0.95244	-0.92062			0.56735	-0.05438	-0.02988	-0.03148
		0.0674	-0.97531	-0.93533	-0.79808			0.0674	-0.99244	-0.95345	-0.92179			0.5674	-0.05281	-0.02826	-0.03148
		0.06745	-0.97531	-0.933	-0.79913			0.06745	-0.99244	-0.95447	-0.9212			0.56745	-0.05438	-0.02826	-0.03055
		0.0675	-0.97531	-0.93183	-0.79861			0.0675	-0.99244	-0.95345	-0.92004			0.5675	-0.05281	-0.02826	-0.03055
		0.06755	-0.97641	-0.93066	-0.79913			0.06755	-0.99244	-0.95244	-0.92062			0.56755	-0.05281	-0.02664	-0.03148
		0.0676	-0.97531	-0.93066	-0.80018			0.0676	-0.99244	-0.95447	-0.92062			0.5676	-0.05281	-0.02502	-0.03148
		0.06765	-0.97531	-0.93066	-0.80018			0.06765	-0.99244	-0.95447	-0.92062			0.56765	-0.05125	-0.02664	-0.03148
		0.0677	-0.97641	-0.93066	-0.80071			0.0677	-0.99244	-0.95447	-0.9212			0.5677	-0.05125	-0.02664	-0.03148
		0.06775	-0.97641	-0.92833	-0.80071			0.06775	-0.99244	-0.95447	-0.92237			0.56775	-0.05125	-0.02664	-0.03055
		0.0678	-0.97531	-0.92833	-0.80071			0.0678	-0.99102	-0.95548	-0.92295			0.5678	-0.05281	-0.02664	-0.02961
		0.06785	-0.97641	-0.9295	-0.80175			0.06785	-0.99102	-0.95649	-0.92295			0.56785	-0.05281	-0.02664	-0.02961
		0.0679	-0.97641	-0.9295	-0.80228			0.0679	-0.99102	-0.95649	-0.92295			0.5679	-0.05281	-0.02664	-0.02961
		0.06795	-0.97531	-0.9295	-0.80228			0.06795	-0.99102	-0.95649	-0.92295			0.56795	-0.05281	-0.02664	-0.02961
		0.068	-0.97531	-0.92833	-0.8028			0.068	-0.99102	-0.95852	-0.92411			0.568	-0.05125	-0.02502	-0.02961
		0.06805	-0.97531	-0.92833	-0.80333			0.06805	-0.9896	-0.95852	-0.92469			0.56805	-0.05125	-0.02502	-0.03055
		0.0681	-0.97531	-0.92833	-0.8028			0.0681	-0.99102	-0.95649	-0.92586			0.5681	-0.05125	-0.02664	-0.02961
		0.06815	-0.97641	-0.9295	-0.8028			0.06815	-0.99102	-0.9575	-0.92586			0.56815	-0.05125	-0.02502	-0.02961
		0.0682	-0.97641	-0.9295	-0.80333			0.0682	-0.99102	-0.95852	-0.92586			0.5682	-0.05125	-0.0234	-0.02961
		0.06825	-0.97531	-0.9295	-0.80385			0.06825	-0.99102	-0.95852	-0.92528			0.56825	-0.05125	-0.0234	-0.02867
		0.0683	-0.97531	-0.9295	-0.80542			0.0683	-0.99102	-0.95953	-0.92528			0.5683	-0.05125	-0.0234	-0.02867
		0.06835	-0.97531	-0.9295	-0.8049			0.06835	-0.99244	-0.95852	-0.92644			0.56835	-0.04969	-0.0234	-0.02961
		0.0684	-0.97531	-0.9295	-0.8049			0.0684	-0.99244	-0.95953	-0.92702			0.5684	-0.05125	-0.0234	-0.02961
		0.06845	-0.97641	-0.9295	-0.80542			0.06845	-0.99244	-0.96054	-0.9276			0.56845	-0.05125	-0.02178	-0.02961
		0.0685	-0.97641	-0.9295	-0.80542			0.0685	-0.99244	-0.96155	-0.92877			0.5685	-0.04969	-0.02178	-0.02867
		0.06855	-0.9775	-0.93066	-0.80647			0.06855	-0.99244	-0.96155	-0.92877			0.56855	-0.04812	-0.02178	-0.02867
		0.0686	-0.9775	-0.93066	-0.80805			0.0686	-0.99244	-0.96155	-0.92819			0.5686	-0.04812	-0.02178	-0.02961
		0.06865	-0.9775	-0.93183	-0.80752			0.06865	-0.99244	-0.96155	-0.92819			0.56865	-0.04812	-0.02178	-0.02961
		0.0687	-0.9775	-0.933	-0.80752			0.0687	-0.99386	-0.96256	-0.92819			0.5687	-0.04812	-0.02016	-0.02961
		0.06875	-0.9775	-0.93183	-0.80805			0.06875	-0.99528	-0.96256	-0.92877			0.56875	-0.04812	-0.02016	-0.02867
		0.0688	-0.9775	-0.93183	-0.80857			0.0688	-0.99528	-0.96358	-0.92993			0.5688	-0.04655	-0.02016	-0.02867
		0.06885	-0.9775	-0.93183	-0.80909			0.06885	-0.99528	-0.96256	-0.92935			0.56885	-0.04655	-0.01854	-0.02867
		0.0689	-0.97641	-0.933	-0.80962			0.0689	-0.99528	-0.96256	-0.92935			0.5689	-0.04655	-0.01854	-0.02867
		0.06895	-0.9775	-0.933	-0.80962			0.06895	-0.99528	-0.96358	-0.92935			0.56895	-0.04655	-0.01854	-0.02867
		0.069	-0.97641	-0.93416	-0.81014			0.069	-0.99528	-0.96459	-0.93051			0.569	-0.04655	-0.01693	-0.02773
		0.06905	-0.97641	-0.93416	-0.81119			0.06905	-0.99528	-0.96459	-0.93168			0.56905	-0.04499	-0.01693	-0.0268
		0.0691	-0.97531	-0.93416	-0.81119			0.0691	-0.99528	-0.96358	-0.93226			0.5691	-0.04499	-0.01693	-0.02586
		0.06915	-0.97422	-0.93533	-0.81172			0.06915	-0.99528	-0.96459	-0.93226			0.56915	-0.04499	-0.01693	-0.02586
		0.0692	-0.97422	-0.93533	-0.81224			0.0692	-0.99528	-0.96459	-0.93284			0.5692	-0.04499	-0.01693	-0.02586
		0.06925	-0.97313	-0.93533	-0.81277			0.06925	-0.99528	-0.9656	-0.93226			0.56925	-0.04499	-0.01854	-0.02586
		0.0693	-0.97203	-0.9365	-0.81329			0.0693	-0.9967	-0.9656	-0.93226			0.5693	-0.04499	-0.01854	-0.02586
		0.06935	-0.97094	-0.9365	-0.81329			0.06935	-0.9967	-0.96661	-0.93284			0.56935	-0.04499	-0.01854	-0.02492
		0.0694	-0.97094	-0.93766	-0.81329			0.0694	-0.9967	-0.96661	-0.93342			0.5694	-0.04499	-0.01693	-0.02492
		0.06945	-0.96985	-0.93883	-0.81434			0.06945	-0.99811	-0.96661	-0.934			0.56945	-0.04342	-0.01531	-0.02398
		0.0695	-0.96985	-0.93883	-0.81486			0.0695	-0.99953	-0.9656	-0.934			0.5695	-0.04342	-0.01531	-0.02398
		0.06955	-0.96985	-0.94	-0.81486			0.06955	-0.99953	-0.96661	-0.93342			0.56955	-0.04342	-0.01531	-0.02305
		0.0696	-0.96985	-0.94	-0.81486			0.0696	-1.00095	-0.96763	-0.934			0.5696	-0.04342	-0.01369	-0.02305
		0.06965	-0.96875	-0.94	-0.81539			0.06965	-1.00095	-0.96864	-0.93517			0.56965	-0.04186	-0.01531	-0.02305
		0.0697	-0.96875	-0.94	-0.81591			0.0697	-1.00095	-0.96864	-0.93575			0.5697	-0.04186	-0.01369	-0.02211
		0.06975	-0.96875	-0.94	-0.81696			0.06975	-1.00095	-0.96763	-0.934			0.56975	-0.04186	-0.01369	-0.02211
		0.0698	-0.96875	-0.94	-0.81696			0.0698	-1.00237	-0.96763	-0.93459			0.5698	-0.04186	-0.01369	-0.02023
		0.06985	-0.96766	-0.94	-0.81748			0.06985	-1.00237	-0.96864	-0.93575			0.56985	-0.0403	-0.01369	-0.02023
		0.0699	-0.96766	-0.94116	-0.81748			0.0699	-1.00237	-0.96965	-0.93575			0.5699	-0.0403	-0.01369	-0.02023
		0.06995	-0.96766	-0.94116	-0.81853			0.06995	-1.00237	-0.96864	-0.93517			0.56995	-0.0403	-0.01369	-0.02023
		0.07	-0.96766	-0.94116	-0.81958			0.07	-1.00095	-0.96763	-0.93575			0.57	-0.04186	-0.01369	-0.0193
		0.07005	-0.96875	-0.94116	-0.81906			0.07005	-1.00237	-0.96864	-0.93575			0.57005	-0.0403	-0.01369	-0.0193
		0.0701	-0.96766	-0.94	-0.81853			0.0701	-1.00237	-0.96965	-0.93575			0.5701	-0.0403	-0.01531	-0.0193
		0.07015	-0.96766	-0.94	-0.81958			0.07015	-1.00237	-0.97066	-0.93691			0.57015	-0.0403	-0.01531	-0.01836
		0.0702	-0.96766	-0.94116	-0.82063			0.0702	-1.00379	-0.97066	-0.93866			0.5702	-0.0403	-0.01531	-0.01836
		0.07025	-0.96766	-0.94	-0.82063			0.07025	-1.00379	-0.97066	-0.93866			0.57025	-0.03873	-0.01369	-0.01742
		0.0703	-0.96875	-0.94	-0.82063			0.0703	-1.00379	-0.97066	-0.93866			0.5703	-0.0403	-0.01369	-0.01742
		0.07035	-0.96875	-0.94	-0.82115			0.07035	-1.00379	-0.96965	-0.93924			0.57035	-0.0403	-0.01369	-0.01742
		0.0704	-0.96766	-0.93883	-0.82168			0.0704	-1.00379	-0.97066	-0.93808			0.5704	-0.03873	-0.01369	-0.01742
		0.07045	-0.96766	-0.93883	-0.82168			0.07045	-1.00379	-0.97066	-0.93866			0.57045	-0.03873	-0.01369	-0.01742
		0.0705	-0.96875	-0.93766	-0.82168			0.0705	-1.00379	-0.97066	-0.93982			0.5705	-0.03873	-0.01369	-0.01742
		0.07055	-0.96875	-0.93766	-0.8222			0.07055	-1.00379	-0.96864	-0.93924			0.57055	-0.03873	-0.01369	-0.01648
		0.0706	-0.96766	-0.93883	-0.82273			0.0706	-1.00379	-0.96864	-0.93982			0.5706	-0.03716	-0.01369	-0.01742
		0.07065	-0.96656	-0.93766	-0.82273			0.07065	-1.00379	-0.96864	-0.94099			0.57065	-0.03716	-0.01369	-0.01742
		0.0707	-0.96656	-0.93766	-0.82325			0.0707	-1.00521	-0.96965	-0.94157			0.5707	-0.0356	-0.01531	-0.01648
		0.07075	-0.96547	-0.9365	-0.82325			0.07075	-1.00521	-0.97066	-0.94215			0.57075	-0.0356	-0.01531	-0.01555
		0.0708	-0.96438	-0.9365	-0.82325			0.0708	-1.00521	-0.97066	-0.94273			0.5708	-0.03403	-0.01369	-0.01648
		0.07085	-0.96109	-0.9365	-0.82378			0.07085	-1.00521	-0.97066	-0.94215			0.57085	-0.03403	-0.01369	-0.01742
		0.0709	-0.95781	-0.9365	-0.8243			0.0709	-1.00521	-0.96965	-0.94215			0.5709	-0.03403	-0.01369	-0.01648
		0.07095	-0.95344	-0.93533	-0.82483			0.07095	-1.00521	-0.97066	-0.94157			0.57095	-0.03403	-0.01369	-0.01555
		0.071	-0.95016	-0.93533	-0.8243			0.071	-1.00663	-0.97066	-0.94157			0.571	-0.03247	-0.01369	-0.01555
		0.07105	-0.94687	-0.93533	-0.82483			0.07105	-1.00663	-0.97066	-0.94273			0.57105	-0.03091	-0.01369	-0.01461
		0.0711	-0.94359	-0.9365	-0.82535			0.0711	-1.00663	-0.97167	-0.94331			0.5711	-0.03091	-0.01369	-0.01461
		0.07115	-0.94031	-0.9365	-0.82535			0.07115	-1.00663	-0.97066	-0.94331			0.57115	-0.02934	-0.01369	-0.01555
		0.0712	-0.93922	-0.9365	-0.82535			0.0712	-1.00663	-0.97066	-0.94273			0.5712	-0.02934	-0.01207	-0.01555
		0.07125	-0.93812	-0.9365	-0.82535			0.07125	-1.00663	-0.97066	-0.94273			0.57125	-0.02934	-0.01207	-0.01461
		0.0713	-0.93594	-0.9365	-0.82587			0.0713	-1.00663	-0.97066	-0.9439			0.5713	-0.02934	-0.01045	-0.01367
		0.07135	-0.93484	-0.9365	-0.8264			0.07135	-1.00663	-0.97066	-0.94448			0.57135	-0.02934	-0.01045	-0.01367
		0.0714	-0.93375	-0.93766	-0.82692			0.0714	-1.00663	-0.97167	-0.94506			0.5714	-0.02934	-0.01045	-0.01461
		0.07145	-0.93375	-0.93766	-0.82745			0.07145	-1.00521	-0.97269	-0.94564			0.57145	-0.02934	-0.01207	-0.01367
		0.0715	-0.93375	-0.93766	-0.82745			0.0715	-1.00521	-0.97167	-0.94622			0.5715	-0.02778	-0.01369	-0.01273
		0.07155	-0.93375	-0.93766	-0.82692			0.07155	-1.00379	-0.97167	-0.94564			0.57155	-0.02778	-0.01369	-0.01273
		0.0716	-0.93375	-0.93883	-0.82745			0.0716	-1.00379	-0.97167	-0.94564			0.5716	-0.02621	-0.01207	-0.0118
		0.07165	-0.93375	-0.93883	-0.82797			0.07165	-1.00379	-0.97167	-0.94506			0.57165	-0.02621	-0.01207	-0.0118
		0.0717	-0.93266	-0.93883	-0.8285			0.0717	-1.00521	-0.97167	-0.94506			0.5717	-0.02778	-0.01207	-0.0118
		0.07175	-0.93266	-0.93883	-0.82902			0.07175	-1.00521	-0.97167	-0.94564			0.57175	-0.02778	-0.01207	-0.01086
		0.0718	-0.93266	-0.93883	-0.82902			0.0718	-1.00521	-0.97269	-0.94681			0.5718	-0.02621	-0.01207	-0.00898
		0.07185	-0.93156	-0.93883	-0.82902			0.07185	-1.00521	-0.9737	-0.94739			0.57185	-0.02621	-0.01207	-0.00898
		0.0719	-0.93156	-0.93883	-0.82902			0.0719	-1.00521	-0.97471	-0.94739			0.5719	-0.02621	-0.01207	-0.00804
		0.07195	-0.93047	-0.93883	-0.82954			0.07195	-1.00521	-0.9737	-0.94681			0.57195	-0.02621	-0.01207	-0.00804
		0.072	-0.93156	-0.94	-0.83007			0.072	-1.00521	-0.9737	-0.94739			0.572	-0.02621	-0.01369	-0.00898
		0.07205	-0.93047	-0.94	-0.83007			0.07205	-1.00521	-0.97471	-0.94855			0.57205	-0.02621	-0.01369	-0.00804
		0.0721	-0.93156	-0.94	-0.83059			0.0721	-1.00521	-0.97471	-0.94855			0.5721	-0.02464	-0.01369	-0.00804
		0.07215	-0.93047	-0.94	-0.83112			0.07215	-1.00521	-0.97572	-0.94971			0.57215	-0.02464	-0.01207	-0.00711
		0.0722	-0.93047	-0.94116	-0.83112			0.0722	-1.00521	-0.97471	-0.9503			0.5722	-0.02464	-0.01207	-0.00711
		0.07225	-0.93156	-0.94233	-0.83164			0.07225	-1.00521	-0.97471	-0.94855			0.57225	-0.02621	-0.01207	-0.00711
		0.0723	-0.93047	-0.94233	-0.83164			0.0723	-1.00379	-0.97471	-0.94855			0.5723	-0.02621	-0.01207	-0.00711
		0.07235	-0.93156	-0.94233	-0.83217			0.07235	-1.00237	-0.97572	-0.9503			0.57235	-0.02621	-0.01045	-0.00617
		0.0724	-0.93047	-0.9435	-0.83217			0.0724	-1.00237	-0.97673	-0.95088			0.5724	-0.02621	-0.01045	-0.00617
		0.07245	-0.93047	-0.9435	-0.83269			0.07245	-1.00095	-0.97673	-0.95088			0.57245	-0.02621	-0.01207	-0.00617
		0.0725	-0.93047	-0.9435	-0.83269			0.0725	-1.00095	-0.97572	-0.95088			0.5725	-0.02621	-0.01207	-0.00523
		0.07255	-0.93047	-0.9435	-0.83217			0.07255	-1.00095	-0.97572	-0.95088			0.57255	-0.02621	-0.01207	-0.00617
		0.0726	-0.93047	-0.94467	-0.83217			0.0726	-1.00095	-0.97572	-0.95146			0.5726	-0.02621	-0.01207	-0.00617
		0.07265	-0.93047	-0.9435	-0.83269			0.07265	-0.99953	-0.97673	-0.95204			0.57265	-0.02621	-0.01045	-0.00523
		0.0727	-0.92937	-0.9435	-0.83269			0.0727	-0.99811	-0.97673	-0.95204			0.5727	-0.02621	-0.01207	-0.00429
		0.07275	-0.92937	-0.94233	-0.83217			0.07275	-0.9967	-0.97673	-0.95204			0.57275	-0.02621	-0.01045	-0.00429
		0.0728	-0.92828	-0.94233	-0.83217			0.0728	-0.9967	-0.97673	-0.95204			0.5728	-0.02621	-0.01045	-0.00336
		0.07285	-0.92828	-0.94116	-0.83217			0.07285	-0.9967	-0.97775	-0.95378			0.57285	-0.02778	-0.01045	-0.00429
		0.0729	-0.92719	-0.94	-0.83269			0.0729	-0.99528	-0.97775	-0.95378			0.5729	-0.02778	-0.01045	-0.00336
		0.07295	-0.92719	-0.94	-0.83217			0.07295	-0.99528	-0.97673	-0.9532			0.57295	-0.02778	-0.01045	-0.00242
		0.073	-0.92719	-0.94	-0.83164			0.073	-0.99386	-0.97775	-0.95262			0.573	-0.02934	-0.01045	-0.00054
		0.07305	-0.92719	-0.93883	-0.83217			0.07305	-0.99386	-0.97775	-0.9532			0.57305	-0.02934	-0.01045	0.000393
		0.0731	-0.92719	-0.93766	-0.83164			0.0731	-0.99386	-0.97775	-0.9532			0.5731	-0.02934	-0.00883	-0.00054
		0.07315	-0.92719	-0.93766	-0.83164			0.07315	-0.99528	-0.97876	-0.95378			0.57315	-0.02778	-0.00883	-0.00148
		0.0732	-0.92719	-0.9365	-0.83164			0.0732	-0.99528	-0.97775	-0.95553			0.5732	-0.02778	-0.00883	-0.00148
		0.07325	-0.92719	-0.93533	-0.83164			0.07325	-0.99528	-0.97876	-0.95495			0.57325	-0.02778	-0.00883	-0.00054
		0.0733	-0.92719	-0.93533	-0.83164			0.0733	-0.99528	-0.97876	-0.95378			0.5733	-0.02934	-0.00883	0.000393
		0.07335	-0.92719	-0.93533	-0.83164			0.07335	-0.99386	-0.97876	-0.95437			0.57335	-0.02934	-0.01045	0.001331
		0.0734	-0.92719	-0.93533	-0.83112			0.0734	-0.99386	-0.97775	-0.95553			0.5734	-0.03091	-0.01045	0.001331
		0.07345	-0.92719	-0.93416	-0.83112			0.07345	-0.99244	-0.97775	-0.95669			0.57345	-0.03091	-0.00883	0.000393
		0.0735	-0.92719	-0.933	-0.83164			0.0735	-0.99244	-0.97876	-0.95669			0.5735	-0.03091	-0.01045	0.000393
		0.07355	-0.92828	-0.933	-0.83164			0.07355	-0.99386	-0.97977	-0.95611			0.57355	-0.03091	-0.00883	0.000393
		0.0736	-0.92828	-0.933	-0.83164			0.0736	-0.99244	-0.97977	-0.95553			0.5736	-0.02934	-0.00721	0.000393
		0.07365	-0.92828	-0.93183	-0.83217			0.07365	-0.99244	-0.98078	-0.95611			0.57365	-0.02934	-0.00883	0.001331
		0.0737	-0.92828	-0.93183	-0.83217			0.0737	-0.99244	-0.98078	-0.95669			0.5737	-0.02778	-0.00721	0.001331
		0.07375	-0.92937	-0.93066	-0.83217			0.07375	-0.99244	-0.98078	-0.95669			0.57375	-0.02778	-0.00559	0.000393
		0.0738	-0.92937	-0.93066	-0.83164			0.0738	-0.99244	-0.97977	-0.95611			0.5738	-0.02778	-0.00721	-0.00054
		0.07385	-0.93047	-0.93066	-0.83269			0.07385	-0.99244	-0.98078	-0.95669			0.57385	-0.02778	-0.00559	-0.00054
		0.0739	-0.93047	-0.93066	-0.83321			0.0739	-0.99386	-0.97977	-0.95727			0.5739	-0.02934	-0.00559	0.000393
		0.07395	-0.93047	-0.93066	-0.83321			0.07395	-0.99386	-0.97876	-0.95727			0.57395	-0.02934	-0.00559	0.001331
		0.074	-0.93156	-0.9295	-0.83321			0.074	-0.99386	-0.98078	-0.95727			0.574	-0.02934	-0.00559	0.001331
		0.07405	-0.93266	-0.9295	-0.83321			0.07405	-0.99386	-0.98078	-0.95845			0.57405	-0.02934	-0.00559	0.001331
		0.0741	-0.93266	-0.9295	-0.83269			0.0741	-0.99386	-0.97977	-0.95903			0.5741	-0.02934	-0.00397	0.000393
		0.07415	-0.93375	-0.9295	-0.83321			0.07415	-0.99386	-0.98078	-0.95845			0.57415	-0.02778	-0.00235	0.000393
		0.0742	-0.93375	-0.9295	-0.83374			0.0742	-0.99386	-0.9818	-0.95786			0.5742	-0.02778	-0.00235	0.000393
		0.07425	-0.93375	-0.9295	-0.83374			0.07425	-0.99386	-0.9818	-0.95961			0.57425	-0.02778	-0.00074	0.000393
		0.0743	-0.93484	-0.9295	-0.83426			0.0743	-0.99386	-0.9818	-0.95961			0.5743	-0.02778	0.000883	0.001331
		0.07435	-0.93484	-0.9295	-0.83426			0.07435	-0.99244	-0.98078	-0.95845			0.57435	-0.02778	0.000883	0.000393
		0.0744	-0.93594	-0.9295	-0.83374			0.0744	-0.99386	-0.98078	-0.95903			0.5744	-0.02778	0.002502	0.000393
		0.07445	-0.93594	-0.92833	-0.83374			0.07445	-0.99386	-0.9818	-0.96019			0.57445	-0.02778	0.002502	0.000393
		0.0745	-0.93594	-0.9295	-0.83426			0.0745	-0.99386	-0.9818	-0.96019			0.5745	-0.02621	0.004121	0.000393
		0.07455	-0.93594	-0.9295	-0.83479			0.07455	-0.99386	-0.98281	-0.96077			0.57455	-0.02778	0.00574	0.000393
		0.0746	-0.93484	-0.9295	-0.83531			0.0746	-0.99386	-0.98281	-0.96194			0.5746	-0.02621	0.007359	0.000393
		0.07465	-0.93484	-0.9295	-0.83531			0.07465	-0.99386	-0.9818	-0.96194			0.57465	-0.02464	0.007359	-0.00054
		0.0747	-0.93594	-0.9295	-0.83531			0.0747	-0.99528	-0.98281	-0.96077			0.5747	-0.02464	0.007359	-0.00054
		0.07475	-0.93594	-0.93066	-0.83584			0.07475	-0.99528	-0.98281	-0.96077			0.57475	-0.02308	0.007359	-0.00054
		0.0748	-0.93594	-0.9295	-0.83584			0.0748	-0.99528	-0.9818	-0.96135			0.5748	-0.02308	0.008978	-0.00054
		0.07485	-0.93594	-0.9295	-0.83636			0.07485	-0.99528	-0.98281	-0.96252			0.57485	-0.02151	0.008978	-0.00054
		0.0749	-0.93594	-0.9295	-0.83689			0.0749	-0.99528	-0.98483	-0.9631			0.5749	-0.02151	0.008978	-0.00054
		0.07495	-0.93703	-0.93066	-0.83741			0.07495	-0.99528	-0.98382	-0.9631			0.57495	-0.01995	0.008978	-0.00148
		0.075	-0.93703	-0.93066	-0.83741			0.075	-0.99528	-0.98382	-0.96368			0.575	-0.01839	0.008978	-0.00242
		0.07505	-0.93703	-0.93066	-0.83846			0.07505	-0.99528	-0.98483	-0.9631			0.57505	-0.01839	0.010597	-0.00242
		0.0751	-0.93812	-0.93066	-0.83898			0.0751	-0.99528	-0.98483	-0.96194			0.5751	-0.01682	0.010597	-0.00148
		0.07515	-0.93812	-0.93183	-0.83846			0.07515	-0.99528	-0.98382	-0.96194			0.57515	-0.01525	0.010597	-0.00148
		0.0752	-0.93812	-0.93183	-0.83898			0.0752	-0.99386	-0.98382	-0.96252			0.5752	-0.01525	0.010597	-0.00242
		0.07525	-0.93812	-0.93183	-0.83846			0.07525	-0.99386	-0.98382	-0.96368			0.57525	-0.01525	0.012216	-0.00242
		0.0753	-0.93812	-0.93183	-0.83951			0.0753	-0.99386	-0.98483	-0.96484			0.5753	-0.01525	0.013835	-0.00242
		0.07535	-0.93812	-0.93183	-0.84108			0.07535	-0.99386	-0.98584	-0.96542			0.57535	-0.01682	0.013835	-0.00242
		0.0754	-0.93703	-0.933	-0.84056			0.0754	-0.99244	-0.98483	-0.96426			0.5754	-0.01525	0.013835	-0.00242
		0.07545	-0.93812	-0.93416	-0.84003			0.07545	-0.99386	-0.98483	-0.9631			0.57545	-0.01525	0.015454	-0.00336
		0.0755	-0.93812	-0.93416	-0.84056			0.0755	-0.99244	-0.98584	-0.96426			0.5755	-0.01525	0.015454	-0.00242
		0.07555	-0.93922	-0.93416	-0.84108			0.07555	-0.99244	-0.98686	-0.96542			0.57555	-0.01525	0.015454	-0.00242
		0.0756	-0.93922	-0.93416	-0.8416			0.0756	-0.99102	-0.98584	-0.96542			0.5756	-0.01525	0.013835	-0.00242
		0.07565	-0.93922	-0.93533	-0.84213			0.07565	-0.99102	-0.98584	-0.96484			0.57565	-0.01682	0.013835	-0.00242
		0.0757	-0.94031	-0.93533	-0.8416			0.0757	-0.99102	-0.98584	-0.96601			0.5757	-0.01682	0.015454	-0.00148
		0.07575	-0.94031	-0.93533	-0.8416			0.07575	-0.99102	-0.98584	-0.96659			0.57575	-0.01682	0.015454	-0.00242
		0.0758	-0.94141	-0.9365	-0.84265			0.0758	-0.99102	-0.98787	-0.96659			0.5758	-0.01682	0.015454	-0.00242
		0.07585	-0.9425	-0.9365	-0.84265			0.07585	-0.99102	-0.98787	-0.96659			0.57585	-0.01525	0.015454	-0.00242
		0.0759	-0.9425	-0.93766	-0.8437			0.0759	-0.99102	-0.98787	-0.96542			0.5759	-0.01525	0.015454	-0.00242
		0.07595	-0.9425	-0.93883	-0.8437			0.07595	-0.9896	-0.98787	-0.96542			0.57595	-0.01525	0.015454	-0.00242
		0.076	-0.9425	-0.93883	-0.84265			0.076	-0.9896	-0.98787	-0.96542			0.576	-0.01525	0.015454	-0.00242
		0.07605	-0.9425	-0.93883	-0.8437			0.07605	-0.9896	-0.98888	-0.96542			0.57605	-0.01525	0.015454	-0.00336
		0.0761	-0.9425	-0.93883	-0.84423			0.0761	-0.9896	-0.98787	-0.96542			0.5761	-0.01525	0.013835	-0.00336
		0.07615	-0.9425	-0.93883	-0.84423			0.07615	-0.99102	-0.98787	-0.96542			0.57615	-0.01525	0.013835	-0.00429
		0.0762	-0.9425	-0.93883	-0.84475			0.0762	-0.9896	-0.98787	-0.96601			0.5762	-0.01525	0.012216	-0.00429
		0.07625	-0.94359	-0.94	-0.84475			0.07625	-0.9896	-0.98888	-0.96717			0.57625	-0.01525	0.012216	-0.00336
		0.0763	-0.94469	-0.94116	-0.84527			0.0763	-0.9896	-0.98888	-0.96717			0.5763	-0.01525	0.012216	-0.00336
		0.07635	-0.94469	-0.94116	-0.8458			0.07635	-0.9896	-0.98787	-0.96775			0.57635	-0.01525	0.012216	-0.00336
		0.0764	-0.94359	-0.94116	-0.8458			0.0764	-0.9896	-0.98888	-0.96833			0.5764	-0.01525	0.012216	-0.00336
		0.07645	-0.94469	-0.94116	-0.8458			0.07645	-0.9896	-0.98888	-0.96775			0.57645	-0.01525	0.012216	-0.00429
		0.0765	-0.94469	-0.94116	-0.8458			0.0765	-0.9896	-0.98888	-0.96717			0.5765	-0.01525	0.012216	-0.00429
		0.07655	-0.94578	-0.94233	-0.8458			0.07655	-0.9896	-0.98989	-0.96775			0.57655	-0.01525	0.012216	-0.00429
		0.0766	-0.94578	-0.9435	-0.84632			0.0766	-0.9896	-0.98989	-0.96891			0.5766	-0.01525	0.012216	-0.00336
		0.07665	-0.94797	-0.9435	-0.84685			0.07665	-0.9896	-0.98989	-0.96891			0.57665	-0.01369	0.010597	-0.00242
		0.0767	-0.94797	-0.9435	-0.84685			0.0767	-0.9896	-0.99091	-0.96775			0.5767	-0.01369	0.010597	-0.00336
		0.07675	-0.94687	-0.9435	-0.84685			0.07675	-0.9896	-0.98888	-0.96717			0.57675	-0.01369	0.010597	-0.00336
		0.0768	-0.94687	-0.94467	-0.84737			0.0768	-0.9896	-0.98888	-0.96775			0.5768	-0.01525	0.010597	-0.00336
		0.07685	-0.94687	-0.94467	-0.8479			0.07685	-0.9896	-0.98989	-0.96717			0.57685	-0.01525	0.010597	-0.00242
		0.0769	-0.94687	-0.94583	-0.8479			0.0769	-0.99102	-0.98989	-0.96775			0.5769	-0.01525	0.010597	-0.00148
		0.07695	-0.94687	-0.94583	-0.84737			0.07695	-0.9896	-0.98888	-0.96833			0.57695	-0.01525	0.008978	-0.00148
		0.077	-0.94797	-0.94583	-0.8479			0.077	-0.99102	-0.98989	-0.96949			0.577	-0.01369	0.010597	-0.00242
		0.07705	-0.94797	-0.947	-0.8479			0.07705	-0.99102	-0.99091	-0.97066			0.57705	-0.01525	0.008978	-0.00242
		0.0771	-0.94797	-0.947	-0.84842			0.0771	-0.99102	-0.98989	-0.97124			0.5771	-0.01525	0.008978	-0.00242
		0.07715	-0.94797	-0.94817	-0.84842			0.07715	-0.99102	-0.98989	-0.97008			0.57715	-0.01682	0.007359	-0.00242
		0.0772	-0.94906	-0.947	-0.84842			0.0772	-0.9896	-0.98989	-0.96949			0.5772	-0.01525	0.007359	-0.00148
		0.07725	-0.94906	-0.947	-0.84895			0.07725	-0.99102	-0.98989	-0.96891			0.57725	-0.01682	0.007359	-0.00242
		0.0773	-0.94906	-0.947	-0.84947			0.0773	-0.99102	-0.99091	-0.96949			0.5773	-0.01682	0.007359	-0.00336
		0.07735	-0.95016	-0.947	-0.84947			0.07735	-0.99102	-0.99091	-0.97066			0.57735	-0.01682	0.007359	-0.00242
		0.0774	-0.95125	-0.947	-0.84947			0.0774	-0.99102	-0.98989	-0.97066			0.5774	-0.01682	0.007359	-0.00336
		0.07745	-0.95125	-0.947	-0.84999			0.07745	-0.99102	-0.98989	-0.97124			0.57745	-0.01682	0.007359	-0.00336
		0.0775	-0.95125	-0.947	-0.85052			0.0775	-0.99102	-0.98888	-0.9724			0.5775	-0.01525	0.007359	-0.00429
		0.07755	-0.95125	-0.94583	-0.85052			0.07755	-0.99102	-0.98989	-0.9724			0.57755	-0.01525	0.007359	-0.00429
		0.0776	-0.95234	-0.94467	-0.85052			0.0776	-0.99102	-0.98989	-0.9724			0.5776	-0.01525	0.008978	-0.00429
		0.07765	-0.95234	-0.94467	-0.85104			0.07765	-0.99102	-0.98888	-0.9724			0.57765	-0.01525	0.008978	-0.00336
		0.0777	-0.95344	-0.9435	-0.85209			0.0777	-0.99102	-0.98888	-0.97298			0.5777	-0.01525	0.007359	-0.00429
		0.07775	-0.95453	-0.9435	-0.85209			0.07775	-0.99102	-0.98989	-0.97298			0.57775	-0.01525	0.007359	-0.00523
		0.0778	-0.95453	-0.9435	-0.85209			0.0778	-0.99102	-0.98989	-0.97357			0.5778	-0.01525	0.007359	-0.00523
		0.07785	-0.95453	-0.9435	-0.85314			0.07785	-0.99102	-0.98888	-0.97357			0.57785	-0.01682	0.007359	-0.00523
		0.0779	-0.95563	-0.94233	-0.85262			0.0779	-0.99102	-0.98888	-0.97357			0.5779	-0.01525	0.007359	-0.00523
		0.07795	-0.95453	-0.94233	-0.85209			0.07795	-0.99102	-0.98888	-0.97357			0.57795	-0.01682	0.007359	-0.00523
		0.078	-0.95563	-0.9435	-0.85262			0.078	-0.9896	-0.98989	-0.97357			0.578	-0.01525	0.00574	-0.00523
		0.07805	-0.95563	-0.9435	-0.85366			0.07805	-0.9896	-0.98989	-0.97416			0.57805	-0.01682	0.00574	-0.00523
		0.0781	-0.95672	-0.9435	-0.85366			0.0781	-0.9896	-0.98888	-0.97474			0.5781	-0.01525	0.00574	-0.00617
		0.07815	-0.95781	-0.94467	-0.85314			0.07815	-0.9896	-0.98686	-0.97357			0.57815	-0.01525	0.00574	-0.00617
		0.0782	-0.95672	-0.94467	-0.85366			0.0782	-0.99102	-0.98787	-0.97416			0.5782	-0.01525	0.00574	-0.00523
		0.07825	-0.95672	-0.94467	-0.85471			0.07825	-0.99102	-0.98888	-0.97532			0.57825	-0.01525	0.007359	-0.00617
		0.0783	-0.95672	-0.94467	-0.85576			0.0783	-0.99102	-0.98888	-0.97648			0.5783	-0.01369	0.007359	-0.00711
		0.07835	-0.95781	-0.94583	-0.85576			0.07835	-0.99102	-0.98888	-0.97648			0.57835	-0.01369	0.00574	-0.00711
		0.0784	-0.95781	-0.94583	-0.85471			0.0784	-0.99244	-0.98787	-0.97648			0.5784	-0.01525	0.00574	-0.00711
		0.07845	-0.95781	-0.94583	-0.85419			0.07845	-0.99386	-0.98787	-0.9759			0.57845	-0.01525	0.00574	-0.00711
		0.0785	-0.95891	-0.94583	-0.85576			0.0785	-0.99386	-0.98787	-0.97532			0.5785	-0.01369	0.00574	-0.00711
		0.07855	-0.95891	-0.947	-0.85681			0.07855	-0.99386	-0.98686	-0.97532			0.57855	-0.01369	0.00574	-0.00711
		0.0786	-0.95891	-0.947	-0.85681			0.0786	-0.99386	-0.98686	-0.97532			0.5786	-0.01212	0.007359	-0.00804
		0.07865	-0.95781	-0.947	-0.85681			0.07865	-0.99386	-0.98787	-0.97648			0.57865	-0.01212	0.007359	-0.00711
		0.0787	-0.95781	-0.947	-0.85681			0.0787	-0.99528	-0.98686	-0.97823			0.5787	-0.01212	0.007359	-0.00711
		0.07875	-0.95891	-0.947	-0.85734			0.07875	-0.99528	-0.98686	-0.97765			0.57875	-0.01056	0.007359	-0.00711
		0.0788	-0.95891	-0.94817	-0.85786			0.0788	-0.99528	-0.98686	-0.97648			0.5788	-0.01056	0.008978	-0.00711
		0.07885	-0.95891	-0.94933	-0.85786			0.07885	-0.99386	-0.98686	-0.97648			0.57885	-0.01056	0.008978	-0.00711
		0.0789	-0.95891	-0.9505	-0.85838			0.0789	-0.99386	-0.98686	-0.97648			0.5789	-0.01056	0.008978	-0.00804
		0.07895	-0.95891	-0.9505	-0.85838			0.07895	-0.99528	-0.98787	-0.97706			0.57895	-0.009	0.008978	-0.00711
		0.079	-0.95891	-0.9505	-0.85891			0.079	-0.99528	-0.98888	-0.97823			0.579	-0.01056	0.007359	-0.00617
		0.07905	-0.95891	-0.9505	-0.85943			0.07905	-0.99528	-0.98888	-0.97881			0.57905	-0.01056	0.007359	-0.00711
		0.0791	-0.95891	-0.95167	-0.86048			0.0791	-0.99528	-0.98888	-0.97823			0.5791	-0.009	0.007359	-0.00804
		0.07915	-0.96	-0.95167	-0.85996			0.07915	-0.9967	-0.98888	-0.97823			0.57915	-0.009	0.007359	-0.00804
		0.0792	-0.96	-0.95167	-0.85996			0.0792	-0.99528	-0.98888	-0.97997			0.5792	-0.009	0.008978	-0.00804
		0.07925	-0.96109	-0.95284	-0.86048			0.07925	-0.99528	-0.98888	-0.97939			0.57925	-0.009	0.008978	-0.00804
		0.0793	-0.96109	-0.95284	-0.86048			0.0793	-0.9967	-0.98787	-0.97881			0.5793	-0.01056	0.008978	-0.00804
		0.07935	-0.96219	-0.95284	-0.86101			0.07935	-0.9967	-0.98888	-0.97939			0.57935	-0.009	0.007359	-0.00804
		0.0794	-0.96219	-0.954	-0.86153			0.0794	-0.9967	-0.98888	-0.97939			0.5794	-0.009	0.007359	-0.00804
		0.07945	-0.96219	-0.95517	-0.86205			0.07945	-0.99811	-0.98989	-0.97881			0.57945	-0.009	0.00574	-0.00804
		0.0795	-0.96328	-0.95517	-0.86258			0.0795	-0.9967	-0.98989	-0.97997			0.5795	-0.009	0.00574	-0.00711
		0.07955	-0.96328	-0.95634	-0.8631			0.07955	-0.99811	-0.98888	-0.98055			0.57955	-0.009	0.00574	-0.00804
		0.0796	-0.96438	-0.95634	-0.8631			0.0796	-0.99811	-0.98888	-0.97997			0.5796	-0.009	0.007359	-0.00804
		0.07965	-0.96438	-0.9575	-0.8631			0.07965	-0.99811	-0.98888	-0.98055			0.57965	-0.009	0.00574	-0.00804
		0.0797	-0.96547	-0.9575	-0.86363			0.0797	-0.99953	-0.98989	-0.98172			0.5797	-0.009	0.00574	-0.00898
		0.07975	-0.96547	-0.95867	-0.86363			0.07975	-0.99953	-0.98989	-0.98113			0.57975	-0.009	0.004121	-0.00898
		0.0798	-0.96656	-0.95867	-0.86415			0.0798	-0.99953	-0.98989	-0.98172			0.5798	-0.009	0.004121	-0.00898
		0.07985	-0.96656	-0.95984	-0.8652			0.07985	-0.99953	-0.99091	-0.9823			0.57985	-0.00743	0.004121	-0.00898
		0.0799	-0.96656	-0.961	-0.8652			0.0799	-0.99953	-0.98989	-0.98172			0.5799	-0.009	0.004121	-0.00898
		0.07995	-0.96766	-0.961	-0.86572			0.07995	-1.00095	-0.98989	-0.98172			0.57995	-0.01056	0.004121	-0.00804
		0.08	-0.96766	-0.96217	-0.86625			0.08	-1.00095	-0.98888	-0.98288			0.58	-0.01056	0.00574	-0.00898
		0.08005	-0.96766	-0.96217	-0.86625			0.08005	-1.00095	-0.98888	-0.98346			0.58005	-0.01056	0.00574	-0.00804
		0.0801	-0.96875	-0.96217	-0.86625			0.0801	-1.00237	-0.98989	-0.9823			0.5801	-0.01056	0.00574	-0.00804
		0.08015	-0.96875	-0.96217	-0.86625			0.08015	-1.00237	-0.99091	-0.98288			0.58015	-0.01056	0.00574	-0.00898
		0.0802	-0.96985	-0.96334	-0.86677			0.0802	-1.00237	-0.98989	-0.98404			0.5802	-0.01056	0.00574	-0.00898
		0.08025	-0.96985	-0.96334	-0.86783			0.08025	-1.00237	-0.99091	-0.98346			0.58025	-0.01056	0.00574	-0.00898
		0.0803	-0.96875	-0.96334	-0.86835			0.0803	-1.00237	-0.99091	-0.98288			0.5803	-0.009	0.00574	-0.00992
		0.08035	-0.96985	-0.96217	-0.86887			0.08035	-1.00095	-0.99091	-0.98346			0.58035	-0.009	0.00574	-0.00992
		0.0804	-0.96985	-0.96217	-0.86835			0.0804	-1.00237	-0.99091	-0.98462			0.5804	-0.009	0.00574	-0.00992
		0.08045	-0.97094	-0.95984	-0.86835			0.08045	-1.00237	-0.99192	-0.98579			0.58045	-0.009	0.00574	-0.00992
		0.0805	-0.97203	-0.95867	-0.86887			0.0805	-1.00237	-0.99091	-0.98637			0.5805	-0.009	0.00574	-0.00898
		0.08055	-0.97203	-0.9575	-0.8694			0.08055	-1.00237	-0.99091	-0.98579			0.58055	-0.01056	0.007359	-0.00898
		0.0806	-0.97203	-0.95634	-0.86992			0.0806	-1.00237	-0.99091	-0.9852			0.5806	-0.01056	0.007359	-0.00898
		0.08065	-0.97313	-0.95517	-0.86992			0.08065	-1.00237	-0.99091	-0.9852			0.58065	-0.01056	0.007359	-0.00898
		0.0807	-0.97313	-0.95517	-0.86992			0.0807	-1.00095	-0.99091	-0.98579			0.5807	-0.009	0.00574	-0.00992
		0.08075	-0.97313	-0.95284	-0.87097			0.08075	-1.00095	-0.99192	-0.98637			0.58075	-0.01056	0.00574	-0.01086
		0.0808	-0.97313	-0.95284	-0.87097			0.0808	-1.00095	-0.99192	-0.98695			0.5808	-0.01056	0.00574	-0.00992
		0.08085	-0.97313	-0.95284	-0.87097			0.08085	-1.00095	-0.99293	-0.98695			0.58085	-0.01056	0.00574	-0.00992
		0.0809	-0.97313	-0.95167	-0.87149			0.0809	-0.99953	-0.99192	-0.98637			0.5809	-0.01212	0.004121	-0.00992
		0.08095	-0.97422	-0.95167	-0.87202			0.08095	-0.99953	-0.99192	-0.98637			0.58095	-0.01212	0.00574	-0.00992
		0.081	-0.97422	-0.95167	-0.87202			0.081	-0.99953	-0.99293	-0.98579			0.581	-0.01212	0.00574	-0.00992
		0.08105	-0.97531	-0.95167	-0.87149			0.08105	-0.99953	-0.99192	-0.98695			0.58105	-0.01212	0.004121	-0.00898
		0.0811	-0.97641	-0.95167	-0.87202			0.0811	-0.99953	-0.99192	-0.98811			0.5811	-0.01212	0.00574	-0.00992
		0.08115	-0.97641	-0.95167	-0.87307			0.08115	-0.99953	-0.99192	-0.98811			0.58115	-0.01212	0.00574	-0.00992
		0.0812	-0.97641	-0.95167	-0.87412			0.0812	-0.99953	-0.99293	-0.98753			0.5812	-0.01212	0.004121	-0.00992
		0.08125	-0.97641	-0.95167	-0.87412			0.08125	-1.00095	-0.99394	-0.98753			0.58125	-0.01369	0.00574	-0.00992
		0.0813	-0.97641	-0.95167	-0.87359			0.0813	-1.00095	-0.99394	-0.98753			0.5813	-0.01369	0.00574	-0.00992
		0.08135	-0.97641	-0.95167	-0.87412			0.08135	-1.00095	-0.99293	-0.98811			0.58135	-0.01369	0.00574	-0.00898
		0.0814	-0.97641	-0.95167	-0.87412			0.0814	-1.00237	-0.99293	-0.98928			0.5814	-0.01369	0.007359	-0.00992
		0.08145	-0.9775	-0.95284	-0.87412			0.08145	-1.00237	-0.99293	-0.98869			0.58145	-0.01369	0.00574	-0.01086
		0.0815	-0.9775	-0.95284	-0.87516			0.0815	-1.00237	-0.99293	-0.98811			0.5815	-0.01369	0.008978	-0.00992
		0.08155	-0.9775	-0.95284	-0.87569			0.08155	-1.00095	-0.99293	-0.98869			0.58155	-0.01369	0.008978	-0.00898
		0.0816	-0.9775	-0.95284	-0.87569			0.0816	-1.00095	-0.99394	-0.98928			0.5816	-0.01369	0.008978	-0.00804
		0.08165	-0.9775	-0.95284	-0.87569			0.08165	-1.00237	-0.99495	-0.98928			0.58165	-0.01369	0.010597	-0.00898
		0.0817	-0.9775	-0.954	-0.87569			0.0817	-1.00237	-0.99495	-0.98986			0.5817	-0.01369	0.008978	-0.01086
		0.08175	-0.97859	-0.954	-0.87621			0.08175	-1.00237	-0.99495	-0.98986			0.58175	-0.01369	0.008978	-0.01086
		0.0818	-0.9775	-0.95284	-0.87674			0.0818	-1.00095	-0.99495	-0.98986			0.5818	-0.01369	0.010597	-0.00898
		0.08185	-0.9775	-0.95284	-0.87726			0.08185	-1.00095	-0.99597	-0.98986			0.58185	-0.01369	0.008978	-0.00898
		0.0819	-0.97859	-0.954	-0.87778			0.0819	-1.00237	-0.99597	-0.98986			0.5819	-0.01525	0.010597	-0.00804
		0.08195	-0.97859	-0.95517	-0.87831			0.08195	-1.00237	-0.99597	-0.99044			0.58195	-0.01525	0.010597	-0.00898
		0.082	-0.97969	-0.95517	-0.87778			0.082	-1.00237	-0.99698	-0.98986			0.582	-0.01525	0.008978	-0.00898
		0.08205	-0.97969	-0.95517	-0.87778			0.08205	-1.00237	-0.99597	-0.99044			0.58205	-0.01525	0.010597	-0.00898
		0.0821	-0.98078	-0.95634	-0.87831			0.0821	-1.00237	-0.99597	-0.99044			0.5821	-0.01682	0.008978	-0.00804
		0.08215	-0.98188	-0.95634	-0.87883			0.08215	-1.00379	-0.99597	-0.98928			0.58215	-0.01682	0.008978	-0.00804
		0.0822	-0.98188	-0.95634	-0.87936			0.0822	-1.00237	-0.99597	-0.98986			0.5822	-0.01525	0.008978	-0.00804
		0.08225	-0.98188	-0.95634	-0.87936			0.08225	-1.00237	-0.99698	-0.99103			0.58225	-0.01525	0.010597	-0.00804
		0.0823	-0.98188	-0.9575	-0.87988			0.0823	-1.00379	-0.99799	-0.99103			0.5823	-0.01682	0.010597	-0.00898
		0.08235	-0.98297	-0.9575	-0.8804			0.08235	-1.00237	-0.99698	-0.99044			0.58235	-0.01682	0.010597	-0.00804
		0.0824	-0.98406	-0.95867	-0.87988			0.0824	-1.00237	-0.99698	-0.99161			0.5824	-0.01682	0.010597	-0.00804
		0.08245	-0.98406	-0.9575	-0.87988			0.08245	-1.00237	-0.99698	-0.99277			0.58245	-0.01682	0.010597	-0.00898
		0.0825	-0.98406	-0.95867	-0.8804			0.0825	-1.00237	-0.99698	-0.99219			0.5825	-0.01682	0.010597	-0.00804
		0.08255	-0.98406	-0.95867	-0.8804			0.08255	-1.00237	-0.99698	-0.99336			0.58255	-0.01525	0.010597	-0.00804
		0.0826	-0.98406	-0.95984	-0.8804			0.0826	-1.00379	-0.99698	-0.99394			0.5826	-0.01525	0.008978	-0.00804
		0.08265	-0.98406	-0.961	-0.88198			0.08265	-1.00379	-0.99799	-0.99336			0.58265	-0.01525	0.010597	-0.00898
		0.0827	-0.98406	-0.961	-0.88198			0.0827	-1.00379	-0.99799	-0.99277			0.5827	-0.01682	0.010597	-0.00804
		0.08275	-0.98406	-0.96217	-0.88198			0.08275	-1.00379	-0.99799	-0.99219			0.58275	-0.01682	0.010597	-0.00804
		0.0828	-0.98406	-0.96334	-0.88198			0.0828	-1.00379	-0.99799	-0.99161			0.5828	-0.01682	0.010597	-0.00804
		0.08285	-0.98516	-0.96334	-0.88251			0.08285	-1.00521	-0.999	-0.99103			0.58285	-0.01525	0.010597	-0.00804
		0.0829	-0.98516	-0.96334	-0.88251			0.0829	-1.00379	-0.999	-0.99336			0.5829	-0.01525	0.010597	-0.00804
		0.08295	-0.98625	-0.9645	-0.88303			0.08295	-1.00379	-0.999	-0.99568			0.58295	-0.01682	0.010597	-0.00804
		0.083	-0.98625	-0.9645	-0.88303			0.083	-1.00379	-0.99799	-0.9951			0.583	-0.01682	0.010597	-0.00804
		0.08305	-0.98625	-0.9645	-0.88356			0.08305	-1.00237	-0.999	-0.99394			0.58305	-0.01682	0.010597	-0.00804
		0.0831	-0.98625	-0.9645	-0.88408			0.0831	-1.00237	-0.999	-0.99394			0.5831	-0.01682	0.008978	-0.00804
		0.08315	-0.98625	-0.96567	-0.88408			0.08315	-1.00095	-0.999	-0.99452			0.58315	-0.01682	0.008978	-0.00804
		0.0832	-0.98625	-0.96567	-0.8846			0.0832	-1.00095	-1.00001	-0.99394			0.5832	-0.01682	0.010597	-0.00804
		0.08325	-0.98735	-0.96567	-0.8846			0.08325	-1.00095	-1.00103	-0.99394			0.58325	-0.01839	0.008978	-0.00804
		0.0833	-0.98735	-0.96567	-0.8846			0.0833	-1.00095	-1.00001	-0.99452			0.5833	-0.01682	0.007359	-0.00804
		0.08335	-0.98735	-0.96684	-0.8846			0.08335	-1.00095	-1.00001	-0.99452			0.58335	-0.01682	0.008978	-0.00804
		0.0834	-0.98735	-0.96684	-0.88513			0.0834	-1.00237	-1.00103	-0.9951			0.5834	-0.01682	0.008978	-0.00804
		0.08345	-0.98625	-0.96684	-0.88565			0.08345	-1.00237	-1.00103	-0.99568			0.58345	-0.01839	0.008978	-0.00804
		0.0835	-0.98625	-0.96801	-0.88565			0.0835	-1.00237	-1.00204	-0.99568			0.5835	-0.01682	0.007359	-0.00804
		0.08355	-0.98625	-0.96801	-0.88565			0.08355	-1.00237	-1.00204	-0.99626			0.58355	-0.01682	0.007359	-0.00804
		0.0836	-0.98735	-0.96917	-0.88618			0.0836	-1.00237	-1.00204	-0.99626			0.5836	-0.01682	0.007359	-0.00711
		0.08365	-0.98735	-0.96917	-0.88618			0.08365	-1.00237	-1.00204	-0.99626			0.58365	-0.01682	0.00574	-0.00617
		0.0837	-0.98625	-0.97034	-0.8867			0.0837	-1.00379	-1.00204	-0.99568			0.5837	-0.01682	0.00574	-0.00711
		0.08375	-0.98735	-0.97034	-0.8867			0.08375	-1.00379	-1.00204	-0.99626			0.58375	-0.01682	0.00574	-0.00804
		0.0838	-0.98735	-0.97151	-0.88723			0.0838	-1.00379	-1.00305	-0.99743			0.5838	-0.01682	0.00574	-0.00804
		0.08385	-0.98735	-0.97151	-0.88723			0.08385	-1.00379	-1.00305	-0.99684			0.58385	-0.01839	0.00574	-0.00804
		0.0839	-0.98735	-0.97267	-0.88775			0.0839	-1.00521	-1.00305	-0.99801			0.5839	-0.01839	0.004121	-0.00804
		0.08395	-0.98844	-0.97267	-0.88775			0.08395	-1.00521	-1.00305	-0.99801			0.58395	-0.01839	0.00574	-0.00804
		0.084	-0.98844	-0.97384	-0.88827			0.084	-1.00521	-1.00406	-0.99743			0.584	-0.01682	0.00574	-0.00711
		0.08405	-0.98844	-0.97384	-0.88827			0.08405	-1.00521	-1.00406	-0.99684			0.58405	-0.01682	0.00574	-0.00711
		0.0841	-0.98844	-0.97384	-0.8888			0.0841	-1.00521	-1.00305	-0.99743			0.5841	-0.01839	0.004121	-0.00804
		0.08415	-0.98844	-0.97501	-0.8888			0.08415	-1.00663	-1.00204	-0.99743			0.58415	-0.01839	0.004121	-0.00804
		0.0842	-0.98844	-0.97501	-0.88827			0.0842	-1.00663	-1.00406	-0.99801			0.5842	-0.01682	0.00574	-0.00711
		0.08425	-0.98844	-0.97618	-0.88775			0.08425	-1.00805	-1.00508	-0.99859			0.58425	-0.01682	0.00574	-0.00711
		0.0843	-0.98844	-0.97734	-0.8888			0.0843	-1.00947	-1.00609	-0.99859			0.5843	-0.01682	0.00574	-0.00617
		0.08435	-0.98953	-0.97734	-0.8888			0.08435	-1.00947	-1.00508	-0.99917			0.58435	-0.01682	0.00574	-0.00617
		0.0844	-0.98953	-0.97734	-0.8888			0.0844	-1.00947	-1.00406	-0.99917			0.5844	-0.01682	0.007359	-0.00617
		0.08445	-0.98953	-0.97851	-0.88932			0.08445	-1.00947	-1.00508	-0.99801			0.58445	-0.01839	0.007359	-0.00617
		0.0845	-0.98953	-0.97851	-0.8888			0.0845	-1.01089	-1.00609	-0.99801			0.5845	-0.01839	0.007359	-0.00711
		0.08455	-0.99063	-0.97968	-0.8888			0.08455	-1.01089	-1.00609	-0.99859			0.58455	-0.01995	0.007359	-0.00711
		0.0846	-0.99063	-0.97968	-0.88932			0.0846	-1.01089	-1.00609	-0.99859			0.5846	-0.01995	0.008978	-0.00711
		0.08465	-0.99063	-0.97968	-0.88932			0.08465	-1.01089	-1.00609	-0.99859			0.58465	-0.01839	0.010597	-0.00711
		0.0847	-0.99063	-0.97968	-0.8888			0.0847	-1.01089	-1.0071	-0.99917			0.5847	-0.01995	0.008978	-0.00804
		0.08475	-0.99172	-0.98084	-0.88932			0.08475	-1.01089	-1.00508	-0.99859			0.58475	-0.01995	0.008978	-0.00804
		0.0848	-0.99172	-0.98201	-0.88985			0.0848	-1.01231	-1.00508	-0.99801			0.5848	-0.01995	0.008978	-0.00711
		0.08485	-0.99172	-0.98201	-0.88985			0.08485	-1.01231	-1.00609	-0.99743			0.58485	-0.01995	0.008978	-0.00711
		0.0849	-0.99172	-0.98318	-0.89037			0.0849	-1.01231	-1.00508	-0.99626			0.5849	-0.01995	0.008978	-0.00804
		0.08495	-0.99063	-0.98318	-0.89037			0.08495	-1.01373	-1.00508	-0.99568			0.58495	-0.01995	0.008978	-0.00898
		0.085	-0.99172	-0.98318	-0.89037			0.085	-1.01515	-1.00508	-0.9951			0.585	-0.01995	0.008978	-0.00898
		0.08505	-0.99172	-0.98318	-0.89037			0.08505	-1.01515	-1.00508	-0.99568			0.58505	-0.01995	0.012216	-0.00804
		0.0851	-0.99172	-0.98434	-0.89089			0.0851	-1.01373	-1.00406	-0.9951			0.5851	-0.01995	0.012216	-0.00804
		0.08515	-0.99282	-0.98434	-0.89089			0.08515	-1.01373	-1.00508	-0.99568			0.58515	-0.01839	0.012216	-0.00804
		0.0852	-0.99282	-0.98551	-0.89089			0.0852	-1.01515	-1.00508	-0.99626			0.5852	-0.01682	0.012216	-0.00804
		0.08525	-0.99282	-0.98551	-0.89089			0.08525	-1.01515	-1.00508	-0.99626			0.58525	-0.01682	0.012216	-0.00804
		0.0853	-0.99282	-0.98668	-0.89142			0.0853	-1.01515	-1.00508	-0.9951			0.5853	-0.01682	0.013835	-0.00898
		0.08535	-0.99391	-0.98668	-0.89142			0.08535	-1.01515	-1.00508	-0.99452			0.58535	-0.01839	0.013835	-0.00898
		0.0854	-0.99282	-0.98668	-0.89194			0.0854	-1.01657	-1.00508	-0.99452			0.5854	-0.01682	0.013835	-0.00898
		0.08545	-0.99391	-0.98668	-0.89247			0.08545	-1.01799	-1.00508	-0.9951			0.58545	-0.01682	0.012216	-0.00898
		0.0855	-0.99391	-0.98785	-0.89142			0.0855	-1.01657	-1.00609	-0.9951			0.5855	-0.01682	0.013835	-0.00898
		0.08555	-0.995	-0.98785	-0.89142			0.08555	-1.01799	-1.00508	-0.9951			0.58555	-0.01839	0.013835	-0.00804
		0.0856	-0.99391	-0.98901	-0.89247			0.0856	-1.01657	-1.00508	-0.99394			0.5856	-0.01839	0.015454	-0.00898
		0.08565	-0.99391	-0.98901	-0.89247			0.08565	-1.01657	-1.00508	-0.99394			0.58565	-0.01839	0.013835	-0.00898
		0.0857	-0.99391	-0.98901	-0.89142			0.0857	-1.01657	-1.00609	-0.99452			0.5857	-0.01839	0.013835	-0.00898
		0.08575	-0.99391	-0.98785	-0.89247			0.08575	-1.01657	-1.00508	-0.99394			0.58575	-0.01839	0.015454	-0.00898
		0.0858	-0.99391	-0.98901	-0.89247			0.0858	-1.01657	-1.00609	-0.99277			0.5858	-0.01839	0.015454	-0.00898
		0.08585	-0.99391	-0.98901	-0.89194			0.08585	-1.01799	-1.0071	-0.99394			0.58585	-0.01995	0.015454	-0.00898
		0.0859	-0.99391	-0.98901	-0.89194			0.0859	-1.01657	-1.00811	-0.9951			0.5859	-0.01839	0.015454	-0.00898
		0.08595	-0.99391	-0.98901	-0.89247			0.08595	-1.01657	-1.00912	-0.99452			0.58595	-0.01839	0.015454	-0.00898
		0.086	-0.995	-0.99018	-0.89194			0.086	-1.01657	-1.0071	-0.9951			0.586	-0.01839	0.013835	-0.00804
		0.08605	-0.995	-0.98901	-0.89194			0.08605	-1.01657	-1.0071	-0.99626			0.58605	-0.01839	0.015454	-0.00898
		0.0861	-0.995	-0.99018	-0.89194			0.0861	-1.01657	-1.00811	-0.9951			0.5861	-0.01839	0.013835	-0.00898
		0.08615	-0.995	-0.99018	-0.89299			0.08615	-1.01799	-1.00912	-0.99394			0.58615	-0.01995	0.013835	-0.00898
		0.0862	-0.99391	-0.99018	-0.89299			0.0862	-1.01799	-1.0071	-0.99394			0.5862	-0.01839	0.015454	-0.00898
		0.08625	-0.995	-0.99018	-0.89247			0.08625	-1.01799	-1.00811	-0.99452			0.58625	-0.01995	0.015454	-0.00804
		0.0863	-0.995	-0.99018	-0.89247			0.0863	-1.01657	-1.00912	-0.99452			0.5863	-0.01839	0.015454	-0.00804
		0.08635	-0.995	-0.99018	-0.89299			0.08635	-1.01799	-1.00811	-0.99568			0.58635	-0.01839	0.015454	-0.00804
		0.0864	-0.995	-0.99018	-0.89299			0.0864	-1.01657	-1.00811	-0.99568			0.5864	-0.01682	0.013835	-0.00804
		0.08645	-0.995	-0.99018	-0.89299			0.08645	-1.01799	-1.00811	-0.99568			0.58645	-0.01682	0.013835	-0.00711
		0.0865	-0.995	-0.99135	-0.89351			0.0865	-1.01799	-1.0071	-0.9951			0.5865	-0.01839	0.015454	-0.00711
		0.08655	-0.995	-0.99135	-0.89351			0.08655	-1.01799	-1.0071	-0.99452			0.58655	-0.01839	0.015454	-0.00711
		0.0866	-0.995	-0.99135	-0.89351			0.0866	-1.01799	-1.0071	-0.99452			0.5866	-0.01839	0.015454	-0.00617
		0.08665	-0.995	-0.99135	-0.89351			0.08665	-1.01799	-1.00609	-0.99568			0.58665	-0.01995	0.015454	-0.00523
		0.0867	-0.995	-0.99135	-0.89351			0.0867	-1.01799	-1.00609	-0.99626			0.5867	-0.01995	0.015454	-0.00523
		0.08675	-0.995	-0.99135	-0.89404			0.08675	-1.01941	-1.00508	-0.99568			0.58675	-0.01995	0.015454	-0.00523
		0.0868	-0.995	-0.99135	-0.89351			0.0868	-1.01941	-1.00508	-0.9951			0.5868	-0.01995	0.015454	-0.00429
		0.08685	-0.9961	-0.99251	-0.89351			0.08685	-1.01941	-1.00609	-0.9951			0.58685	-0.01995	0.015454	-0.00336
		0.0869	-0.9961	-0.99251	-0.89404			0.0869	-1.01941	-1.00508	-0.99626			0.5869	-0.02151	0.013835	-0.00336
		0.08695	-0.9961	-0.99368	-0.89456			0.08695	-1.01941	-1.00406	-0.99568			0.58695	-0.02151	0.013835	-0.00336
		0.087	-0.9961	-0.99251	-0.89404			0.087	-1.01941	-1.00305	-0.9951			0.587	-0.02151	0.015454	-0.00336
		0.08705	-0.9961	-0.99251	-0.89404			0.08705	-1.01941	-1.00305	-0.99568			0.58705	-0.02308	0.015454	-0.00336
		0.0871	-0.99719	-0.99251	-0.89404			0.0871	-1.02083	-1.00406	-0.99626			0.5871	-0.02151	0.015454	-0.00242
		0.08715	-0.9961	-0.99251	-0.89456			0.08715	-1.02083	-1.00305	-0.99626			0.58715	-0.02308	0.013835	-0.00148
		0.0872	-0.99719	-0.99251	-0.89456			0.0872	-1.02083	-1.00204	-0.99568			0.5872	-0.02151	0.013835	-0.00148
		0.08725	-0.99719	-0.99251	-0.89351			0.08725	-1.02083	-1.00204	-0.99568			0.58725	-0.02308	0.013835	-0.00148
		0.0873	-0.99828	-0.99251	-0.89404			0.0873	-1.02224	-1.00103	-0.9951			0.5873	-0.02308	0.013835	-0.00054
		0.08735	-0.99828	-0.99251	-0.89456			0.08735	-1.02224	-1.00001	-0.9951			0.58735	-0.02308	0.012216	0.000393
		0.0874	-0.99828	-0.99251	-0.89456			0.0874	-1.02224	-1.00103	-0.9951			0.5874	-0.02308	0.013835	0.000393
		0.08745	-0.99828	-0.99368	-0.89456			0.08745	-1.02224	-1.00001	-0.99568			0.58745	-0.02464	0.012216	0.000393
		0.0875	-0.99828	-0.99368	-0.89456			0.0875	-1.02367	-0.999	-0.99626			0.5875	-0.02464	0.012216	0.001331
		0.08755	-0.99828	-0.99251	-0.89509			0.08755	-1.02367	-0.999	-0.99626			0.58755	-0.02464	0.012216	0.001331
		0.0876	-0.99938	-0.99368	-0.89561			0.0876	-1.02224	-0.999	-0.99626			0.5876	-0.02464	0.012216	0.002268
		0.08765	-0.99938	-0.99368	-0.89561			0.08765	-1.02224	-0.999	-0.99626			0.58765	-0.02464	0.012216	0.001331
		0.0877	-0.99938	-0.99368	-0.89561			0.0877	-1.02224	-0.999	-0.99684			0.5877	-0.02464	0.012216	0.001331
		0.08775	-0.99938	-0.99368	-0.89561			0.08775	-1.02224	-0.99799	-0.99684			0.58775	-0.02464	0.012216	0.001331
		0.0878	-1.00047	-0.99368	-0.89561			0.0878	-1.02367	-0.999	-0.99743			0.5878	-0.02464	0.013835	0.001331
		0.08785	-1.00047	-0.99368	-0.89666			0.08785	-1.02367	-0.999	-0.99743			0.58785	-0.02464	0.013835	0.002268
		0.0879	-1.00157	-0.99368	-0.89666			0.0879	-1.02367	-0.999	-0.99684			0.5879	-0.02621	0.013835	0.002268
		0.08795	-1.00157	-0.99368	-0.89613			0.08795	-1.02367	-0.999	-0.99684			0.58795	-0.02621	0.015454	0.001331
		0.088	-1.00157	-0.99251	-0.89613			0.088	-1.02367	-0.999	-0.99684			0.588	-0.02621	0.015454	0.001331
		0.08805	-1.00157	-0.99251	-0.89613			0.08805	-1.02367	-0.999	-0.99626			0.58805	-0.02621	0.017073	0.002268
		0.0881	-1.00157	-0.99251	-0.89613			0.0881	-1.02367	-0.99799	-0.99801			0.5881	-0.02621	0.017073	0.002268
		0.08815	-1.00157	-0.99135	-0.89666			0.08815	-1.02367	-0.99799	-0.99917			0.58815	-0.02621	0.015454	0.003206
		0.0882	-1.00266	-0.99135	-0.89666			0.0882	-1.02367	-0.99799	-0.99801			0.5882	-0.02621	0.015454	0.003206
		0.08825	-1.00266	-0.99135	-0.89613			0.08825	-1.02508	-0.999	-0.99684			0.58825	-0.02621	0.015454	0.003206
		0.0883	-1.00266	-0.99135	-0.89666			0.0883	-1.02367	-0.999	-0.99743			0.5883	-0.02464	0.015454	0.004143
		0.08835	-1.00266	-0.99018	-0.89613			0.08835	-1.02367	-0.99799	-0.99801			0.58835	-0.02464	0.017073	0.004143
		0.0884	-1.00266	-0.99018	-0.89613			0.0884	-1.02367	-0.999	-0.99801			0.5884	-0.02621	0.017073	0.004143
		0.08845	-1.00266	-0.99018	-0.89666			0.08845	-1.02224	-1.00001	-0.99859			0.58845	-0.02621	0.017073	0.004143
		0.0885	-1.00266	-0.99018	-0.89719			0.0885	-1.02224	-1.00001	-0.99859			0.5885	-0.02621	0.017073	0.005081
		0.08855	-1.00375	-0.99018	-0.89719			0.08855	-1.02224	-0.999	-0.99743			0.58855	-0.02621	0.017073	0.005081
		0.0886	-1.00266	-0.99018	-0.89666			0.0886	-1.02367	-1.00001	-0.99859			0.5886	-0.02621	0.015454	0.006019
		0.08865	-1.00266	-0.98901	-0.89666			0.08865	-1.02367	-1.00001	-0.99975			0.58865	-0.02621	0.013835	0.006019
		0.0887	-1.00266	-0.98901	-0.89719			0.0887	-1.02367	-1.00001	-0.99801			0.5887	-0.02621	0.012216	0.006019
		0.08875	-1.00266	-0.98901	-0.89771			0.08875	-1.02367	-1.00001	-0.99743			0.58875	-0.02621	0.012216	0.006019
		0.0888	-1.00266	-0.99018	-0.89719			0.0888	-1.02367	-0.999	-0.99917			0.5888	-0.02621	0.012216	0.006956
		0.08885	-1.00375	-0.99018	-0.89719			0.08885	-1.02367	-0.99799	-0.99917			0.58885	-0.02621	0.013835	0.006956
		0.0889	-1.00375	-0.99018	-0.89771			0.0889	-1.02367	-0.99799	-0.99975			0.5889	-0.02621	0.013835	0.007894
		0.08895	-1.00375	-0.99018	-0.89771			0.08895	-1.02367	-0.99799	-1.00033			0.58895	-0.02621	0.012216	0.007894
		0.089	-1.00266	-0.99018	-0.89771			0.089	-1.02508	-0.99799	-0.99975			0.589	-0.02464	0.013835	0.006956
		0.08905	-1.00266	-0.99018	-0.89771			0.08905	-1.02508	-0.99799	-0.99917			0.58905	-0.02464	0.013835	0.007894
		0.0891	-1.00266	-0.99018	-0.89771			0.0891	-1.02508	-0.99799	-1.00033			0.5891	-0.02621	0.013835	0.007894
		0.08915	-1.00266	-0.99018	-0.89771			0.08915	-1.02508	-0.99799	-1.00092			0.58915	-0.02621	0.013835	0.008831
		0.0892	-1.00266	-0.99135	-0.89771			0.0892	-1.02508	-0.99799	-1.00033			0.5892	-0.02621	0.013835	0.007894
		0.08925	-1.00266	-0.99018	-0.89771			0.08925	-1.02508	-0.99799	-0.99975			0.58925	-0.02621	0.015454	0.007894
		0.0893	-1.00266	-0.99018	-0.89824			0.0893	-1.02508	-0.99698	-0.99975			0.5893	-0.02464	0.015454	0.006956
		0.08935	-1.00266	-0.98901	-0.89824			0.08935	-1.0265	-0.99698	-0.99975			0.58935	-0.02464	0.012216	0.007894
		0.0894	-1.00266	-0.98901	-0.89824			0.0894	-1.0265	-0.99698	-1.0015			0.5894	-0.02308	0.013835	0.008831
		0.08945	-1.00266	-0.98901	-0.89824			0.08945	-1.0265	-0.99799	-1.00208			0.58945	-0.02151	0.013835	0.009769
		0.0895	-1.00266	-0.98901	-0.89824			0.0895	-1.0265	-0.999	-1.00208			0.5895	-0.02151	0.010597	0.008831
		0.08955	-1.00266	-0.98901	-0.89824			0.08955	-1.0265	-0.999	-1.00208			0.58955	-0.02151	0.012216	0.009769
		0.0896	-1.00157	-0.98901	-0.89824			0.0896	-1.0265	-0.999	-1.00208			0.5896	-0.02151	0.010597	0.009769
		0.08965	-1.00157	-0.98901	-0.89876			0.08965	-1.0265	-0.99799	-1.00208			0.58965	-0.01995	0.012216	0.009769
		0.0897	-1.00157	-0.99018	-0.89876			0.0897	-1.0265	-0.99698	-1.00208			0.5897	-0.01995	0.012216	0.009769
		0.08975	-1.00157	-0.99018	-0.89824			0.08975	-1.0265	-0.99698	-1.0015			0.58975	-0.01995	0.012216	0.009769
		0.0898	-1.00157	-0.99018	-0.89876			0.0898	-1.0265	-0.99799	-1.00266			0.5898	-0.01839	0.012216	0.010706
		0.08985	-1.00157	-0.99018	-0.89876			0.08985	-1.0265	-0.99799	-1.00382			0.58985	-0.01682	0.012216	0.010706
		0.0899	-1.00157	-0.99018	-0.89929			0.0899	-1.0265	-0.99799	-1.00266			0.5899	-0.01682	0.010597	0.010706
		0.08995	-1.00157	-0.99135	-0.89929			0.08995	-1.02508	-0.999	-1.00208			0.58995	-0.01525	0.010597	0.011644
		0.09	-1.00157	-0.99251	-0.89876			0.09	-1.0265	-0.999	-1.00208			0.59	-0.01369	0.010597	0.011644
		0.09005	-1.00266	-0.99135	-0.89876			0.09005	-1.0265	-0.999	-1.00324			0.59005	-0.01369	0.008978	0.011644
		0.0901	-1.00266	-0.99251	-0.89929			0.0901	-1.0265	-0.99799	-1.00324			0.5901	-0.01369	0.010597	0.012581
		0.09015	-1.00266	-0.99251	-0.89929			0.09015	-1.02508	-0.99698	-1.0044			0.59015	-0.01212	0.010597	0.012581
		0.0902	-1.00266	-0.99251	-0.89929			0.0902	-1.02508	-0.99698	-1.0044			0.5902	-0.01212	0.010597	0.011644
		0.09025	-1.00266	-0.99251	-0.89929			0.09025	-1.02367	-0.99698	-1.0044			0.59025	-0.01056	0.012216	0.011644
		0.0903	-1.00266	-0.99251	-0.89929			0.0903	-1.02367	-0.99597	-1.00499			0.5903	-0.009	0.010597	0.011644
		0.09035	-1.00266	-0.99251	-0.89929			0.09035	-1.02508	-0.99698	-1.00557			0.59035	-0.009	0.012216	0.012581
		0.0904	-1.00375	-0.99368	-0.89981			0.0904	-1.02508	-0.99597	-1.0044			0.5904	-0.009	0.012216	0.012581
		0.09045	-1.00266	-0.99368	-0.90034			0.09045	-1.0265	-0.99495	-1.0044			0.59045	-0.009	0.010597	0.013519
		0.0905	-1.00266	-0.99368	-0.89981			0.0905	-1.0265	-0.99394	-1.00557			0.5905	-0.01056	0.012216	0.013519
		0.09055	-1.00266	-0.99368	-0.89981			0.09055	-1.0265	-0.99293	-1.00499			0.59055	-0.01056	0.012216	0.013519
		0.0906	-1.00266	-0.99485	-0.90034			0.0906	-1.0265	-0.99091	-1.00499			0.5906	-0.01056	0.012216	0.013519
		0.09065	-1.00375	-0.99368	-0.90086			0.09065	-1.0265	-0.98989	-1.00615			0.59065	-0.009	0.012216	0.014457
		0.0907	-1.00375	-0.99368	-0.90034			0.0907	-1.0265	-0.98888	-1.00615			0.5907	-0.009	0.013835	0.014457
		0.09075	-1.00375	-0.99368	-0.90034			0.09075	-1.0265	-0.98787	-1.00557			0.59075	-0.00743	0.012216	0.014457
		0.0908	-1.00485	-0.99368	-0.90086			0.0908	-1.0265	-0.98888	-1.00557			0.5908	-0.00743	0.012216	0.014457
		0.09085	-1.00485	-0.99368	-0.90086			0.09085	-1.0265	-0.98989	-1.00615			0.59085	-0.009	0.013835	0.014457
		0.0909	-1.00485	-0.99368	-0.90034			0.0909	-1.0265	-0.98686	-1.00615			0.5909	-0.009	0.012216	0.014457
		0.09095	-1.00594	-0.99368	-0.90086			0.09095	-1.0265	-0.98584	-1.00615			0.59095	-0.009	0.010597	0.014457
		0.091	-1.00594	-0.99485	-0.90086			0.091	-1.0265	-0.98686	-1.00732			0.591	-0.009	0.012216	0.015394
		0.09105	-1.00594	-0.99602	-0.90138			0.09105	-1.02508	-0.98584	-1.00732			0.59105	-0.009	0.012216	0.015394
		0.0911	-1.00485	-0.99602	-0.90191			0.0911	-1.0265	-0.98584	-1.00732			0.5911	-0.009	0.010597	0.015394
		0.09115	-1.00485	-0.99718	-0.90191			0.09115	-1.02508	-0.98584	-1.0079			0.59115	-0.009	0.012216	0.014457
		0.0912	-1.00485	-0.99718	-0.90243			0.0912	-1.02508	-0.98483	-1.0079			0.5912	-0.009	0.015454	0.014457
		0.09125	-1.00375	-0.99718	-0.90243			0.09125	-1.02508	-0.98483	-1.00673			0.59125	-0.009	0.013835	0.014457
		0.0913	-1.00375	-0.99718	-0.90191			0.0913	-1.02508	-0.98483	-1.00732			0.5913	-0.01056	0.012216	0.015394
		0.09135	-1.00375	-0.99718	-0.90243			0.09135	-1.02367	-0.98382	-1.00907			0.59135	-0.009	0.013835	0.014457
		0.0914	-1.00375	-0.99718	-0.90243			0.0914	-1.02367	-0.98483	-1.00965			0.5914	-0.009	0.012216	0.014457
		0.09145	-1.00375	-0.99718	-0.90296			0.09145	-1.02367	-0.98483	-1.00907			0.59145	-0.01056	0.010597	0.014457
		0.0915	-1.00375	-0.99718	-0.90348			0.0915	-1.02367	-0.98483	-1.00848			0.5915	-0.01056	0.010597	0.013519
		0.09155	-1.00375	-0.99602	-0.90296			0.09155	-1.02367	-0.98483	-1.00848			0.59155	-0.01056	0.012216	0.013519
		0.0916	-1.00375	-0.99602	-0.90296			0.0916	-1.02367	-0.98483	-1.00907			0.5916	-0.01056	0.010597	0.013519
		0.09165	-1.00485	-0.99485	-0.90348			0.09165	-1.02367	-0.98584	-1.00907			0.59165	-0.009	0.010597	0.012581
		0.0917	-1.00485	-0.99485	-0.90348			0.0917	-1.02367	-0.98584	-1.00907			0.5917	-0.01056	0.012216	0.013519
		0.09175	-1.00485	-0.99602	-0.904			0.09175	-1.02367	-0.98584	-1.00965			0.59175	-0.01056	0.012216	0.013519
		0.0918	-1.00485	-0.99602	-0.904			0.0918	-1.02224	-0.98584	-1.00965			0.5918	-0.009	0.012216	0.013519
		0.09185	-1.00485	-0.99485	-0.90348			0.09185	-1.02224	-0.98584	-1.00965			0.59185	-0.01056	0.010597	0.013519
		0.0919	-1.00485	-0.99485	-0.90453			0.0919	-1.02224	-0.98584	-1.00907			0.5919	-0.01056	0.012216	0.013519
		0.09195	-1.00375	-0.99485	-0.90453			0.09195	-1.02224	-0.98686	-1.00848			0.59195	-0.01056	0.012216	0.012581
		0.092	-1.00375	-0.99485	-0.904			0.092	-1.02224	-0.98686	-1.00848			0.592	-0.01056	0.012216	0.012581
		0.09205	-1.00485	-0.99485	-0.90453			0.09205	-1.02224	-0.98584	-1.00965			0.59205	-0.01056	0.012216	0.012581
		0.0921	-1.00485	-0.99485	-0.90453			0.0921	-1.02083	-0.98584	-1.01081			0.5921	-0.01056	0.013835	0.012581
		0.09215	-1.00375	-0.99485	-0.90453			0.09215	-1.01941	-0.98686	-1.01023			0.59215	-0.01056	0.013835	0.012581
		0.0922	-1.00266	-0.99485	-0.90505			0.0922	-1.02083	-0.98686	-1.01023			0.5922	-0.009	0.012216	0.012581
		0.09225	-1.00266	-0.99602	-0.90505			0.09225	-1.02083	-0.98584	-1.01081			0.59225	-0.01056	0.012216	0.013519
		0.0923	-1.00266	-0.99485	-0.90453			0.0923	-1.01941	-0.98686	-1.01081			0.5923	-0.01056	0.013835	0.014457
		0.09235	-1.00266	-0.99485	-0.90558			0.09235	-1.01799	-0.98787	-1.01081			0.59235	-0.01056	0.013835	0.013519
		0.0924	-1.00157	-0.99485	-0.9061			0.0924	-1.01941	-0.98686	-1.01081			0.5924	-0.01056	0.012216	0.013519
		0.09245	-1.00157	-0.99485	-0.9061			0.09245	-1.01941	-0.98686	-1.01023			0.59245	-0.01056	0.012216	0.012581
		0.0925	-1.00047	-0.99485	-0.90662			0.0925	-1.01941	-0.98686	-1.01081			0.5925	-0.01056	0.013835	0.012581
		0.09255	-0.99938	-0.99485	-0.9061			0.09255	-1.01799	-0.98686	-1.01081			0.59255	-0.01056	0.013835	0.012581
		0.0926	-0.99828	-0.99368	-0.9061			0.0926	-1.01941	-0.98787	-1.01023			0.5926	-0.01056	0.012216	0.013519
		0.09265	-0.99828	-0.99368	-0.90662			0.09265	-1.01799	-0.98787	-1.01023			0.59265	-0.01212	0.012216	0.014457
		0.0927	-0.99719	-0.99251	-0.90715			0.0927	-1.01799	-0.98787	-1.01023			0.5927	-0.01212	0.013835	0.013519
		0.09275	-0.9961	-0.99135	-0.90715			0.09275	-1.01799	-0.98888	-1.01023			0.59275	-0.01212	0.013835	0.012581
		0.0928	-0.995	-0.99135	-0.90767			0.0928	-1.01941	-0.98787	-1.01023			0.5928	-0.01212	0.012216	0.012581
		0.09285	-0.995	-0.99018	-0.90767			0.09285	-1.01941	-0.98686	-1.01139			0.59285	-0.01056	0.010597	0.012581
		0.0929	-0.99391	-0.98901	-0.9082			0.0929	-1.02083	-0.98888	-1.01197			0.5929	-0.01212	0.012216	0.011644
		0.09295	-0.99391	-0.98901	-0.9082			0.09295	-1.02083	-0.98989	-1.01081			0.59295	-0.01212	0.012216	0.011644
		0.093	-0.99391	-0.98785	-0.9082			0.093	-1.02083	-0.98787	-1.01023			0.593	-0.01212	0.010597	0.012581
		0.09305	-0.99391	-0.98785	-0.90767			0.09305	-1.02083	-0.98888	-1.01081			0.59305	-0.01056	0.008978	0.012581
		0.0931	-0.99391	-0.98668	-0.90872			0.0931	-1.02083	-0.99091	-1.01139			0.5931	-0.01056	0.010597	0.011644
		0.09315	-0.995	-0.98551	-0.90872			0.09315	-1.02083	-0.98989	-1.01197			0.59315	-0.01056	0.012216	0.011644
		0.0932	-0.995	-0.98551	-0.90872			0.0932	-1.01941	-0.98989	-1.01255			0.5932	-0.01212	0.010597	0.010706
		0.09325	-0.99391	-0.98434	-0.90924			0.09325	-1.01941	-0.99091	-1.01255			0.59325	-0.01212	0.008978	0.010706
		0.0933	-0.995	-0.98434	-0.90977			0.0933	-1.01941	-0.99091	-1.01255			0.5933	-0.01056	0.008978	0.011644
		0.09335	-0.995	-0.98434	-0.90977			0.09335	-1.01941	-0.99091	-1.01197			0.59335	-0.01056	0.008978	0.011644
		0.0934	-0.995	-0.98318	-0.90977			0.0934	-1.01799	-0.99192	-1.01139			0.5934	-0.01056	0.008978	0.010706
		0.09345	-0.995	-0.98201	-0.90977			0.09345	-1.01799	-0.99293	-1.01139			0.59345	-0.01212	0.00574	0.011644
		0.0935	-0.995	-0.98084	-0.90977			0.0935	-1.01799	-0.99293	-1.01197			0.5935	-0.01212	0.00574	0.011644
		0.09355	-0.99391	-0.98084	-0.91029			0.09355	-1.01799	-0.99293	-1.01255			0.59355	-0.01212	0.007359	0.011644
		0.0936	-0.995	-0.98084	-0.91082			0.0936	-1.01799	-0.99293	-1.01255			0.5936	-0.01212	0.007359	0.012581
		0.09365	-0.995	-0.98084	-0.91082			0.09365	-1.01799	-0.99192	-1.01372			0.59365	-0.01212	0.00574	0.012581
		0.0937	-0.995	-0.97968	-0.91029			0.0937	-1.01799	-0.99293	-1.01372			0.5937	-0.01212	0.004121	0.012581
		0.09375	-0.995	-0.97968	-0.91029			0.09375	-1.01799	-0.99293	-1.01197			0.59375	-0.01369	0.004121	0.013519
		0.0938	-0.995	-0.98084	-0.91082			0.0938	-1.01799	-0.99394	-1.01139			0.5938	-0.01369	0.00574	0.012581
		0.09385	-0.995	-0.97968	-0.91134			0.09385	-1.01941	-0.99394	-1.01255			0.59385	-0.01525	0.00574	0.011644
		0.0939	-0.995	-0.98084	-0.91082			0.0939	-1.01941	-0.99394	-1.01314			0.5939	-0.01525	0.002502	0.012581
		0.09395	-0.995	-0.97968	-0.91134			0.09395	-1.01941	-0.99293	-1.01314			0.59395	-0.01369	0.002502	0.011644
		0.094	-0.99391	-0.97968	-0.91187			0.094	-1.01941	-0.99192	-1.01372			0.594	-0.01525	0.002502	0.010706
		0.09405	-0.995	-0.97968	-0.91187			0.09405	-1.01799	-0.99293	-1.01372			0.59405	-0.01525	0.004121	0.011644
		0.0941	-0.995	-0.97968	-0.91134			0.0941	-1.01941	-0.99394	-1.01314			0.5941	-0.01369	0.002502	0.011644
		0.09415	-0.995	-0.98084	-0.91187			0.09415	-1.01799	-0.99394	-1.01372			0.59415	-0.01369	0.000883	0.010706
		0.0942	-0.995	-0.98084	-0.91187			0.0942	-1.01799	-0.99394	-1.01372			0.5942	-0.01525	0.000883	0.010706
		0.09425	-0.995	-0.97968	-0.9124			0.09425	-1.01799	-0.99394	-1.01372			0.59425	-0.01525	0.000883	0.011644
		0.0943	-0.995	-0.97968	-0.9124			0.0943	-1.01657	-0.99293	-1.0143			0.5943	-0.01525	0.000883	0.010706
		0.09435	-0.995	-0.97968	-0.9124			0.09435	-1.01799	-0.99394	-1.01372			0.59435	-0.01525	-0.00074	0.010706
		0.0944	-0.99391	-0.97968	-0.91292			0.0944	-1.01799	-0.99495	-1.01372			0.5944	-0.01525	-0.00074	0.010706
		0.09445	-0.99391	-0.98084	-0.91292			0.09445	-1.01941	-0.99597	-1.01488			0.59445	-0.01525	-0.00074	0.010706
		0.0945	-0.99282	-0.98084	-0.91292			0.0945	-1.01799	-0.99698	-1.01604			0.5945	-0.01682	0.000883	0.010706
		0.09455	-0.99172	-0.98084	-0.91345			0.09455	-1.01799	-0.99698	-1.0143			0.59455	-0.01682	-0.00074	0.009769
		0.0946	-0.99172	-0.98084	-0.91345			0.0946	-1.01941	-0.99495	-1.0143			0.5946	-0.01682	-0.00235	0.008831
		0.09465	-0.99063	-0.98084	-0.91345			0.09465	-1.01941	-0.99597	-1.01488			0.59465	-0.01682	-0.00235	0.009769
		0.0947	-0.99063	-0.98201	-0.91397			0.0947	-1.01941	-0.99698	-1.01488			0.5947	-0.01682	-0.00235	0.010706
		0.09475	-0.99063	-0.98318	-0.91397			0.09475	-1.01941	-0.99799	-1.01546			0.59475	-0.01682	-0.00235	0.009769
		0.0948	-0.99063	-0.98318	-0.91449			0.0948	-1.01799	-0.99698	-1.01663			0.5948	-0.01839	-0.00235	0.009769
		0.09485	-0.98953	-0.98318	-0.91502			0.09485	-1.01799	-0.99597	-1.01604			0.59485	-0.01839	-0.00397	0.010706
		0.0949	-0.98953	-0.98201	-0.91449			0.0949	-1.01941	-0.99495	-1.01546			0.5949	-0.01682	-0.00397	0.009769
		0.09495	-0.98953	-0.98318	-0.91449			0.09495	-1.01941	-0.99698	-1.01488			0.59495	-0.01839	-0.00397	0.009769
		0.095	-0.98953	-0.98434	-0.91502			0.095	-1.02083	-0.999	-1.0143			0.595	-0.01839	-0.00397	0.009769
		0.09505	-0.98953	-0.98434	-0.91554			0.09505	-1.02083	-1.00001	-1.0143			0.59505	-0.01839	-0.00397	0.009769
		0.0951	-0.98953	-0.98434	-0.91502			0.0951	-1.01941	-0.99799	-1.01546			0.5951	-0.01839	-0.00559	0.010706
		0.09515	-0.99063	-0.98434	-0.91502			0.09515	-1.02083	-0.99698	-1.01663			0.59515	-0.01839	-0.00559	0.009769
		0.0952	-0.98953	-0.98434	-0.91607			0.0952	-1.02224	-0.99698	-1.01663			0.5952	-0.01682	-0.00559	0.008831
		0.09525	-0.98953	-0.98551	-0.91659			0.09525	-1.02224	-0.999	-1.01604			0.59525	-0.01682	-0.00559	0.008831
		0.0953	-0.98953	-0.98551	-0.91659			0.0953	-1.02224	-1.00001	-1.01604			0.5953	-0.01682	-0.00397	0.009769
		0.09535	-0.98953	-0.98551	-0.91607			0.09535	-1.02224	-1.00001	-1.01663			0.59535	-0.01525	-0.00397	0.008831
		0.0954	-0.98953	-0.98551	-0.91607			0.0954	-1.02224	-0.999	-1.01663			0.5954	-0.01525	-0.00559	0.008831
		0.09545	-0.98953	-0.98551	-0.91607			0.09545	-1.02367	-0.999	-1.01663			0.59545	-0.01525	-0.00559	0.008831
		0.0955	-0.98953	-0.98551	-0.91711			0.0955	-1.02508	-1.00001	-1.01663			0.5955	-0.01525	-0.00721	0.009769
		0.09555	-0.98844	-0.98551	-0.91764			0.09555	-1.0265	-1.00001	-1.01604			0.59555	-0.01525	-0.00721	0.009769
		0.0956	-0.98844	-0.98434	-0.91764			0.0956	-1.02508	-0.999	-1.01663			0.5956	-0.01682	-0.00721	0.008831
		0.09565	-0.98953	-0.98434	-0.91764			0.09565	-1.0265	-0.999	-1.01663			0.59565	-0.01682	-0.00721	0.008831
		0.0957	-0.98953	-0.98318	-0.91764			0.0957	-1.02508	-0.999	-1.01663			0.5957	-0.01682	-0.00721	0.008831
		0.09575	-0.98953	-0.98201	-0.91764			0.09575	-1.02508	-1.00001	-1.01604			0.59575	-0.01682	-0.00721	0.009769
		0.0958	-0.98953	-0.98201	-0.91816			0.0958	-1.02508	-1.00103	-1.01546			0.5958	-0.01839	-0.00721	0.008831
		0.09585	-0.98953	-0.98201	-0.91816			0.09585	-1.0265	-1.00103	-1.01546			0.59585	-0.01682	-0.00721	0.008831
		0.0959	-0.98953	-0.98201	-0.91869			0.0959	-1.0265	-1.00103	-1.01546			0.5959	-0.01682	-0.00721	0.008831
		0.09595	-0.98953	-0.98084	-0.91869			0.09595	-1.02792	-1.00204	-1.01546			0.59595	-0.01839	-0.00721	0.008831
		0.096	-0.98953	-0.97968	-0.91921			0.096	-1.0265	-1.00103	-1.01546			0.596	-0.01839	-0.00883	0.008831
		0.09605	-0.98953	-0.97968	-0.91921			0.09605	-1.0265	-1.00103	-1.01663			0.59605	-0.01839	-0.00883	0.008831
		0.0961	-0.99063	-0.98084	-0.91973			0.0961	-1.0265	-1.00103	-1.01663			0.5961	-0.01682	-0.01045	0.007894
		0.09615	-0.99063	-0.98084	-0.91973			0.09615	-1.02792	-1.00001	-1.01663			0.59615	-0.01525	-0.01045	0.007894
		0.0962	-0.99063	-0.97968	-0.92026			0.0962	-1.02792	-1.00103	-1.01663			0.5962	-0.01525	-0.01045	0.008831
		0.09625	-0.99063	-0.97968	-0.92026			0.09625	-1.0265	-1.00204	-1.01663			0.59625	-0.01525	-0.01045	0.007894
		0.0963	-0.99172	-0.97968	-0.92026			0.0963	-1.02792	-1.00305	-1.01663			0.5963	-0.01525	-0.01045	0.006956
		0.09635	-0.99172	-0.97851	-0.92078			0.09635	-1.02792	-1.00204	-1.01721			0.59635	-0.01525	-0.01207	0.006956
		0.0964	-0.99172	-0.97734	-0.92131			0.0964	-1.02792	-1.00204	-1.01604			0.5964	-0.01525	-0.01207	0.006956
		0.09645	-0.99172	-0.97734	-0.92183			0.09645	-1.02792	-1.00204	-1.01546			0.59645	-0.01525	-0.01369	0.006956
		0.0965	-0.99172	-0.97618	-0.92235			0.0965	-1.02934	-1.00305	-1.01663			0.5965	-0.01525	-0.01369	0.006956
		0.09655	-0.99282	-0.97618	-0.92183			0.09655	-1.02934	-1.00305	-1.01779			0.59655	-0.01369	-0.01369	0.006956
		0.0966	-0.99282	-0.97501	-0.92131			0.0966	-1.02934	-1.00406	-1.01779			0.5966	-0.01369	-0.01369	0.006956
		0.09665	-0.99282	-0.97267	-0.92235			0.09665	-1.02934	-1.00305	-1.01663			0.59665	-0.01369	-0.01369	0.006956
		0.0967	-0.99391	-0.97267	-0.9234			0.0967	-1.02792	-1.00305	-1.01663			0.5967	-0.01369	-0.01369	0.006956
		0.09675	-0.99391	-0.97151	-0.9234			0.09675	-1.02792	-1.00305	-1.01663			0.59675	-0.01212	-0.01207	0.006956
		0.0968	-0.99391	-0.97151	-0.9234			0.0968	-1.0265	-1.00305	-1.01779			0.5968	-0.01212	-0.01207	0.006956
		0.09685	-0.99391	-0.97034	-0.9234			0.09685	-1.0265	-1.00406	-1.01779			0.59685	-0.01056	-0.01369	0.006019
		0.0969	-0.99391	-0.97034	-0.9234			0.0969	-1.02792	-1.00406	-1.01663			0.5969	-0.01056	-0.01369	0.006956
		0.09695	-0.995	-0.96917	-0.92393			0.09695	-1.0265	-1.00305	-1.01663			0.59695	-0.01056	-0.01369	0.006956
		0.097	-0.995	-0.96917	-0.92393			0.097	-1.0265	-1.00406	-1.01779			0.597	-0.01056	-0.01369	0.006956
		0.09705	-0.9961	-0.96801	-0.92445			0.09705	-1.02508	-1.00406	-1.01779			0.59705	-0.009	-0.01369	0.006019
		0.0971	-0.9961	-0.96684	-0.92497			0.0971	-1.02508	-1.00406	-1.01721			0.5971	-0.009	-0.01369	0.005081
		0.09715	-0.9961	-0.96684	-0.92445			0.09715	-1.02508	-1.00406	-1.01721			0.59715	-0.009	-0.01531	0.005081
		0.0972	-0.9961	-0.96684	-0.92445			0.0972	-1.02508	-1.00508	-1.01837			0.5972	-0.009	-0.01531	0.006019
		0.09725	-0.9961	-0.96684	-0.92497			0.09725	-1.02508	-1.00508	-1.01779			0.59725	-0.009	-0.01531	0.006019
		0.0973	-0.99719	-0.96684	-0.9255			0.0973	-1.02508	-1.00508	-1.01721			0.5973	-0.009	-0.01693	0.005081
		0.09735	-0.99719	-0.96684	-0.92602			0.09735	-1.02508	-1.00609	-1.01779			0.59735	-0.009	-0.01531	0.005081
		0.0974	-0.99719	-0.96567	-0.9255			0.0974	-1.02367	-1.00508	-1.01837			0.5974	-0.009	-0.01693	0.005081
		0.09745	-0.99719	-0.96567	-0.9255			0.09745	-1.02367	-1.00508	-1.01837			0.59745	-0.009	-0.01693	0.006019
		0.0975	-0.99828	-0.96567	-0.92602			0.0975	-1.02367	-1.00508	-1.01895			0.5975	-0.009	-0.01693	0.005081
		0.09755	-0.99828	-0.9645	-0.92655			0.09755	-1.02367	-1.00609	-1.01837			0.59755	-0.009	-0.01531	0.004143
		0.0976	-0.99719	-0.9645	-0.92708			0.0976	-1.02224	-1.0071	-1.01779			0.5976	-0.00743	-0.01531	0.004143
		0.09765	-0.99828	-0.9645	-0.9276			0.09765	-1.02367	-1.0071	-1.01779			0.59765	-0.00743	-0.01531	0.004143
		0.0977	-0.99828	-0.96334	-0.92708			0.0977	-1.02224	-1.0071	-1.01779			0.5977	-0.00743	-0.01531	0.005081
		0.09775	-0.99938	-0.96217	-0.92708			0.09775	-1.02224	-1.0071	-1.01779			0.59775	-0.00743	-0.01531	0.004143
		0.0978	-0.99938	-0.96217	-0.9276			0.0978	-1.02224	-1.00811	-1.01779			0.5978	-0.00743	-0.01531	0.004143
		0.09785	-1.00047	-0.96217	-0.9276			0.09785	-1.02224	-1.00912	-1.01837			0.59785	-0.00743	-0.01531	0.004143
		0.0979	-1.00047	-0.96217	-0.92813			0.0979	-1.02224	-1.00811	-1.01837			0.5979	-0.00743	-0.01531	0.004143
		0.09795	-1.00047	-0.961	-0.92865			0.09795	-1.02224	-1.00811	-1.01779			0.59795	-0.00743	-0.01531	0.003206
		0.098	-1.00047	-0.95984	-0.92918			0.098	-1.02224	-1.00912	-1.01895			0.598	-0.00743	-0.01369	0.003206
		0.09805	-1.00047	-0.95867	-0.92918			0.09805	-1.02083	-1.00912	-1.02011			0.59805	-0.00743	-0.01369	0.004143
		0.0981	-1.00157	-0.9575	-0.92865			0.0981	-1.02083	-1.00811	-1.02011			0.5981	-0.00743	-0.01369	0.004143
		0.09815	-1.00047	-0.9575	-0.92918			0.09815	-1.02083	-1.00811	-1.01895			0.59815	-0.00743	-0.01207	0.003206
		0.0982	-1.00047	-0.95634	-0.9297			0.0982	-1.02083	-1.00912	-1.01953			0.5982	-0.00743	-0.01045	0.003206
		0.09825	-1.00047	-0.95517	-0.93022			0.09825	-1.02224	-1.00811	-1.01953			0.59825	-0.00743	-0.01045	0.003206
		0.0983	-1.00047	-0.954	-0.93075			0.0983	-1.02083	-1.00811	-1.01837			0.5983	-0.00586	-0.00883	0.003206
		0.09835	-1.00047	-0.95284	-0.93022			0.09835	-1.02083	-1.00912	-1.01895			0.59835	-0.00586	-0.00883	0.003206
		0.0984	-1.00157	-0.95284	-0.93022			0.0984	-1.02224	-1.01014	-1.02011			0.5984	-0.00586	-0.00883	0.003206
		0.09845	-1.00157	-0.95167	-0.93075			0.09845	-1.02083	-1.01014	-1.01953			0.59845	-0.00586	-0.00721	0.003206
		0.0985	-1.00047	-0.94933	-0.93075			0.0985	-1.02224	-1.01014	-1.01953			0.5985	-0.00586	-0.00721	0.002268
		0.09855	-1.00047	-0.94933	-0.93075			0.09855	-1.02224	-1.01014	-1.01895			0.59855	-0.00743	-0.00559	0.002268
		0.0986	-1.00047	-0.94817	-0.93127			0.0986	-1.02083	-1.01014	-1.01895			0.5986	-0.00586	-0.00559	0.002268
		0.09865	-1.00047	-0.94817	-0.9318			0.09865	-1.02083	-1.00912	-1.02011			0.59865	-0.00743	-0.00397	0.003206
		0.0987	-1.00047	-0.94817	-0.93127			0.0987	-1.02083	-1.01014	-1.0207			0.5987	-0.00743	-0.00559	0.003206
		0.09875	-1.00047	-0.94817	-0.93127			0.09875	-1.02224	-1.00912	-1.0207			0.59875	-0.00743	-0.00559	0.003206
		0.0988	-1.00047	-0.947	-0.9318			0.0988	-1.02224	-1.01115	-1.0207			0.5988	-0.009	-0.00559	0.003206
		0.09885	-1.00047	-0.94817	-0.93127			0.09885	-1.02224	-1.01317	-1.02011			0.59885	-0.009	-0.00721	0.003206
		0.0989	-1.00047	-0.94817	-0.93127			0.0989	-1.02224	-1.01216	-1.01895			0.5989	-0.009	-0.00721	0.003206
		0.09895	-1.00047	-0.947	-0.93232			0.09895	-1.02224	-1.01115	-1.01837			0.59895	-0.009	-0.00559	0.004143
		0.099	-1.00047	-0.94583	-0.93284			0.099	-1.02083	-1.01115	-1.01895			0.599	-0.009	-0.00559	0.003206
		0.09905	-1.00047	-0.94583	-0.93284			0.09905	-1.02083	-1.01115	-1.01953			0.59905	-0.01056	-0.00397	0.004143
		0.0991	-1.00047	-0.94583	-0.93337			0.0991	-1.02083	-1.01115	-1.01953			0.5991	-0.01056	-0.00397	0.004143
		0.09915	-1.00047	-0.94583	-0.93284			0.09915	-1.02083	-1.01115	-1.01953			0.59915	-0.01056	-0.00235	0.005081
		0.0992	-1.00047	-0.94467	-0.93284			0.0992	-1.02083	-1.01115	-1.01895			0.5992	-0.01056	-0.00397	0.005081
		0.09925	-1.00047	-0.94467	-0.93284			0.09925	-1.02083	-1.01216	-1.01895			0.59925	-0.01056	-0.00397	0.005081
		0.0993	-1.00157	-0.94467	-0.93337			0.0993	-1.02083	-1.01317	-1.01953			0.5993	-0.01056	-0.00397	0.005081
		0.09935	-1.00157	-0.94467	-0.93389			0.09935	-1.01941	-1.01317	-1.01953			0.59935	-0.01056	-0.00397	0.005081
		0.0994	-1.00157	-0.94467	-0.93442			0.0994	-1.01941	-1.01317	-1.01837			0.5994	-0.01056	-0.00397	0.005081
		0.09945	-1.00266	-0.94467	-0.93494			0.09945	-1.02083	-1.01216	-1.01779			0.59945	-0.01056	-0.00397	0.006019
		0.0995	-1.00266	-0.94467	-0.93494			0.0995	-1.01941	-1.01115	-1.01779			0.5995	-0.01056	-0.00235	0.006956
		0.09955	-1.00266	-0.94467	-0.93494			0.09955	-1.01941	-1.01216	-1.01837			0.59955	-0.01056	-0.00397	0.006956
		0.0996	-1.00375	-0.94467	-0.93494			0.0996	-1.01941	-1.01216	-1.01779			0.5996	-0.01056	-0.00397	0.006019
		0.09965	-1.00375	-0.94467	-0.93546			0.09965	-1.01941	-1.01317	-1.01779			0.59965	-0.01056	-0.00235	0.006019
		0.0997	-1.00375	-0.94467	-0.93599			0.0997	-1.01799	-1.01419	-1.01895			0.5997	-0.01056	-0.00397	0.006956
		0.09975	-1.00485	-0.94583	-0.93599			0.09975	-1.01799	-1.0152	-1.01779			0.59975	-0.01056	-0.00397	0.006956
		0.0998	-1.00485	-0.94467	-0.93599			0.0998	-1.01799	-1.01419	-1.01779			0.5998	-0.01212	-0.00397	0.006956
[truncated: 38,003 more rows]

[truncated: 12 more sheets: Figure 6E, Figure 6F, Figure 7A, Figure 7B, Figure 7C, Figure 7D, Figure 7E, Figure 8A, Figure 8B, Figure 8C, Figure 8D, Figure 8E]
